# Supplementary material for: Bound for the nucleus: defining the molecular principles of cargo selection by importin 9
Source: bioRxiv. 2026 May 14:2026.05.12.724649. Preprint. [Version 1] doi: 10.64898/2026.05.12.724649 (PMC13192796; doi:10.64898/2026.05.12.724649)
Supplement: Supplement 3 — Supplemental File 3. IPO9 mutant mass spectrometry data [file media-3.xlsx]

## Sheet: Lost in R898E (Fig4)
Bait	Prey	PreyGene	Spec	SpecSum	AvgSpec	NumReplicates	ctrlCounts	AvgP	MaxP	TopoAvgP	TopoMaxP	SaintScore	logOddsScore	FoldChange	BFDR	boosted_by
TreatmentA	Q16777	HIST2H2AC	65|80|78	223	74.33	3	0|4|0	1	1	1	1	1	14.66	55.75	0
TreatmentA	P0C0S5	H2AFZ	36|40|34	110	36.67	3	0|4|0	1	1	1	1	1	7.73	27.5	0
TreatmentA	TXQ96P70	TXQ96P70	1022|1141|1176	3339	1113	3	0|0|0	1	1	1	1	1	inf	11130	0
TreatmentA	P23527	HIST1H2BO	86|104|116	306	102	3	0|0|0	1	1	1	1	1	124.88	1020	0
TreatmentA	P58876	HIST1H2BD	86|106|116	308	102.67	3	0|5|3	1	1	1	1	1	32.69	38.5	0
TreatmentA	O75367-3	H2AFY	11|14|13	38	12.67	3	0|0|0	1	1	1	1	1	16.71	126.67	0

## Sheet: Gained in R898E (Fig4)
Bait	Prey	PreyGene	Spec	SpecSum	AvgSpec	NumReplicates	ctrlCounts	AvgP	MaxP	TopoAvgP	TopoMaxP	SaintScore	logOddsScore	FoldChange	BFDR	boosted_by
TreatmentA	Q96GD4	AURKB	2|14|17	33	11	3	0|0|0	1	1	1	1	1	4.29	110	0
TreatmentA	Q8N163	CCAR2	5|26|12	43	14.33	3	0|0|0	1	1	1	1	1	9.56	143.33	0
TreatmentA	Q9Y6A4	CFAP20	3|7|5	15	5	3	0|0|0	1	1	1	1	1	6.14	50	0
TreatmentA	Q16630-3	CPSF6	76|76|88	240	80	3	22|33|30	1	1	1	1	1	7.45	2.82	0
TreatmentA	Q8N684-2	CPSF7	15|15|25	55	18.33	3	0|0|0	1	1	1	1	1	25.07	183.33	0
TreatmentA	Q16531	DDB1	3|14|5	22	7.33	3	0|2|0	0.94	1	0.94	1	0.94	1.8	11	0.01
TreatmentA	P05198	EIF2S1	2|18|16	36	12	3	0|0|0	1	1	1	1	1	4.29	120	0
TreatmentA	P20042	EIF2S2	4|24|14	42	14	3	0|0|0	1	1	1	1	1	7.88	140	0
TreatmentA	P41091	EIF2S3	7|23|15	45	15	3	0|0|0	1	1	1	1	1	12.8	150	0
TreatmentA	Q15370	ELOB	3|4|3	10	3.33	3	0|0|0	1	1	1	1	1	6.14	33.33	0
TreatmentA	Q15369	ELOC	5|7|14	26	8.67	3	0|0|3	0.96	1	0.96	1	0.96	2.34	8.67	0
TreatmentA	Q96HJ9-2	FMC1	9|19|19	47	15.67	3	0|0|0	1	1	1	1	1	15.95	156.67	0
TreatmentA	Q1KMD3	HNRNPUL2	15|40|34	89	29.67	3	0|2|4	1	1	1	1	1	6.66	14.83	0
TreatmentA	P20719	HOXA5	2|8|9	19	6.33	3	0|0|0	1	1	1	1	1	4.29	63.33	0
TreatmentA	Q8ND56-3	LSM14A	2|3|3	8	2.67	3	0|0|0	0.99	1	0.99	1	0.99	4.29	26.67	0
TreatmentA	Q71SY5-5	MED25	5|19|18	42	14	3	0|0|0	1	1	1	1	1	9.56	140	0
TreatmentA	Q9NRX2	MRPL17	8|5|16	29	9.67	3	0|0|0	1	1	1	1	1	9.56	96.67	0
TreatmentA	Q9NYK5	MRPL39	16|11|22	49	16.33	3	2|4|2	1	1	1	1	1	5.32	6.12	0
TreatmentA	Q9Y2R9	MRPS7	18|8|35	61	20.33	3	4|3|0	0.96	1	0.96	1	0.96	2.02	8.71	0
TreatmentA	P41227-2	NAA10	2|9|6	17	5.67	3	0|0|0	1	1	1	1	1	4.29	56.67	0
TreatmentA	P55209-2	NAP1L1	14|25|18	57	19	3	2|0|0	1	1	1	1	1	9.27	28.5	0
TreatmentA	Q99733	NAP1L4	7|11|12	30	10	3	0|0|0	1	1	1	1	1	12.8	100	0
TreatmentA	P19338	NCL	5|3|3	11	3.67	3	0|0|0	1	1	1	1	1	6.14	36.67	0
TreatmentA	P23511-2	NFYA	37|31|47	115	38.33	3	7|15|11	0.97	1	0.97	1	0.97	2.45	3.48	0
TreatmentA	P07237	P4HB	3|3|7	13	4.33	3	0|0|0	1	1	1	1	1	6.14	43.33	0
TreatmentA	Q9Y520-2	PRRC2C	4|10|6	20	6.67	3	0|0|0	1	1	1	1	1	7.88	66.67	0
TreatmentA	P63244	RACK1	8|6|2	16	5.33	3	0|0|0	1	1	1	1	1	4.29	53.33	0
TreatmentA	Q09028-3	RBBP4	3|5|6	14	4.67	3	0|0|2	0.94	0.98	0.94	0.98	0.94	1.8	7	0.01
TreatmentA	Q9P2N5	RBM27	5|8|5	18	6	3	0|0|0	1	1	1	1	1	9.56	60	0
TreatmentA	P62913-2	RPL11	3|3|4	10	3.33	3	0|0|0	1	1	1	1	1	6.14	33.33	0
TreatmentA	P61254	RPL26	5|11|8	24	8	3	0|0|0	1	1	1	1	1	9.56	80	0
TreatmentA	P62899	RPL31	5|8|6	19	6.33	3	0|0|2	0.98	1	0.98	1	0.98	3.34	9.5	0
TreatmentA	Q02878	RPL6	2|3|3	8	2.67	3	0|0|0	0.99	1	0.99	1	0.99	4.29	26.67	0
TreatmentA	P46783	RPS10	11|30|28	69	23	3	2|2|3	1	1	1	1	1	6.2	9.86	0
TreatmentA	P62841	RPS15	8|8|15	31	10.33	3	0|0|0	1	1	1	1	1	14.38	103.33	0
TreatmentA	P62249	RPS16	8|18|12	38	12.67	3	0|0|4	0.98	1	0.98	1	0.98	3.06	9.5	0
TreatmentA	P39019	RPS19	8|12|16	36	12	3	0|0|0	1	1	1	1	1	14.38	120	0
TreatmentA	P23396	RPS3	10|11|19	40	13.33	3	0|0|0	1	1	1	1	1	17.49	133.33	0
TreatmentA	P46781	RPS9	36|39|55	130	43.33	3	11|14|14	0.99	1	0.99	1	0.99	3.96	3.33	0
TreatmentA	Q14493	SLBP	2|4|3	9	3	3	0|0|0	0.99	1	0.99	1	0.99	4.29	30	0
TreatmentA	P31948	STIP1	3|24|13	40	13.33	3	0|0|0	1	1	1	1	1	6.14	133.33	0
TreatmentA	P20226-2	TBP	9|10|10	29	9.67	3	0|3|3	0.99	0.99	0.99	0.99	0.99	4.03	4.83	0
TreatmentA	Q96MN5	TCEANC2	2|12|9	23	7.67	3	0|0|0	1	1	1	1	1	4.29	76.67	0
TreatmentA	P19474	TRIM21	6|6|3	15	5	3	2|0|0	0.94	0.98	0.94	0.98	0.94	1.8	7.5	0
TreatmentA	Q9UJK0	TSR3	6|10|10	26	8.67	3	0|0|0	1	1	1	1	1	11.2	86.67	0
TreatmentA	P67809	YBX1	43|86|48	177	59	3	9|16|12	1	1	1	1	1	14.3	4.78	0
TreatmentA	P16989	YBX3	26|52|32	110	36.67	3	3|10|8	1	1	1	1	1	5.88	5.24	0
TreatmentA	Q8N5A5-3	ZGPAT	3|9|4	16	5.33	3	0|0|0	1	1	1	1	1	6.14	53.33	0
TreatmentA	Q8NAF0	ZNF579	4|11|7	22	7.33	3	0|0|0	1	1	1	1	1	7.88	73.33	0

## Sheet: Lost in dH8 (Fig5)
Bait	Prey	PreyGene	Spec	SpecSum	AvgSpec	NumReplicates	ctrlCounts	AvgP	MaxP	TopoAvgP	TopoMaxP	SaintScore	logOddsScore	FoldChange	BFDR	boosted_by
TreatmentA	Q9NYF8-2	BCLAF1	5|7|7	19	6.33	3	0|0|0	1	1	1	1	1	9	63.33	0
TreatmentA	P13994	CCDC130	4|4|6	14	4.67	3	0|0|0	1	1	1	1	1	7.32	46.67	0
TreatmentA	Cont_P63103	Cont_P63103	5|6|6	17	5.67	3	0|0|0	1	1	1	1	1	9	56.67	0
TreatmentA	Q16630-3	CPSF6	22|33|30	85	28.33	3	0|0|0	1	1	1	1	1	34.87	283.33	0
TreatmentA	Q13617	CUL2	2|3|3	8	2.67	3	0|0|0	0.99	1	0.99	1	0.99	3.73	26.67	0
TreatmentA	Q96HJ9	FMC1	3|3|3	9	3	3	0|0|0	1	1	1	1	1	5.57	30	0
TreatmentA	O75367-3	H2AFY	11|14|13	38	12.67	3	0|0|0	1	1	1	1	1	18.46	126.67	0
TreatmentA	P0C0S5	H2AFZ	36|40|34	110	36.67	3	0|0|0	1	1	1	1	1	52.33	366.67	0
TreatmentA	Q9Y2U9	KLHDC2	8|6|9	23	7.67	3	0|0|0	1	1	1	1	1	10.63	76.67	0
TreatmentA	Q9UNF1	MAGED2	11|20|16	47	15.67	3	0|0|0	1	1	1	1	1	18.46	156.67	0
TreatmentA	Q9NYK5	MRPL39	2|4|2	8	2.67	3	0|0|0	0.98	1	0.98	1	0.98	3.73	26.67	0
TreatmentA	P23511-2	NFYA	7|15|11	33	11	3	0|0|0	1	1	1	1	1	12.24	110	0
TreatmentA	O43809	NUDT21	13|14|21	48	16	3	0|0|0	1	1	1	1	1	21.5	160	0
TreatmentA	Q9BRX2	PELO	7|7|8	22	7.33	3	0|0|0	1	1	1	1	1	12.24	73.33	0
TreatmentA	Q9Y617	PSAT1	3|3|6	12	4	3	0|0|0	1	1	1	1	1	5.57	40	0
TreatmentA	Q86YD1	PTOV1	14|13|13	40	13.33	3	0|0|0	1	1	1	1	1	21.5	133.33	0
TreatmentA	P46783	RPS10	2|2|3	7	2.33	3	0|0|0	0.98	1	0.98	1	0.98	3.73	23.33	0
TreatmentA	P62269	RPS18	19|22|22	63	21	3	0|3|2	1	1	1	1	1	14.36	12.6	0
TreatmentA	P46782	RPS5	38|40|42	120	40	3	5|4|7	1	1	1	1	1	27.27	7.5	0
TreatmentA	P62081	RPS7	43|28|45	116	38.67	3	2|3|4	1	1	1	1	1	23.53	12.89	0
TreatmentA	P46781	RPS9	11|14|14	39	13	3	3|3|2	1	1	1	1	1	4.76	4.88	0
TreatmentA	P31946-2	YWHAB	10|9|7	26	8.67	3	0|0|0	1	1	1	1	1	12.24	86.67	0
TreatmentA	P62258	YWHAE	9|8|13	30	10	3	0|0|0	1	1	1	1	1	13.82	100	0
TreatmentA	P61981	YWHAG	5|6|8	19	6.33	3	0|0|2	0.97	0.99	0.97	0.99	0.97	2.78	9.5	0
TreatmentA	Q04917	YWHAH	4|8|7	19	6.33	3	0|0|0	1	1	1	1	1	7.32	63.33	0
TreatmentA	P27348	YWHAQ	6|8|8	22	7.33	3	0|0|0	1	1	1	1	1	10.63	73.33	0

## Sheet: Gained in dH8 (Fig5)
Bait	Prey	PreyGene	Spec	SpecSum	AvgSpec	NumReplicates	ctrlCounts	AvgP	MaxP	TopoAvgP	TopoMaxP	SaintScore	logOddsScore	FoldChange	BFDR	boosted_by
TreatmentA	32-h8new-FLAG-Ha-His-IPO9	ACACB	1214|1129|1360	3703	1234.33	3	0|0|0	1	1	1	1	1	inf	12343.3	0
TreatmentA	Q92688-2	ANP32B	9|4|8	21	7	3	0|0|0	1	1	1	1	1	7.58	70	0
TreatmentA	Q9BTT0-3	ANP32E	4|3|2	9	3	3	0|0|0	0.99	1	0.99	1	0.99	3.99	30	0
TreatmentA	Q16204	CCDC6	16|10|19	45	15	3	0|0|0	1	1	1	1	1	17.19	150	0
TreatmentA	Q14152	EIF3A	7|11|4	22	7.33	3	0|0|0	1	1	1	1	1	7.58	73.33	0
TreatmentA	P55884	EIF3B	16|17|6	39	13	3	0|0|0	1	1	1	1	1	10.89	130	0
TreatmentA	Q99613-2	EIF3C	10|13|2	25	8.33	3	0|0|0	0.99	1	0.99	1	0.99	3.99	83.33	0
TreatmentA	O15371-2	EIF3D	2|4|3	9	3	3	0|0|0	0.99	1	0.99	1	0.99	3.99	30	0
TreatmentA	P60228	EIF3E	5|6|2	13	4.33	3	0|0|0	0.99	1	0.99	1	0.99	3.99	43.33	0
TreatmentA	O00303	EIF3F	2|3|2	7	2.33	3	0|0|0	0.99	1	0.99	1	0.99	3.99	23.33	0
TreatmentA	O75821	EIF3G	2|3|5	10	3.33	3	0|0|0	0.99	1	0.99	1	0.99	3.99	33.33	0
TreatmentA	O15372	EIF3H	3|5|2	10	3.33	3	0|0|0	0.99	1	0.99	1	0.99	3.99	33.33	0
TreatmentA	Q13347	EIF3I	11|10|7	28	9.33	3	0|0|0	1	1	1	1	1	12.5	93.33	0
TreatmentA	O75822-2	EIF3J	4|3|3	10	3.33	3	0|0|0	1	1	1	1	1	5.83	33.33	0
TreatmentA	Q9Y262	EIF3L	3|3|3	9	3	3	0|0|0	1	1	1	1	1	5.83	30	0
TreatmentA	P60842	EIF4A1	6|7|3	16	5.33	3	0|0|0	1	1	1	1	1	5.83	53.33	0
TreatmentA	Q14974	KPNB1	22|11|22	55	18.33	3	0|0|0	1	1	1	1	1	18.72	183.33	0
TreatmentA	P55209-2	NAP1L1	176|134|237	547	182.33	3	2|0|0	1	1	1	1	1	74.67	273.5	0
TreatmentA	Q99733	NAP1L4	42|35|41	118	39.33	3	0|0|0	1	1	1	1	1	54.04	393.33	0
TreatmentA	P19338	NCL	4|2|3	9	3	3	0|0|0	0.99	1	0.99	1	0.99	3.99	30	0
TreatmentA	P06748-3	NPM1	9|4|4	17	5.67	3	0|0|0	1	1	1	1	1	7.58	56.67	0
TreatmentA	Q9BXR0	QTRT1	8|2|4	14	4.67	3	0|0|0	0.99	1	0.99	1	0.99	3.99	46.67	0
TreatmentA	P63244	RACK1	19|18|8	45	15	3	0|0|0	1	1	1	1	1	14.08	150	0
TreatmentA	P62826	RAN	262|186|262	710	236.67	3	23|27|31	1	1	1	1	1	130.17	8.77	0
TreatmentA	P43487-2	RANBP1	283|179|290	752	250.67	3	34|26|26	1	1	1	1	1	117.44	8.74	0
TreatmentA	P49792	RANBP2	89|54|100	243	81	3	0|0|0	1	1	1	1	1	81.32	810	0
TreatmentA	P46060	RANGAP1	21|11|20	52	17.33	3	0|0|0	1	1	1	1	1	18.72	173.33	0
TreatmentA	P15880	RPS2	6|9|3	18	6	3	0|0|0	1	1	1	1	1	5.83	60	0
TreatmentA	P23396	RPS3	10|13|10	33	11	3	0|0|0	1	1	1	1	1	17.19	110	0
TreatmentA	P61247	RPS3A	6|7|2	15	5	3	0|0|0	0.99	1	0.99	1	0.99	3.99	50	0
TreatmentA	P62701	RPS4X	2|3|2	7	2.33	3	0|0|0	0.99	1	0.99	1	0.99	3.99	23.33	0
TreatmentA	P62753	RPS6	3|4|2	9	3	3	0|0|0	0.99	1	0.99	1	0.99	3.99	30	0
TreatmentA	P62241	RPS8	4|5|3	12	4	3	0|0|0	1	1	1	1	1	5.83	40	0
TreatmentA	P08865	RPSA	11|12|12	35	11.67	3	0|0|0	1	1	1	1	1	18.72	116.67	0
TreatmentA	O60506-4	SYNCRIP	5|6|3	14	4.67	3	0|0|0	1	1	1	1	1	5.83	46.67	0
TreatmentA	P63279	UBE2I	15|10|19	44	14.67	3	0|0|0	1	1	1	1	1	17.19	146.67	0

## Sheet: Lost in dH7 (Fig6)
Bait	Prey	PreyGene	Spec	SpecSum	AvgSpec	NumReplicates	ctrlCounts	AvgP	MaxP	TopoAvgP	TopoMaxP	SaintScore	logOddsScore	FoldChange	BFDR	boosted_by
TreatmentA	P39687	ANP32A	27|4|7	38	12.67	3	0|0|0	1	1	1	1	1	7.59	126.67	0				P62753
TreatmentA	Q92688-2	ANP32B	33|7|13	53	17.67	3	0|0|0	1	1	1	1	1	12.51	176.67	0				P62750
TreatmentA	Q9BTT0-3	ANP32E	19|10|14	43	14.33	3	0|0|0	1	1	1	1	1	17.2	143.33	0				Q9Y4E8
TreatmentA	Q96B23-2	C18ORF25	11|16|15	42	14	3	0|0|0	1	1	1	1	1	18.73	140	0				Q99733
TreatmentA	Q96CT7	CCDC124	7|2|2	11	3.67	3	0|0|0	0.99	1	0.99	1	0.99	4	36.67	0				P05388
TreatmentA	Q9Y4B6-2	DCAF1	2|2|4	8	2.67	3	0|0|0	0.99	1	0.99	1	0.99	4	26.67	0				P39023
TreatmentA	Q16531	DDB1	47|25|20	92	30.67	3	0|2|0	1	1	1	1	1	12.58	46	0				P27635
TreatmentA	P13639	EEF2	35|15|14	64	21.33	3	0|0|0	1	1	1	1	1	23.28	213.33	0				P62263
TreatmentA	P05198	EIF2S1	4|5|6	15	5	3	0|0|0	1	1	1	1	1	7.59	50	0				Q9BTT0
TreatmentA	P20042	EIF2S2	2|5|5	12	4	3	0|0|0	0.99	1	0.99	1	0.99	4	40	0				Q9Y285
TreatmentA	P41091	EIF2S3	2|2|5	9	3	3	0|0|0	0.99	1	0.99	1	0.99	4	30	0				Q02878
TreatmentA	Q99613-2	EIF3C	10|3|3	16	5.33	3	0|0|0	1	1	1	1	1	5.85	53.33	0				P13639
TreatmentA	O15371-2	EIF3D	8|5|4	17	5.67	3	0|0|0	1	1	1	1	1	7.59	56.67	0				P11586
TreatmentA	Q13347	EIF3I	23|4|12	39	13	3	0|0|0	1	1	1	1	1	7.59	130	0				Q92688
TreatmentA	Q9Y262	EIF3L	5|2|5	12	4	3	0|0|0	0.99	1	0.99	1	0.99	4	40	0				P15880
TreatmentA	Q9Y285-2	FARSA	5|4|3	12	4	3	0|0|0	1	1	1	1	1	5.85	40	0				Q13347
TreatmentA	Q13283	G3BP1	65|21|14	100	33.33	3	0|0|0	1	1	1	1	1	23.28	333.33	0				P05198
TreatmentA	O43390-4	HNRNPR	4|3|4	11	3.67	3	0|0|0	1	1	1	1	1	5.85	36.67	0				O15371
TreatmentA	O43719	HTATSF1	53|5|6	64	21.33	3	0|0|0	1	1	1	1	1	9.27	213.33	0				Q13283
TreatmentA	O14654	IRS4	4|13|17	34	11.33	3	0|0|0	1	1	1	1	1	7.59	113.33	0				Q99613
TreatmentA	P11586	MTHFD1	3|6|4	13	4.33	3	0|0|0	1	1	1	1	1	5.85	43.33	0				Q8NC51
TreatmentA	P55209-2	NAP1L1	19|27|24	70	23.33	3	2|0|0	1	1	1	1	1	11.98	35	0				Q9UQ80
TreatmentA	Q99733	NAP1L4	5|12|13	30	10	3	0|0|0	1	1	1	1	1	9.27	100	0				P61313
TreatmentA	P19338	NCL	51|10|13	74	24.67	3	0|0|0	1	1	1	1	1	17.2	246.67	0				Q8WWY3
TreatmentA	Q9UQ80	PA2G4	20|9|12	41	13.67	3	0|0|0	1	1	1	1	1	15.65	136.67	0				P26373
TreatmentA	O15355	PPM1G	27|19|10	56	18.67	3	0|0|0	1	1	1	1	1	17.2	186.67	0				O43719
TreatmentA	Q8WWY3	PRPF31	3|21|16	40	13.33	3	0|0|0	1	1	1	1	1	5.85	133.33	0				P62917
TreatmentA	P63244	RACK1	34|16|20	70	23.33	3	0|0|0	1	1	1	1	1	26.27	233.33	0				P23396
TreatmentA	P27635	RPL10	4|3|3	10	3.33	3	0|0|0	1	1	1	1	1	5.85	33.33	0				P35268
TreatmentA	P30050	RPL12	8|6|4	18	6	3	0|0|0	1	1	1	1	1	7.59	60	0				P61254
TreatmentA	P26373	RPL13	13|8|9	30	10	3	0|0|0	1	1	1	1	1	14.09	100	0				P55209
TreatmentA	P61313	RPL15	6|8|6	20	6.67	3	0|0|0	1	1	1	1	1	10.9	66.67	0				P08865
TreatmentA	P18621	RPL17	11|3|2	16	5.33	3	0|0|0	0.99	1	0.99	1	0.99	4	53.33	0				P47914
TreatmentA	Q07020	RPL18	9|6|4	19	6.33	3	0|0|0	1	1	1	1	1	7.59	63.33	0				O14654
TreatmentA	P35268	RPL22	4|4|3	11	3.67	3	0|0|0	1	1	1	1	1	5.85	36.67	0				Q07020
TreatmentA	P62829	RPL23	8|5|4	17	5.67	3	0|0|0	1	1	1	1	1	7.59	56.67	0				P62241
TreatmentA	P62750	RPL23A	11|5|4	20	6.67	3	0|0|0	1	1	1	1	1	7.59	66.67	0				Q96B23
TreatmentA	P61254	RPL26	6|4|3	13	4.33	3	0|0|0	1	1	1	1	1	5.85	43.33	0				O60506
TreatmentA	P47914	RPL29	5|3|4	12	4	3	0|0|0	1	1	1	1	1	5.85	40	0				P62424
TreatmentA	P39023	RPL3	17|4|3	24	8	3	0|0|0	1	1	1	1	1	5.85	80	0				P30050
TreatmentA	P62899	RPL31	9|4|4	17	5.67	3	0|0|2	0.94	1	0.94	1	0.94	2.3	8.5	0				P19338
TreatmentA	P36578	RPL4	10|7|8	25	8.33	3	0|0|0	1	1	1	1	1	12.51	83.33	0				P63244
TreatmentA	P46777	RPL5	13|2|6	21	7	3	0|0|0	0.99	1	0.99	1	0.99	4	70	0				P39019
TreatmentA	Q02878	RPL6	20|17|13	50	16.67	3	0|0|0	1	1	1	1	1	21.77	166.67	0				Q13428
TreatmentA	P18124	RPL7	13|2|7	22	7.33	3	0|0|0	0.99	1	0.99	1	0.99	4	73.33	0				P61247
TreatmentA	P62424	RPL7A	16|10|13	39	13	3	0|0|0	1	1	1	1	1	17.2	130	0				O43390
TreatmentA	P62917	RPL8	10|8|8	26	8.67	3	0|0|0	1	1	1	1	1	14.09	86.67	0				Q16531
TreatmentA	P05388	RPLP0	16|9|7	32	10.67	3	0|0|0	1	1	1	1	1	12.51	106.67	0				P39687
TreatmentA	P62263	RPS14	7|3|4	14	4.67	3	0|0|0	1	1	1	1	1	5.85	46.67	0				P36578
TreatmentA	P39019	RPS19	6|4|6	16	5.33	3	0|0|0	1	1	1	1	1	7.59	53.33	0				O15355
TreatmentA	P15880	RPS2	14|9|6	29	9.67	3	0|0|0	1	1	1	1	1	10.9	96.67	0				P62829
TreatmentA	P23396	RPS3	17|13|8	38	12.67	3	0|0|0	1	1	1	1	1	14.09	126.67	0				P20042
TreatmentA	P61247	RPS3A	22|8|10	40	13.33	3	0|0|0	1	1	1	1	1	14.09	133.33	0				Q9Y4B6
TreatmentA	P62753	RPS6	8|4|5	17	5.67	3	0|0|0	1	1	1	1	1	7.59	56.67	0				P18621
TreatmentA	P62241	RPS8	17|9|8	34	11.33	3	0|0|0	1	1	1	1	1	14.09	113.33	0				P31948
TreatmentA	P08865	RPSA	23|9|9	41	13.67	3	0|0|0	1	1	1	1	1	15.65	136.67	0				P18124
TreatmentA	Q8NC51-4	SERBP1	22|11|7	40	13.33	3	0|0|0	1	1	1	1	1	12.51	133.33	0				P41091
TreatmentA	P31948	STIP1	2|12|11	25	8.33	3	0|0|0	0.99	1	0.99	1	0.99	4	83.33	0				Q9Y262
TreatmentA	O60506-4	SYNCRIP	5|3|4	12	4	3	0|0|0	1	1	1	1	1	5.85	40	0				Q96CT7
TreatmentA	Q13428-3	TCOF1	87|14|18	119	39.67	3	0|0|0	1	1	1	1	1	23.28	396.67	0				P46777
TreatmentA	Q9Y4E8-2	USP15	16|13|5	34	11.33	3	0|0|0	1	1	1	1	1	9.27	113.33	0				P62899

## Sheet: Lost in dTLM (Fig6) 
Bait	Prey	PreyGene	WT Spec	SpecSum	AvgSpec	NumReplicates	ctrlCounts	AvgP	MaxP	TopoAvgP	TopoMaxP	SaintScore	logOddsScore	FoldChange	BFDR	Spec
TreatmentA	33-TLM-FLAG-Ha-His-IPO9	IPO9	987|1098|1137	3222	1074	3	182|219|0	1	1	1	1	1	7.65	8.03	0	987
TreatmentA	P13994	CCDC130	4|4|6	14	4.67	3	0|0|0	1	1	1	1	1	7.3	46.67	0	4
TreatmentA	Q16630-3	CPSF6	22|33|30	85	28.33	3	0|0|0	1	1	1	1	1	34.85	283.33	0	22
TreatmentA	Q96HJ9	FMC1	3|3|3	9	3	3	0|0|0	1	1	1	1	1	5.55	30	0	3
TreatmentA	O75367-3	H2AFY	11|14|13	38	12.67	3	0|0|0	1	1	1	1	1	18.44	126.67	0	11
TreatmentA	P0C0S5	H2AFZ	36|40|34	110	36.67	3	6|4|6	1	1	1	1	1	22.64	6.88	0	36
TreatmentA	P04908	HIST1H2AE;HIST1H2AB	47|66|61	174	58	3	9|6|9	1	1	1	1	1	29.47	7.25	0	47
TreatmentA	P06899	HIST1H2BJ	86|104|116	306	102	3	7|0|3	1	1	1	1	1	20.05	30.6	0	86
TreatmentA	O60814	HIST1H2BK	86|106|116	308	102.67	3	8|3|5	1	1	1	1	1	96.44	19.25	0	86
TreatmentA	Q8IUE6	HIST2H2AB	25|32|36	93	31	3	5|5|6	1	1	1	1	1	12.88	5.81	0	25
TreatmentA	Q16777	HIST2H2AC	65|80|78	223	74.33	3	8|5|7	1	1	1	1	1	55.16	11.15	0	65
TreatmentA	Q9Y2U9	KLHDC2	8|6|9	23	7.67	3	0|0|0	1	1	1	1	1	10.61	76.67	0	8
TreatmentA	Q9UNF1-2	MAGED2	11|20|16	47	15.67	3	0|0|0	1	1	1	1	1	18.44	156.67	0	11
TreatmentA	P23511-2	NFYA	7|15|11	33	11	3	0|0|0	1	1	1	1	1	12.22	110	0	7
TreatmentA	O43809	NUDT21	13|14|21	48	16	3	0|0|0	1	1	1	1	1	21.48	160	0	13
TreatmentA	Q9BRX2	PELO	7|7|8	22	7.33	3	0|0|0	1	1	1	1	1	12.22	73.33	0	7
TreatmentA	Q9P215	POGK	3|6|6	15	5	3	0|0|0	1	1	1	1	1	5.55	50	0	3
TreatmentA	Q86YD1	PTOV1	14|13|13	40	13.33	3	0|0|0	1	1	1	1	1	21.48	133.33	0	14
TreatmentA	P46782	RPS5	38|40|42	120	40	3	0|0|0	1	1	1	1	1	58.08	400	0	38
TreatmentA	P62081	RPS7	43|28|45	116	38.67	3	0|0|0	1	1	1	1	1	43.61	386.67	0	43
TreatmentA	Q13617	CUL2	2|3|3	8	2.67	3	0|0|0	0.99	1	0.99	1	0.99	3.71	26.67	0	2
TreatmentA	P62269	RPS18	19|22|22	63	21	3	7|0|3	0.99	0.99	0.99	0.99	0.99	3.83	6.3	0	19
TreatmentA	Q96HJ9-2	FMC1	2|2|2	6	2	3	0|0|0	0.98	0.98	0.98	0.98	0.98	3.71	20	0	2
TreatmentA	Q9NYK5	MRPL39	2|4|2	8	2.67	3	0|0|0	0.98	1	0.98	1	0.98	3.71	26.67	0	2
TreatmentA	P62258	YWHAE	9|8|13	30	10	3	3|3|0	0.97	1	0.97	1	0.97	2.59	5	0	9
TreatmentA	P31946-2	YWHAB	10|9|7	26	8.67	3	3|3|0	0.93	0.99	0.93	0.99	0.93	1.66	4.33	0	10
TreatmentA	P27348	YWHAQ	6|8|8	22	7.33	3	2|3|0	0.93	0.97	0.93	0.97	0.93	1.65	4.4	0.01	6
TreatmentA	Q13263	TRIM28	8|3|5	16	5.33	3	0|0|3	0.81	0.96	0.81	0.96	0.81	0.54	5.33	0.01	8
TreatmentA	P46781	RPS9	11|14|14	39	13	3	5|4|4	0.79	0.97	0.79	0.97	0.79	-0.3	3	0.01	11
TreatmentA	Q9NYF8-4	BCLAF1	5|7|7	19	6.33	3	5|0|0	0.78	0.85	0.78	0.85	0.78	0.64	3.8	0.02	5
TreatmentA	Q04917	YWHAH	4|8|7	19	6.33	3	2|3|0	0.75	0.97	0.75	0.97	0.75	-0.59	3.8	0.03	4
TreatmentA	Q9Y2R9	MRPS7	4|3|0	7	2.33	3	0|0|0	0.67	1	0.67	1	0.67	-0.83	23.33	0.03	4
TreatmentA	Q1KMD3	HNRNPUL2	0|2|4	6	2	3	0|0|0	0.66	1	0.66	1	0.66	-0.83	20	0.06	0
TreatmentA	Q96P11-5	NSUN5	0|2|3	5	1.67	3	0|0|0	0.66	1	0.66	1	0.66	-0.83	16.67	0.07	0
TreatmentA	P20226-2	TBP	0|3|3	6	2	3	0|0|0	0.66	1	0.66	1	0.66	-0.83	20	0.04	0
TreatmentA	P61981	YWHAG	5|6|8	19	6.33	3	3|3|0	0.66	0.93	0.66	0.93	0.66	-0.45	3.17	0.05	5
TreatmentA	P30041	PRDX6	0|2|2	4	1.33	3	0|0|0	0.65	0.98	0.65	0.98	0.65	-0.83	13.33	0.08	0
TreatmentA	Cont_P63103	Cont_P63103	5|6|6	17	5.67	3	2|4|0	0.54	0.62	0.54	0.62	0.54	-0.47	2.83	0.08	5
TreatmentA	P46783	RPS10	2|2|3	7	2.33	3	0|3|0	0.46	0.63	0.46	0.63	0.46	-0.5	2.33	0.09	2
TreatmentA	P28070	PSMB4	8|12|13	33	11	3	10|0|2	0.42	0.67	0.42	0.67	0.42	-2.86	2.75	0.1	8
TreatmentA	Q14011	CIRBP	0|2|2	4	1.33	3	2|0|0	0.39	0.59	0.39	0.59	0.39	-3	2	0.12	0
TreatmentA	Q01105-3	SET	0|2|2	4	1.33	3	2|0|0	0.39	0.59	0.39	0.59	0.39	-3	2	0.12	0
TreatmentA	P02768	ALB	0|4|0	4	1.33	3	0|0|0	0.33	1	0.33	1	0.33	-0.83	13.33	0.15	0
TreatmentA	P12277	CKB	0|0|2	2	0.67	3	0|0|0	0.33	0.98	0.33	0.98	0.33	-0.83	6.67	0.19	0
TreatmentA	Cont_Q2KJD0	Cont_Q2KJD0	0|0|6	6	2	3	0|0|0	0.33	1	0.33	1	0.33	-0.83	20	0.14	0
TreatmentA	P24534	EEF1B2	0|0|2	2	0.67	3	0|0|0	0.33	0.98	0.33	0.98	0.33	-0.83	6.67	0.19	0
TreatmentA	Q15369	ELOC	0|0|3	3	1	3	0|0|0	0.33	1	0.33	1	0.33	-0.83	10	0.16	0
TreatmentA	Q12789-3	GTF3C1	0|0|2	2	0.67	3	0|0|0	0.33	0.98	0.33	0.98	0.33	-0.83	6.67	0.19	0
TreatmentA	Q9NQ29-2	LUC7L	0|0|3	3	1	3	0|0|0	0.33	1	0.33	1	0.33	-0.83	10	0.16	0
TreatmentA	Q06830	PRDX1	0|2|0	2	0.67	3	0|0|0	0.33	0.98	0.33	0.98	0.33	-0.83	6.67	0.19	0
TreatmentA	P05109	S100A8	0|2|0	2	0.67	3	0|0|0	0.33	0.98	0.33	0.98	0.33	-0.83	6.67	0.19	0
TreatmentA	Q9Y2W1	THRAP3	0|3|0	3	1	3	0|0|0	0.33	1	0.33	1	0.33	-0.83	10	0.16	0
TreatmentA	Q96IQ9-2	ZNF414	0|0|2	2	0.67	3	0|0|0	0.33	0.98	0.33	0.98	0.33	-0.83	6.67	0.19	0
TreatmentA	P04406-2	GAPDH	0|0|3	3	1	3	2|0|0	0.26	0.77	0.26	0.77	0.26	-3	1.5	0.25	0
TreatmentA	Q9Y617	PSAT1	3|3|6	12	4	3	0|4|2	0.24	0.62	0.24	0.62	0.24	-2.83	2	0.26	3
TreatmentA	P81605	DCD	2|0|0	2	0.67	3	3|0|0	0.13	0.38	0.13	0.38	0.13	-3.42	0.67	0.26	2
TreatmentA	P14618-3	PKM	0|0|2	2	0.67	3	3|0|0	0.13	0.38	0.13	0.38	0.13	-3.42	0.67	0.26	0
TreatmentA	Q09028-4	RBBP4	0|0|2	2	0.67	3	3|0|0	0.13	0.38	0.13	0.38	0.13	-3.42	0.67	0.26	0
TreatmentA	P62899-3	RPL31	0|0|2	2	0.67	3	3|0|0	0.13	0.38	0.13	0.38	0.13	-3.42	0.67	0.26	0
TreatmentA	P16989	YBX3	3|10|8	21	7	3	4|4|6	0.02	0.06	0.02	0.06	0.02	-12.64	1.5	0.31	3
TreatmentA	O95218-2	ZRANB2	3|5|3	11	3.67	3	9|0|0	0.02	0.05	0.02	0.05	0.02	-5.62	1.22	0.32	3
TreatmentA	Cont_P20930	Cont_P20930	0|0|2	2	0.67	3	3|2|0	0.01	0.04	0.01	0.04	0.01	-6.75	0.4	0.33	0
TreatmentA	Q96DG6	CMBL	6|10|8	24	8	3	5|8|4	0	0	0	0	0	-11.65	1.41	0.36	6
TreatmentA	Cont_P00761	Cont_P00761	71|101|90	262	87.33	3	132|123|89	0	0	0	0	0	-309.81	0.76	0.5	71
TreatmentA	Cont_P02533	Cont_P02533	0|4|0	4	1.33	3	10|14|6	0	0	0	0	0	-43.16	0.13	0.5	0
TreatmentA	Cont_P02769	Cont_P02769	4|6|9	19	6.33	3	17|0|2	0	0	0	0	0	-16.01	1	0.41	4
TreatmentA	Cont_P04264	Cont_P04264	19|27|25	71	23.67	3	57|98|44	0	0	0	0	0	-227.57	0.36	0.5	19
TreatmentA	Cont_P08779	Cont_P08779	0|3|0	3	1	3	7|12|5	0	0	0	0	0	-34.26	0.12	0.5	0
TreatmentA	Cont_P13645	Cont_P13645	12|22|23	57	19	3	42|43|16	0	0	0	0	0	-109.2	0.56	0.5	12
TreatmentA	Cont_P35527	Cont_P35527	16|30|19	65	21.67	3	50|69|41	0	0	0	0	0	-181.38	0.41	0.5	16
TreatmentA	Cont_P35908	Cont_P35908	7|9|15	31	10.33	3	33|26|12	0	0	0	0	0	-80.22	0.44	0.5	7
TreatmentA	Cont_P60712	Cont_P60712	11|10|7	28	9.33	3	29|0|3	0	0	0	0	0	-26.9	0.88	0.47	11
TreatmentA	Cont_P68138	Cont_P68138	11|7|6	24	8	3	18|0|2	0	0	0	0	0	-14.05	1.2	0.39	11
TreatmentA	Cont_Q7Z3Y8	Cont_Q7Z3Y8	3|5|4	12	4	3	9|5|0	0	0	0	0	0	-12.1	0.86	0.42	3
TreatmentA	Cont_Q86YZ3	Cont_Q86YZ3	5|3|8	16	5.33	3	13|5|4	0	0	0	0	0	-22.57	0.73	0.44	5
TreatmentA	Q16531	DDB1	0|2|0	2	0.67	3	9|6|9	0	0	0	0	0	-34.4	0.08	0.5	0
TreatmentA	P47813	EIF1AX	2|2|2	6	2	3	2|3|6	0	0	0	0	0	-10.63	0.55	0.5	2
TreatmentA	Q00403	GTF2B	71|79|72	222	74	3	20|38|37	0	0	0	0	0	-20.9	2.34	0.45	71
TreatmentA	P07900	HSP90AA1	9|6|10	25	8.33	3	0|20|26	0	0	0	0	0	-47.69	0.54	0.5	9
TreatmentA	P08238	HSP90AB1	9|7|11	27	9	3	0|26|34	0	0	0	0	0	-64.35	0.45	0.5	9
TreatmentA	P0DMV8	HSPA1A	7|13|13	33	11	3	47|31|41	0	0	0	0	0	-148.88	0.28	0.5	7
TreatmentA	P11021	HSPA5	2|3|3	8	2.67	3	8|3|3	0	0	0	0	0	-14.35	0.57	0.5	2
TreatmentA	P11142	HSPA8	15|21|22	58	19.33	3	57|52|62	0	0	0	0	0	-200.03	0.34	0.5	15
TreatmentA	Q7L273	KCTD9	4|6|3	13	4.33	3	0|11|16	0	0	0	0	0	-28.91	0.48	0.5	4
TreatmentA	P55209-2	NAP1L1	2|0|0	2	0.67	3	37|21|23	0	0	0	0	0	-118.88	0.02	0.5	2
TreatmentA	P23284	PPIB	12|13|14	39	13	3	18|17|23	0	0	0	0	0	-52.42	0.67	0.5	12
TreatmentA	O14744	PRMT5	20|23|24	67	22.33	3	27|34|33	0	0	0	0	0	-83.82	0.71	0.5	20
TreatmentA	P25786	PSMA1	18|12|12	42	14	3	22|12|10	0	0	0	0	0	-34.43	0.95	0.48	18
TreatmentA	P25787	PSMA2	8|9|7	24	8	3	13|6|10	0	0	0	0	0	-24.53	0.83	0.5	8
TreatmentA	P25788-2	PSMA3	5|5|5	15	5	3	13|0|5	0	0	0	0	0	-13.39	0.83	0.5	5
TreatmentA	P25789	PSMA4	10|7|10	27	9	3	13|9|6	0	0	0	0	0	-23.27	0.96	0.46	10
TreatmentA	P28066	PSMA5	5|7|5	17	5.67	3	10|5|5	0	0	0	0	0	-16.73	0.85	0.44	5
TreatmentA	P60900	PSMA6	11|12|12	35	11.67	3	19|12|12	0	0	0	0	0	-35.26	0.81	0.5	11
TreatmentA	O14818	PSMA7	14|13|16	43	14.33	3	24|17|12	0	0	0	0	0	-44.05	0.81	0.5	14
TreatmentA	P20618	PSMB1	7|4|6	17	5.67	3	15|4|8	0	0	0	0	0	-27.07	0.63	0.5	7
TreatmentA	P49721	PSMB2	6|6|8	20	6.67	3	6|3|5	0	0	0	0	0	-8.14	1.43	0.34	6
TreatmentA	P49720	PSMB3	3|7|5	15	5	3	8|3|4	0	0	0	0	0	-13.79	1	0.4	3
TreatmentA	P28074	PSMB5	22|17|17	56	18.67	3	23|15|18	0	0	0	0	0	-41.55	1	0.49	22
TreatmentA	P28072	PSMB6	4|3|3	10	3.33	3	3|3|4	0	0	0	0	0	-7.79	1	0.38	4
TreatmentA	Q99436	PSMB7	8|7|6	21	7	3	8|3|5	0	0	0	0	0	-10.5	1.31	0.4	8
TreatmentA	P62826	RAN	23|27|31	81	27	3	21|19|21	0	0	0	0	0	-38.71	1.33	0.48	23
TreatmentA	P43487-2	RANBP1	34|26|26	86	28.67	3	21|21|20	0	0	0	0	0	-35.61	1.39	0.47	34
TreatmentA	P62249	RPS16	0|0|4	4	1.33	3	6|0|4	0	0	0	0	0	-13.5	0.4	0.35	0
TreatmentA	P08708	RPS17	70|69|70	209	69.67	3	40|54|66	0	0	0	0	0	-89.12	1.31	0.5	70
TreatmentA	P62979	RPS27A	5|5|6	16	5.33	3	3|2|8	0	0	0	0	0	-8.06	1.23	0.37	5
TreatmentA	Q9Y2S6	TMA7	0|3|0	3	1	3	4|5|5	0	0	0	0	0	-19.71	0.21	0.5	0
TreatmentA	P19474	TRIM21	2|0|0	2	0.67	3	0|0|9	0	0	0	0	0	-11.38	0.22	0.5	2
TreatmentA	P68363	TUBA1B	0|2|2	4	1.33	3	4|0|2	0	0	0	0	0	-7.82	0.67	0.5	0
TreatmentA	Q9BQA1	WDR77	7|13|12	32	10.67	3	21|27|35	0	0	0	0	0	-97.53	0.39	0.5	7
TreatmentA	P67809	YBX1	9|16|12	37	12.33	3	11|6|12	0	0	0	0	0	-21.47	1.28	0.43	9
			23	27	31
			34	26	26
			P00761
			P02533
			P02769
			P04264
			P08779
			P13645
			P35527
			P35908
			P60712
			P68138
			Q7Z3Y8
			Q86YZ3
			DDB1

## Sheet: Gained in dTLM (Fig6)
Bait	Prey	PreyGene	Spec	SpecSum	AvgSpec	NumReplicates	ctrlCounts	AvgP	MaxP	TopoAvgP	TopoMaxP	SaintScore	logOddsScore	FoldChange	BFDR	boosted_by
TreatmentA	P0DMV8	HSPA1A	47|31|41	119	39.67	3	7|13|13	1	1	1	1	1	5.25	3.61	0
TreatmentA	P62424	RPL7A	4|5|9	18	6	3	0|0|0	1	1	1	1	1	7.51	60	0
TreatmentA	P30050	RPL12	4|4|5	13	4.33	3	0|0|0	1	1	1	1	1	7.51	43.33	0
TreatmentA	P26373	RPL13	5|6|6	17	5.67	3	0|0|0	1	1	1	1	1	9.19	56.67	0
TreatmentA	P23396	RPS3	6|3|10	19	6.33	3	0|0|0	1	1	1	1	1	5.76	63.33	0
TreatmentA	P54105	CLNS1A	3|5|5	13	4.33	3	0|0|0	1	1	1	1	1	5.76	43.33	0
TreatmentA	Q8NC51-4	SERBP1	7|5|5	17	5.67	3	0|0|0	1	1	1	1	1	9.19	56.67	0
TreatmentA	Q9UQ80	PA2G4	5|3|6	14	4.67	3	0|0|0	1	1	1	1	1	5.76	46.67	0
TreatmentA	P63244	RACK1	28|17|20	65	21.67	3	0|0|0	1	1	1	1	1	27.68	216.67	0
TreatmentA	P55209-2	NAP1L1	37|21|23	81	27	3	2|0|0	1	1	1	1	1	13.08	40.5	0
TreatmentA	P61247	RPS3A	18|6|12	36	12	3	0|0|0	1	1	1	1	1	10.82	120	0
TreatmentA	P31948	STIP1	12|12|20	44	14.67	3	0|0|0	1	1	1	1	1	20.18	146.67	0
TreatmentA	P62263	RPS14	3|3|4	10	3.33	3	0|0|0	1	1	1	1	1	5.76	33.33	0
TreatmentA	P08865	RPSA	14|3|6	23	7.67	3	0|0|0	1	1	1	1	1	5.76	76.67	0
TreatmentA	Cont_P13647	Cont_P13647	6|11|4	21	7	3	0|0|0	1	1	1	1	1	7.51	70	0
TreatmentA	Cont_P02538	Cont_P02538	6|4|5	15	5	3	0|0|0	1	1	1	1	1	7.51	50	0
TreatmentA	P62701	RPS4X	5|3|7	15	5	3	0|0|0	1	1	1	1	1	5.76	50	0
TreatmentA	Q13347	EIF3I	23|3|12	38	12.67	3	0|0|0	1	1	1	1	1	5.76	126.67	0
TreatmentA	Q02878	RPL6	4|7|9	20	6.67	3	0|0|0	1	1	1	1	1	7.51	66.67	0
TreatmentA	O14654	IRS4	6|8|18	32	10.67	3	0|0|0	1	1	1	1	1	10.82	106.67	0
TreatmentA	P62241	RPS8	10|7|11	28	9.33	3	0|0|0	1	1	1	1	1	12.43	93.33	0
TreatmentA	Cont_Q9R0H5	Cont_Q9R0H5	8|5|3	16	5.33	3	0|0|0	1	1	1	1	1	5.76	53.33	0
TreatmentA	P15880	RPS2	5|3|9	17	5.67	3	0|0|0	1	1	1	1	1	5.76	56.67	0
TreatmentA	P62851	RPS25	3|2|3	8	2.67	3	0|0|0	0.99	1	0.99	1	0.99	3.92	26.67	0
TreatmentA	P62753	RPS6	3|2|7	12	4	3	0|0|0	0.99	1	0.99	1	0.99	3.92	40	0
TreatmentA	P61313	RPL15	2|4|6	12	4	3	0|0|0	0.99	1	0.99	1	0.99	3.92	40	0
TreatmentA	P07477	PRSS1	2|7|3	12	4	3	0|0|0	0.99	1	0.99	1	0.99	3.92	40	0
TreatmentA	Q14152	EIF3A	10|2|5	17	5.67	3	0|0|0	0.99	1	0.99	1	0.99	3.92	56.67	0
TreatmentA	P11142	HSPA8	57|52|62	171	57	3	15|21|22	0.99	1	0.99	1	0.99	3.46	2.95	0
TreatmentA	Q16531	DDB1	9|6|9	24	8	3	0|2|0	0.99	1	0.99	1	0.99	3.69	12	0
TreatmentA	Cont_P12035	Cont_P12035	4|4|2	10	3.33	3	0|0|0	0.99	1	0.99	1	0.99	3.92	33.33	0
TreatmentA	P13639	EEF2	2|3|9	14	4.67	3	0|0|0	0.99	1	0.99	1	0.99	3.92	46.67	0
TreatmentA	P05388-2	RPLP0	2|2|5	9	3	3	0|0|0	0.99	1	0.99	1	0.99	3.92	30	0
TreatmentA	Q8IZP2	ST13P4	2|2|2	6	2	3	0|0|0	0.98	0.98	0.98	0.98	0.98	3.92	20	0
TreatmentA	Cont_P08779	Cont_P08779	7|12|5	24	8	3	0|3|0	0.94	0.99	0.94	0.99	0.94	1.96	8	0
TreatmentA	Cont_P02533	Cont_P02533	10|14|6	30	10	3	0|4|0	0.94	0.99	0.94	0.99	0.94	1.94	7.5	0
TreatmentA	Q9Y2S6	TMA7	4|5|5	14	4.67	3	0|3|0	0.86	0.88	0.86	0.88	0.86	1.47	4.67	0.01
TreatmentA	P62917	RPL8	0|3|6	9	3	3	0|0|0	0.67	1	0.67	1	0.67	-0.62	30	0.06
TreatmentA	P62750	RPL23A	3|0|4	7	2.33	3	0|0|0	0.67	1	0.67	1	0.67	-0.62	23.33	0.08
TreatmentA	P31689-2	DNAJA1	4|0|6	10	3.33	3	0|0|0	0.67	1	0.67	1	0.67	-0.62	33.33	0.04
TreatmentA	O95071-2	UBR5	0|4|19	23	7.67	3	0|0|0	0.67	1	0.67	1	0.67	-0.62	76.67	0.03
TreatmentA	Q99613-2	EIF3C	5|0|4	9	3	3	0|0|0	0.67	1	0.67	1	0.67	-0.62	30	0.06
TreatmentA	Q99733	NAP1L4	6|0|4	10	3.33	3	0|0|0	0.67	1	0.67	1	0.67	-0.62	33.33	0.04
TreatmentA	P20042	EIF2S2	0|3|5	8	2.67	3	0|0|0	0.67	1	0.67	1	0.67	-0.62	26.67	0.07
TreatmentA	P39023	RPL3	0|4|7	11	3.67	3	0|0|0	0.67	1	0.67	1	0.67	-0.62	36.67	0.03
TreatmentA	P62937	PPIA	3|0|5	8	2.67	3	0|0|0	0.67	1	0.67	1	0.67	-0.62	26.67	0.07
TreatmentA	Q9Y237	PIN4	0|4|3	7	2.33	3	0|0|0	0.67	1	0.67	1	0.67	-0.62	23.33	0.08
TreatmentA	Q15185-4	PTGES3	0|5|5	10	3.33	3	0|0|0	0.67	1	0.67	1	0.67	-0.62	33.33	0.02
TreatmentA	P55884	EIF3B	7|0|8	15	5	3	0|0|0	0.67	1	0.67	1	0.67	-0.62	50	0.01
TreatmentA	P18124	RPL7	3|0|5	8	2.67	3	0|0|0	0.67	1	0.67	1	0.67	-0.62	26.67	0.07
TreatmentA	P62854	RPS26	3|0|3	6	2	3	0|0|0	0.66	1	0.66	1	0.66	-0.62	20	0.09
TreatmentA	P23528	CFL1	12|2|0	14	4.67	3	0|0|0	0.66	1	0.66	1	0.66	-0.62	46.67	0.11
TreatmentA	O15372	EIF3H	4|0|2	6	2	3	0|0|0	0.66	1	0.66	1	0.66	-0.62	20	0.12
TreatmentA	P62906	RPL10A	3|0|3	6	2	3	0|0|0	0.66	1	0.66	1	0.66	-0.62	20	0.09
TreatmentA	Q9UNE7	STUB1	0|3|3	6	2	3	0|0|0	0.66	1	0.66	1	0.66	-0.62	20	0.09
TreatmentA	P39019	RPS19	3|0|2	5	1.67	3	0|0|0	0.66	1	0.66	1	0.66	-0.62	16.67	0.14
TreatmentA	P62280	RPS11	3|0|3	6	2	3	0|0|0	0.66	1	0.66	1	0.66	-0.62	20	0.09
TreatmentA	O75822-3	EIF3J	9|0|2	11	3.67	3	0|0|0	0.66	1	0.66	1	0.66	-0.62	36.67	0.12
TreatmentA	P08238	HSP90AB1	0|26|34	60	20	3	9|7|11	0.66	1	0.66	1	0.66	-38.63	2.22	0.13
TreatmentA	P42677	RPS27	2|0|3	5	1.67	3	0|0|0	0.66	1	0.66	1	0.66	-0.62	16.67	0.14
TreatmentA	Q96CT7	CCDC124	2|0|3	5	1.67	3	0|0|0	0.66	1	0.66	1	0.66	-0.62	16.67	0.14
TreatmentA	P36578	RPL4	2|0|3	5	1.67	3	0|0|0	0.66	1	0.66	1	0.66	-0.62	16.67	0.14
TreatmentA	P46777	RPL5	0|2|4	6	2	3	0|0|0	0.66	1	0.66	1	0.66	-0.62	20	0.12
TreatmentA	Q92688-2	ANP32B	5|2|0	7	2.33	3	0|0|0	0.66	1	0.66	1	0.66	-0.62	23.33	0.12
TreatmentA	P62847-2	RPS24	2|0|2	4	1.33	3	0|0|0	0.65	0.98	0.65	0.98	0.65	-0.62	13.33	0.15
TreatmentA	Q9Y262-2	EIF3L	2|0|2	4	1.33	3	0|0|0	0.65	0.98	0.65	0.98	0.65	-0.62	13.33	0.15
TreatmentA	P62249	RPS16	6|0|4	10	3.33	3	0|0|4	0.52	0.87	0.52	0.87	0.52	-4.69	2.5	0.15
TreatmentA	Q7L273	KCTD9	0|11|16	27	9	3	4|6|3	0.49	1	0.49	1	0.49	-18.02	2.08	0.16
TreatmentA	Cont_P20930	Cont_P20930	3|2|0	5	1.67	3	0|0|2	0.48	0.81	0.48	0.81	0.48	-2.79	2.5	0.17
TreatmentA	Q9BQA1	WDR77	21|27|35	83	27.67	3	7|13|12	0.48	1	0.48	1	0.48	-7.96	2.59	0.16
TreatmentA	P07900	HSP90AA1	0|20|26	46	15.33	3	9|6|10	0.39	1	0.39	1	0.39	-35.68	1.84	0.17
TreatmentA	Cont_P35908	Cont_P35908	33|26|12	71	23.67	3	7|9|15	0.36	0.99	0.36	0.99	0.36	-19.06	2.29	0.18
TreatmentA	Cont_P04264	Cont_P04264	57|98|44	199	66.33	3	19|27|25	0.34	1	0.34	1	0.34	-20.98	2.8	0.19
TreatmentA	P18621	RPL17	0|0|3	3	1	3	0|0|0	0.33	1	0.33	1	0.33	-0.62	10	0.28
TreatmentA	P52292	KPNA2	0|0|2	2	0.67	3	0|0|0	0.33	0.98	0.33	0.98	0.33	-0.62	6.67	0.31
TreatmentA	Q9UQ35	SRRM2	4|0|0	4	1.33	3	0|0|0	0.33	1	0.33	1	0.33	-0.62	13.33	0.23
TreatmentA	Q07020-2	RPL18	0|0|4	4	1.33	3	0|0|0	0.33	1	0.33	1	0.33	-0.62	13.33	0.23
TreatmentA	Q13451	FKBP5	0|0|4	4	1.33	3	0|0|0	0.33	1	0.33	1	0.33	-0.62	13.33	0.23
TreatmentA	Q99832-2	CCT7	0|0|2	2	0.67	3	0|0|0	0.33	0.98	0.33	0.98	0.33	-0.62	6.67	0.31
TreatmentA	O15371-2	EIF3D	3|0|0	3	1	3	0|0|0	0.33	1	0.33	1	0.33	-0.62	10	0.28
TreatmentA	P83731	RPL24	0|0|4	4	1.33	3	0|0|0	0.33	1	0.33	1	0.33	-0.62	13.33	0.23
TreatmentA	P19338	NCL	10|0|0	10	3.33	3	0|0|0	0.33	1	0.33	1	0.33	-0.62	33.33	0.19
TreatmentA	O75891	ALDH1L1	0|0|2	2	0.67	3	0|0|0	0.33	0.98	0.33	0.98	0.33	-0.62	6.67	0.31
TreatmentA	Q13442	PDAP1	6|0|0	6	2	3	0|0|0	0.33	1	0.33	1	0.33	-0.62	20	0.21
TreatmentA	Q14257	RCN2	2|0|0	2	0.67	3	0|0|0	0.33	0.98	0.33	0.98	0.33	-0.62	6.67	0.31
TreatmentA	P06748-2	NPM1	7|0|0	7	2.33	3	0|0|0	0.33	1	0.33	1	0.33	-0.62	23.33	0.2
TreatmentA	P60228	EIF3E	3|0|0	3	1	3	0|0|0	0.33	1	0.33	1	0.33	-0.62	10	0.28
TreatmentA	P61254	RPL26	0|0|4	4	1.33	3	0|0|0	0.33	1	0.33	1	0.33	-0.62	13.33	0.23
TreatmentA	P23588-2	EIF4B	4|0|0	4	1.33	3	0|0|0	0.33	1	0.33	1	0.33	-0.62	13.33	0.23
TreatmentA	P01040	CSTA	0|2|0	2	0.67	3	0|0|0	0.33	0.98	0.33	0.98	0.33	-0.62	6.67	0.31
TreatmentA	P63220	RPS21	2|0|0	2	0.67	3	0|0|0	0.33	0.98	0.33	0.98	0.33	-0.62	6.67	0.31
TreatmentA	Q02790	FKBP4	0|0|2	2	0.67	3	0|0|0	0.33	0.98	0.33	0.98	0.33	-0.62	6.67	0.31
TreatmentA	Cont_P15497	Cont_P15497	0|0|2	2	0.67	3	0|0|0	0.33	0.98	0.33	0.98	0.33	-0.62	6.67	0.31
TreatmentA	P09651-3	HNRNPA1	2|0|0	2	0.67	3	0|0|0	0.33	0.98	0.33	0.98	0.33	-0.62	6.67	0.31
TreatmentA	O60884	DNAJA2	0|0|5	5	1.67	3	0|0|0	0.33	1	0.33	1	0.33	-0.62	16.67	0.22
TreatmentA	Q9Y230	RUVBL2	0|0|3	3	1	3	0|0|0	0.33	1	0.33	1	0.33	-0.62	10	0.28
TreatmentA	P06753	TPM3	2|0|0	2	0.67	3	0|0|0	0.33	0.98	0.33	0.98	0.33	-0.62	6.67	0.31
TreatmentA	P62277	RPS13	0|0|4	4	1.33	3	0|0|0	0.33	1	0.33	1	0.33	-0.62	13.33	0.23
TreatmentA	P60842	EIF4A1	0|0|4	4	1.33	3	0|0|0	0.33	1	0.33	1	0.33	-0.62	13.33	0.23
TreatmentA	P06733	ENO1	4|0|0	4	1.33	3	0|0|0	0.33	1	0.33	1	0.33	-0.62	13.33	0.23
TreatmentA	P19474	TRIM21	0|0|9	9	3	3	2|0|0	0.33	1	0.33	1	0.33	-2.79	4.5	0.31
TreatmentA	P61513	RPL37A	0|0|3	3	1	3	0|0|0	0.33	1	0.33	1	0.33	-0.62	10	0.28
TreatmentA	P26641	EEF1G	0|0|2	2	0.67	3	0|0|0	0.33	0.98	0.33	0.98	0.33	-0.62	6.67	0.31
TreatmentA	P25398	RPS12	2|0|0	2	0.67	3	0|0|0	0.33	0.98	0.33	0.98	0.33	-0.62	6.67	0.31
TreatmentA	P07602	PSAP	4|0|0	4	1.33	3	0|0|0	0.33	1	0.33	1	0.33	-0.62	13.33	0.23
TreatmentA	P62244	RPS15A	0|0|2	2	0.67	3	0|0|0	0.33	0.98	0.33	0.98	0.33	-0.62	6.67	0.31
TreatmentA	P11586	MTHFD1	0|0|6	6	2	3	0|0|0	0.33	1	0.33	1	0.33	-0.62	20	0.21
TreatmentA	P46776	RPL27A	2|0|0	2	0.67	3	0|0|0	0.33	0.98	0.33	0.98	0.33	-0.62	6.67	0.31
TreatmentA	Q5TAQ9	DCAF8	0|0|2	2	0.67	3	0|0|0	0.33	0.98	0.33	0.98	0.33	-0.62	6.67	0.31
TreatmentA	P62316-2	SNRPD2	0|0|3	3	1	3	0|0|0	0.33	1	0.33	1	0.33	-0.62	10	0.28
TreatmentA	Cont_P60712	Cont_P60712	29|0|3	32	10.67	3	11|10|7	0.33	1	0.33	1	0.33	-40.13	1.14	0.28
TreatmentA	P62318-2	SNRPD3	0|0|3	3	1	3	0|0|0	0.33	1	0.33	1	0.33	-0.62	10	0.28
TreatmentA	P05198	EIF2S1	0|0|6	6	2	3	0|0|0	0.33	1	0.33	1	0.33	-0.62	20	0.21
TreatmentA	P09429	HMGB1	0|0|2	2	0.67	3	0|0|0	0.33	0.98	0.33	0.98	0.33	-0.62	6.67	0.31
TreatmentA	Cont_P35527	Cont_P35527	50|69|41	160	53.33	3	16|30|19	0.32	0.96	0.32	0.96	0.32	-20.67	2.46	0.36
TreatmentA	P68363	TUBA1B	4|0|2	6	2	3	0|2|2	0.27	0.71	0.27	0.71	0.27	-5.21	1.5	0.37
TreatmentA	P14618-3	PKM	3|0|0	3	1	3	0|0|2	0.27	0.81	0.27	0.81	0.27	-2.79	1.5	0.37
TreatmentA	P47813	EIF1AX	2|3|6	11	3.67	3	2|2|2	0.27	0.75	0.27	0.75	0.27	-4.32	1.83	0.39
TreatmentA	P81605	DCD	3|0|0	3	1	3	2|0|0	0.27	0.81	0.27	0.81	0.27	-2.79	1.5	0.37
TreatmentA	P62899-3	RPL31	3|0|0	3	1	3	0|0|2	0.27	0.81	0.27	0.81	0.27	-2.79	1.5	0.37
TreatmentA	Q09028-4	RBBP4	3|0|0	3	1	3	0|0|2	0.27	0.81	0.27	0.81	0.27	-2.79	1.5	0.37
TreatmentA	P11021	HSPA5	8|3|3	14	4.67	3	2|3|3	0.27	0.81	0.27	0.81	0.27	-5.22	1.75	0.37
TreatmentA	Cont_P02769	Cont_P02769	17|0|2	19	6.33	3	4|6|9	0.25	0.74	0.25	0.74	0.25	-26.82	1	0.39
TreatmentA	P20618	PSMB1	15|4|8	27	9	3	7|4|6	0.22	0.66	0.22	0.66	0.22	-14.47	1.59	0.39
TreatmentA	P25788-2	PSMA3	13|0|5	18	6	3	5|5|5	0.19	0.57	0.19	0.57	0.19	-20.91	1.2	0.39
TreatmentA	P04406-2	GAPDH	2|0|0	2	0.67	3	0|0|3	0.14	0.43	0.14	0.43	0.14	-3.21	0.67	0.4
TreatmentA	O95218-2	ZRANB2	9|0|0	9	3	3	3|5|3	0.13	0.38	0.13	0.38	0.13	-15.12	0.82	0.4
TreatmentA	Cont_Q86YZ3	Cont_Q86YZ3	13|5|4	22	7.33	3	5|3|8	0.11	0.34	0.11	0.34	0.11	-13.25	1.38	0.4
TreatmentA	Cont_Q7Z3Y8	Cont_Q7Z3Y8	9|5|0	14	4.67	3	3|5|4	0.06	0.17	0.06	0.17	0.06	-16.52	1.17	0.41
TreatmentA	Q14011	CIRBP	2|0|0	2	0.67	3	0|2|2	0.04	0.11	0.04	0.11	0.04	-5.21	0.5	0.41
TreatmentA	Q01105-3	SET	2|0|0	2	0.67	3	0|2|2	0.04	0.11	0.04	0.11	0.04	-5.21	0.5	0.41
TreatmentA	Cont_P68138	Cont_P68138	18|0|2	20	6.67	3	11|7|6	0.02	0.05	0.02	0.05	0.02	-34.18	0.83	0.42
TreatmentA	P46783	RPS10	0|3|0	3	1	3	2|2|3	0.01	0.02	0.01	0.02	0.01	-9.34	0.43	0.43
TreatmentA	P28066	PSMA5	10|5|5	20	6.67	3	5|7|5	0	0	0	0	0	-12.91	1.18	0.43
TreatmentA	P06899	HIST1H2BJ	7|0|3	10	3.33	3	86|104|116	0	0	0	0	0	-455.62	0.03	0.49
TreatmentA	Cont_P00761	Cont_P00761	132|123|89	344	114.67	3	71|101|90	0	0	0	0	0	-178.51	1.31	0.48
TreatmentA	P62826	RAN	21|19|21	61	20.33	3	23|27|31	0	0	0	0	0	-68.85	0.75	0.49
TreatmentA	P31946-2	YWHAB	3|3|0	6	2	3	10|9|7	0	0	0	0	0	-37.17	0.23	0.49
TreatmentA	Q16777	HIST2H2AC	8|5|7	20	6.67	3	65|80|78	0	0	0	0	0	-307.8	0.09	0.49
TreatmentA	P28074	PSMB5	23|15|18	56	18.67	3	22|17|17	0	0	0	0	0	-44.47	1	0.48
TreatmentA	P28070	PSMB4	10|0|2	12	4	3	8|12|13	0	0	0	0	0	-47.53	0.36	0.49
TreatmentA	P28072	PSMB6	3|3|4	10	3.33	3	4|3|3	0	0	0	0	0	-7.58	1	0.43
TreatmentA	P0C0S5	H2AFZ	6|4|6	16	5.33	3	36|40|34	0	0	0	0	0	-145.58	0.15	0.49
TreatmentA	Q99436	PSMB7	8|3|5	16	5.33	3	8|7|6	0	0	0	0	0	-21.47	0.76	0.46
TreatmentA	Q00403	GTF2B	20|38|37	95	31.67	3	71|79|72	0	0	0	0	0	-258.14	0.43	0.49
TreatmentA	P61981	YWHAG	3|3|0	6	2	3	5|6|8	0	0	0	0	0	-26.82	0.32	0.49
TreatmentA	P62258	YWHAE	3|3|0	6	2	3	9|8|13	0	0	0	0	0	-43.08	0.2	0.49
TreatmentA	P67809	YBX1	11|6|12	29	9.67	3	9|16|12	0	0	0	0	0	-36.51	0.78	0.49
TreatmentA	P25786	PSMA1	22|12|10	44	14.67	3	18|12|12	0	0	0	0	0	-35.44	1.05	0.47
TreatmentA	P25789	PSMA4	13|9|6	28	9.33	3	10|7|10	0	0	0	0	0	-23.52	1.04	0.46
TreatmentA	P27348	YWHAQ	2|3|0	5	1.67	3	6|8|8	0	0	0	0	0	-31.25	0.23	0.49
TreatmentA	32-h8new-FLAG-Ha-His-IPO9	ACACB	187|227|264	678	226	3	911|1041|1080	0	0	0	0	0	#NAME?	0.22	0.49
TreatmentA	O60814	HIST1H2BK	8|3|5	16	5.33	3	86|106|116	0	0	0	0	0	-442.3	0.05	0.49
TreatmentA	O14744	PRMT5	27|34|33	94	31.33	3	20|23|24	0	0	0	0	0	-39.79	1.4	0.48
TreatmentA	P04908	HIST1H2AE;HIST1H2AB	9|6|9	24	8	3	47|66|61	0	0	0	0	0	-231.83	0.14	0.49
TreatmentA	Q13263	TRIM28	0|0|3	3	1	3	8|3|5	0	0	0	0	0	-22.43	0.19	0.49
TreatmentA	P49720	PSMB3	8|3|4	15	5	3	3|7|5	0	0	0	0	0	-13.64	1	0.44
TreatmentA	P49721	PSMB2	6|3|5	14	4.67	3	6|6|8	0	0	0	0	0	-20.18	0.7	0.49
TreatmentA	Q9Y617	PSAT1	0|4|2	6	2	3	3|3|6	0	0	0	0	0	-16.52	0.5	0.49
TreatmentA	Q9NYF8-4	BCLAF1	5|0|0	5	1.67	3	5|7|7	0	0	0	0	0	-26.82	0.26	0.49
TreatmentA	Q04917	YWHAH	2|3|0	5	1.67	3	4|8|7	0	0	0	0	0	-26.82	0.26	0.49
TreatmentA	P16989	YBX3	4|4|6	14	4.67	3	3|10|8	0	0	0	0	0	-19.29	0.67	0.49
TreatmentA	Cont_P63103	Cont_P63103	2|4|0	6	2	3	5|6|6	0	0	0	0	0	-23.89	0.35	0.49
TreatmentA	33-K884R-FLAG-Ha-His-IPO9	ACADL	182|219|259	660	220	3	987|1098|1137	0	0	0	0	0	#NAME?	0.2	0.49
TreatmentA	P62269	RPS18	7|0|3	10	3.33	3	19|22|22	0	0	0	0	0	-92.21	0.16	0.49
TreatmentA	P62979	RPS27A	3|2|8	13	4.33	3	5|5|6	0	0	0	0	0	-16.94	0.81	0.44
TreatmentA	Q8IUE6	HIST2H2AB	5|5|6	16	5.33	3	25|32|36	0	0	0	0	0	-117.6	0.17	0.49
TreatmentA	Cont_P13645	Cont_P13645	42|43|16	101	33.67	3	12|22|23	0	0	0	0	0	-43.85	1.77	0.45
TreatmentA	P08708	RPS17	40|54|66	160	53.33	3	70|69|70	0	0	0	0	0	-194.53	0.77	0.49
TreatmentA	P43487-2	RANBP1	21|21|20	62	20.67	3	34|26|26	0	0	0	0	0	-73.41	0.72	0.49
TreatmentA	P23284	PPIB	18|17|23	58	19.33	3	12|13|14	0	0	0	0	0	-21.41	1.49	0.45
TreatmentA	P25787	PSMA2	13|6|10	29	9.67	3	8|9|7	0	0	0	0	0	-19.78	1.21	0.45
TreatmentA	O14818	PSMA7	24|17|12	53	17.67	3	14|13|16	0	0	0	0	0	-33.39	1.23	0.47
TreatmentA	Q96DG6	CMBL	5|8|4	17	5.67	3	6|10|8	0	0	0	0	0	-23.4	0.71	0.49
TreatmentA	P46781	RPS9	5|4|4	13	4.33	3	11|14|14	0	0	0	0	0	-43.73	0.33	0.49
TreatmentA	P60900	PSMA6	19|12|12	43	14.33	3	11|12|12	0	0	0	0	0	-23.89	1.23	0.47

## Sheet: Mutant protein PSM  (Fig4-6)
Gene	Avg PSM WT	Avg PSM 31 Mutant	Avg PSM 32 Mutant	Avg PSM 35 Mutant	Gene	# PSM WT-1	# PSM WT-2	# PSM WT-3	# PSM 31-1	# PSM 31-2	# PSM 31-3	# PSM 32-1	# PSM 32-2	# PSM 32-3	# PSM 35-1	# PSM 35-2	# PSM 35-3	Accession
H2BC5	102.667	42.6667	34.6667	2.66667	H2BC5	116	106	86	25	34	69	48	28	28	3	5	0	P58876
H2BC17	102	42.3333	36.3333	0	H2BC17	116	104	86	28	33	66	49	28	32	0	0	0	P23527
H2AC20	74.3333	21.3333	20.6667	1.33333	H2AC20	78	80	65	12	17	35	34	28	0	0	4	0	Q16777
GTF2B	74	64.6667	88	122.333	GTF2B	72	79	71	60	72	62	103	75	86	145	129	93	Q00403
RPS17	69.6667	67	204	75.6667	RPS17	70	69	70	59	60	82	252	169	191	84	74	69	P08708
RPS5	40	20.6667	5.33333	69.3333	RPS5	42	40	38	22	21	19	7	4	5	79	70	59	P46782
RPS7	38.6667	13.3333	3	69.3333	RPS7	45	28	43	13	19	8	4	3	2	85	79	44	P62081
H2AZ1	36.6667	13.6667	0	1.33333	H2AZ1	34	40	36	0	17	24	0	0	0	0	4	0	P0C0S5
RANBP1	28.6667	6.33333	250.667	37.3333	RANBP1	26	26	34	5	12	2	290	179	283	35	48	29	P43487
CPSF6	28.3333	9.66667	0	80	CPSF6	30	33	22	2	3	24	0	0	0	88	76	76	Q16630
RAN	27	8.33333	236.667	42	RAN	31	27	23	9	9	7	262	186	262	45	48	33	P62826
PRMT5	22.3333	21.6667	31	30.6667	PRMT5	24	23	20	15	20	30	18	24	51	27	43	22	O14744
RPS18	21	12	1.66667	32	RPS18	22	22	19	12	8	16	2	3	0	38	34	24	P62269
HSPA8	19.3333	33	27.6667	38.6667	HSPA8	22	21	15	31	30	38	28	23	32	40	51	25	P11142
PSMB5	18.6667	22	19.6667	14	PSMB5	17	17	22	19	17	30	16	19	24	17	13	12	P28074
H2AX	18.3333	0	0	3	H2AX	55	0	0	0	0	0	0	0	0	5	4	0	P16104
NUDT21	16	6.33333	0	41.3333	NUDT21	21	14	13	4	2	13	0	0	0	47	41	36	O43809
MAGED2	15.6667	33.3333	0	78.3333	MAGED2	16	20	11	53	37	10	0	0	0	112	93	30	Q9UNF1
PSMA7	14.3333	38.6667	13.6667	15.3333	PSMA7	16	13	14	37	43	36	10	13	18	16	16	14	O14818
PSMA1	14	22	19	17	PSMA1	12	12	18	16	14	36	19	16	22	23	14	14	P25786
PTOV1	13.3333	13.6667	0	36.3333	PTOV1	13	13	14	16	15	10	0	0	0	35	47	27	Q86YD1
PPIB	13	10.6667	11.6667	15	PPIB	14	13	12	8	9	15	9	10	16	17	14	14	P23284
RPS9	13	12.3333	2.66667	43.3333	RPS9	14	14	11	11	11	15	2	3	3	55	39	36	P46781
H2AFY	12.6667	7.33333	0	0	MACROH2A1	13	14	11	0	0	22	0	0	0	0	0	0	O75367
YBX1	12.3333	51.3333	9.33333	59	YBX1	12	16	9	70	63	21	10	9	9	48	86	43	P67809
PSMA6	11.6667	15.3333	12.6667	12.3333	PSMA6	12	12	11	12	13	21	11	15	12	15	11	11	P60900
HSPA1A	11	25.3333	14	34.6667	HSPA1A	13	13	7	19	23	34	8	16	18	37	45	22	P0DMV8
NFYA	11	6.66667	0	38.3333	NFYA	11	15	7	10	5	5	0	0	0	47	31	37	P23511
PSMB4	11	11.6667	8.66667	6.66667	PSMB4	13	12	8	5	6	24	8	7	11	11	5	4	P28070
WDR77	10.6667	14	18	22	WDR77	12	13	7	9	15	18	9	18	27	21	28	17	Q9BQA1
YWHAE	10	20.6667	0	30.6667	YWHAE	13	8	9	17	20	25	0	0	0	38	32	22	P62258
ACTB	9.33333	31	25.3333	6.33333	ACTB	7	10	11	4	3	86	34	2	40	8	3	8	P60712
HSP90AB1	9	19	6.66667	24	HSP90AB1	11	7	9	22	24	11	4	8	8	22	40	10	P08238
PSMA4	9	9	8	7.66667	PSMA4	10	7	10	5	8	14	5	8	11	8	8	7	P25789
YWHAB	8.66667	13	0	22.3333	YWHAB	7	9	10	12	11	16	0	0	0	27	24	16	P31946
HSP90AA1	8.33333	14.6667	2.66667	21	HSP90AA1	10	6	9	14	18	12	0	0	8	15	36	12	P07900
CMBL	8	4.33333	8.66667	10	CMBL	8	10	6	3	3	7	2	12	12	5	16	9	Q96DG6
PSMA2	8	14.6667	11.3333	9.66667	PSMA2	7	9	8	12	11	21	8	11	15	12	10	7	P25787
KLHDC2	7.66667	9.33333	0	28.3333	KLHDC2	9	6	8	8	15	5	0	0	0	28	40	17	Q9Y2U9
PELO	7.33333	56	0	26	PELO	8	7	7	82	68	18	0	0	0	29	32	17	Q9BRX2
YWHAQ	7.33333	13.6667	0	19.6667	YWHAQ	8	8	6	15	13	13	0	0	0	23	21	15	P27348
PSMB7	7	10.3333	6.66667	5.33333	PSMB7	6	7	8	9	9	13	6	7	7	6	6	4	Q99436
YBX3	7	33.6667	1.33333	36.6667	YBX3	8	10	3	41	49	11	0	0	4	32	52	26	P16989
PSMB2	6.66667	8.66667	6	3.33333	PSMB2	8	6	6	5	6	15	4	6	8	6	2	2	P49721
BCLAF1	6.33333	20	0	16.3333	BCLAF1	7	7	5	20	13	27	0	0	0	16	21	12	Q9NYF8
YWHAG	6.33333	12	0.666667	16.6667	YWHAG	8	6	5	12	13	11	2	0	0	19	17	14	P61981
YWHAH	6.33333	14	0	17.6667	YWHAH	7	8	4	13	13	16	0	0	0	21	18	14	Q04917
PSMA5	5.66667	7.66667	6.66667	4.33333	PSMA5	5	7	5	6	5	12	7	6	7	7	4	2	P28066
PSMB1	5.66667	12.3333	10.3333	6.33333	PSMB1	6	4	7	9	7	21	9	9	13	9	4	6	P20618
YWHAZ	5.66667	10.6667	0	16.6667	YWHAZ	6	6	5	12	8	12	0	0	0	20	15	15	P63103
HRNR	5.33333	6.33333	1.33333	6	HRNR	8	3	5	7	8	4	0	0	4	4	5	9	Q86YZ3
RPS27A	5.33333	6	7.66667	5	RPS27A	6	5	5	4	5	9	8	7	8	7	6	2	P62979
TRIM28	5.33333	15.6667	19.6667	34	TRIM28	5	3	8	21	24	2	19	27	13	39	61	2	Q13263
POGK	5	4.66667	9.33333	21.6667	POGK	6	6	3	8	6	0	8	15	5	29	36	0	Q9P215
PSMA3	5	7	5	5.66667	PSMA3	5	5	5	5	5	11	7	3	5	8	4	5	P25788
PSMB3	5	7.33333	6.33333	4.66667	PSMB3	5	7	3	3	3	16	7	6	6	5	5	4	P49720
YJU2B	4.66667	8.33333	0	18.3333	YJU2B	6	4	4	9	14	2	0	0	0	19	29	7	P13994
KCTD9	4.33333	10.3333	10.6667	19.3333	KCTD9	3	6	4	6	12	13	9	12	11	23	26	9	Q7L273
PSAT1	4	0	0	1.33333	PSAT1	6	3	3	0	0	0	0	0	0	0	4	0	Q9Y617
ACTA1	3.66667	20.3333	0	0	ACTA1	0	0	11	4	0	57	0	0	0	0	0	0	P68138
ZRANB2	3.66667	19.3333	4.33333	5.66667	ZRANB2	3	5	3	8	0	50	5	0	8	5	7	5	O95218
PSMB6	3.33333	4.66667	3.66667	3.33333	PSMB6	3	3	4	4	4	6	3	4	4	4	3	3	P28072
FMC1	3	0	0	0	FMC1	3	3	3	0	0	0	0	0	0	0	0	0	Q96HJ9
CUL2	2.66667	3	0	9.33333	CUL2	3	3	2	2	7	0	0	0	0	10	14	4	Q13617
MRPL39	2.66667	1.33333	0	16.3333	MRPL39	2	4	2	0	0	4	0	0	0	22	11	16	Q9NYK5
MRPS7	2.33333	0	0	20.3333	MRPS7	0	3	4	0	0	0	0	0	0	35	8	18	Q9Y2R9
RPS10	2.33333	5.33333	0	23	RPS10	3	2	2	8	5	3	0	0	0	28	30	11	P46783
EIF1AY	2	3	3.33333	1.33333	EIF1AY	2	2	2	3	2	4	2	5	3	2	2	0	O14602
HNRNPUL2	2	6	0	29.6667	HNRNPUL2	4	2	0	8	10	0	0	0	0	34	40	15	Q1KMD3
TBP	2	2	0	9.66667	TBP	3	3	0	0	3	3	0	0	0	10	10	9	P20226
TUBB5	2	2.33333	2	2	TUBB5	6	0	0	2	0	5	6	0	0	6	0	0	Q2KJD0
NSUN5	1.66667	0.666667	0	15.3333	NSUN5	3	2	0	2	0	0	0	0	0	21	22	3	Q96P11
ALB	1.33333	0	0	0	ALB	0	4	0	0	0	0	0	0	0	0	0	0	P02768
CIRBP	1.33333	4	1	4	CIRBP	2	2	0	3	4	5	0	0	3	3	5	4	Q14011
PRDX6	1.33333	0	0	3.66667	PRDX6	2	2	0	0	0	0	0	0	0	6	0	5	P30041
RPS16	1.33333	3	0.666667	12.6667	RPS16	4	0	0	0	3	6	2	0	0	12	18	8	P62249
SET	1.33333	13.6667	0	1.33333	SET	2	2	0	0	0	41	0	0	0	2	2	0	Q01105
SET	1.33333	6.66667	0	1.33333	SET	2	2	0	11	9	0	0	0	0	2	2	0	Q01105
TUBA1A	1.33333	2	1.33333	1.33333	TUBA1A	2	2	0	0	0	6	4	0	0	4	0	0	Q71U36
ELOC	1	0.666667	0	8.66667	ELOC	3	0	0	0	0	2	0	0	0	14	7	5	Q15369
GAPDH	1	2	0.666667	1	GAPDH	3	0	0	0	0	6	0	0	2	0	3	0	P04406
LUC7L	1	0	0	14.3333	LUC7L	3	0	0	0	0	0	0	0	0	20	23	0	Q9NQ29
TMA7	1	1	0	0	TMA7	0	3	0	3	0	0	0	0	0	0	0	0	Q9Y2S6
CKB	0.666667	0	0.666667	0	CKB	2	0	0	0	0	0	0	0	2	0	0	0	P12277
DCD	0.666667	1	0	0	DCD	0	0	2	3	0	0	0	0	0	0	0	0	P81605
DDB1	0.666667	30.6667	2.33333	7.33333	DDB1	0	2	0	20	25	47	0	4	3	5	14	3	Q16531
EEF1B2	0.666667	1.33333	0	0	EEF1B2	2	0	0	2	0	2	0	0	0	0	0	0	P24534
FLG	0.666667	13.3333	0	0.666667	FLG	2	0	0	2	0	38	0	0	0	0	0	2	P20930
GTF3C1	0.666667	0	0	4.33333	GTF3C1	2	0	0	0	0	0	0	0	0	7	6	0	Q12789
NAP1L1	0.666667	23.3333	182.333	19	NAP1L1	0	0	2	24	27	19	237	134	176	18	25	14	P55209
PKM	0.666667	0	0	0	PKM	2	0	0	0	0	0	0	0	0	0	0	0	P14618
PRDX1	0.666667	0	0	1	PRDX1	0	2	0	0	0	0	0	0	0	3	0	0	Q06830
RBBP4	0.666667	3.66667	1.66667	4.66667	RBBP4	2	0	0	0	3	8	0	3	2	6	5	3	Q09028
RPL31	0.666667	5.66667	0.666667	6.33333	RPL31	2	0	0	4	4	9	0	2	0	6	8	5	P62899
S100A8	0.666667	1.66667	0	1	S100A8	0	2	0	0	0	5	0	0	0	0	0	3	P05109
TRIM21	0.666667	4	1.33333	5	TRIM21	0	0	2	3	0	9	0	0	4	3	6	6	P19474
ZNF414	0.666667	1.33333	0	5.33333	ZNF414	2	0	0	0	4	0	0	0	0	5	9	2	Q96IQ9
ABCE1	0	0.666667	0	0	ABCE1	0	0	0	0	0	2	0	0	0	0	0	0	P61221
ABRAXAS2	0	0.666667	0	0	ABRAXAS2	0	0	0	0	0	2	0	0	0	0	0	0	Q15018
ABT1	0	0	0	4.66667	ABT1	0	0	0	0	0	0	0	0	0	8	6	0	Q9ULW3
ACLY	0	1.33333	0	0	ACLY	0	0	0	0	0	4	0	0	0	0	0	0	P53396
ACTN1	0	4	0	0.666667	ACTN1	0	0	0	0	0	12	0	0	0	0	0	2	P12814
ACTN4	0	5.33333	1.66667	0.666667	ACTN4	0	0	0	0	0	16	0	0	5	0	0	2	O43707
AKIRIN2	0	0.666667	0	0	AKIRIN2	0	0	0	2	0	0	0	0	0	0	0	0	Q53H80
ALDH1L1	0	0	1	0.666667	ALDH1L1	0	0	0	0	0	0	0	0	3	0	2	0	O75891
ALDOA	0	1.66667	0	0	ALDOA	0	0	0	0	0	5	0	0	0	0	0	0	P00883
ANP32A	0	12.6667	1.33333	0	ANP32A	0	0	0	7	4	27	0	4	0	0	0	0	P39687
ANP32B	0	17.6667	7	1.33333	ANP32B	0	0	0	13	7	33	8	4	9	2	2	0	Q92688
ANP32E	0	14.3333	3	0	ANP32E	0	0	0	14	10	19	2	3	4	0	0	0	Q9BTT0
ANXA2	0	1	0	0	ANXA2	0	0	0	0	0	3	0	0	0	0	0	0	P07355
APEX1	0	1.33333	0	0	APEX1	0	0	0	0	0	4	0	0	0	0	0	0	P27695
ARK2N	0	14	0	0	ARK2N	0	0	0	15	16	11	0	0	0	0	0	0	Q96B23
ATF7	0	0	0	2	ATF7	0	0	0	0	0	0	0	0	0	3	3	0	P17544
AURKB	0	0	0	11	AURKB	0	0	0	0	0	0	0	0	0	17	14	2	Q96GD4
BOP1	0	1	0	0	BOP1	0	0	0	0	0	3	0	0	0	0	0	0	Q14137
BUB3	0	0.666667	0	0	BUB3	0	0	0	0	0	2	0	0	0	0	0	0	O43684
BUD23	0	1.33333	0	1.66667	BUD23	0	0	0	0	4	0	0	0	0	0	5	0	O43709
BYSL	0	0	0.666667	0	BYSL	0	0	0	0	0	0	0	2	0	0	0	0	Q13895
C2orf68	0	0	0	1	C2orf68	0	0	0	0	0	0	0	0	0	0	3	0	Q2NKX9
C4	0	0	0.666667	1.66667	C4	0	0	0	0	0	0	2	0	0	3	2	0	P01030
CALM1	0	0.666667	0	0	CALM1	0	0	0	0	0	2	0	0	0	0	0	0	P0DP23
CALML3	0	1.33333	0	0	CALML3	0	0	0	0	0	4	0	0	0	0	0	0	P27482
CALML5	0	4	0	0	CALML5	0	0	0	0	0	12	0	0	0	0	0	0	Q9NZT1
CAPRIN1	0	1	0	0	CAPRIN1	0	0	0	0	0	3	0	0	0	0	0	0	Q14444
CASP14	0	2	0	0	CASP14	0	0	0	0	0	6	0	0	0	0	0	0	P31944
CCAR2	0	0	0	14.3333	CCAR2	0	0	0	0	0	0	0	0	0	12	26	5	Q8N163
CCDC102A	0	1.33333	0	0	CCDC102A	0	0	0	0	4	0	0	0	0	0	0	0	Q96A19
CCDC124	0	3.66667	0	0	CCDC124	0	0	0	2	2	7	0	0	0	0	0	0	Q96CT7
CCDC6	0	0	15	0	CCDC6	0	0	0	0	0	0	19	10	16	0	0	0	Q16204
CCDC8	0	1	0	0	CCDC8	0	0	0	0	3	0	0	0	0	0	0	0	Q9H0W5
CCT2	0	1	0	0	CCT2	0	0	0	0	0	3	0	0	0	0	0	0	P78371
CCT3	0	1	0	0	CCT3	0	0	0	0	0	3	0	0	0	0	0	0	P49368
CCT7	0	1	0	0	CCT7	0	0	0	0	0	3	0	0	0	0	0	0	Q99832
CCT8	0	1.66667	0	0	CCT8	0	0	0	0	0	5	0	0	0	0	0	0	P50990
CDC123	0	0	0	3.66667	CDC123	0	0	0	0	0	0	0	0	0	7	4	0	O75794
CDSN	0	1	0	0	CDSN	0	0	0	0	0	3	0	0	0	0	0	0	Q15517
CFAP20	0	0	0	5	CFAP20	0	0	0	0	0	0	0	0	0	5	7	3	Q9Y6A4
CFL1	0	6.66667	3	0.666667	CFL1	0	0	0	0	0	20	5	0	4	2	0	0	P23528
CHD1	0	2	0	0	CHD1	0	0	0	0	0	6	0	0	0	0	0	0	O14646
CPSF7	0	0	0	18.3333	CPSF7	0	0	0	0	0	0	0	0	0	25	15	15	Q8N684
CS	0	0.666667	0	0	CS	0	0	0	0	0	2	0	0	0	0	0	0	O75390
CSNK2A1	0	0.666667	0	0	CSNK2A1	0	0	0	0	0	2	0	0	0	0	0	0	P68400
CSNK2B	0	0.666667	0	0	CSNK2B	0	0	0	0	0	2	0	0	0	0	0	0	P67870
CTNNA1	0	0	0	3.66667	CTNNA1	0	0	0	0	0	0	0	0	0	4	7	0	P35221
DBR1	0	0	0	0.666667	DBR1	0	0	0	0	0	0	0	0	0	0	2	0	Q9UK59
DCAF1	0	2.66667	0	0	DCAF1	0	0	0	4	2	2	0	0	0	0	0	0	Q9Y4B6
DCAF13	0	0	0	0.666667	DCAF13	0	0	0	0	0	0	0	0	0	0	2	0	Q9NV06
DCAF8	0	1.33333	0	0	DCAF8	0	0	0	0	2	2	0	0	0	0	0	0	Q5TAQ9
DDA1	0	0.666667	0	0	DDA1	0	0	0	0	2	0	0	0	0	0	0	0	Q9BW61
DDX17	0	0.666667	0	0	DDX17	0	0	0	0	0	2	0	0	0	0	0	0	Q92841-1
DDX21	0	3	0	0	DDX21	0	0	0	0	0	9	0	0	0	0	0	0	Q9NR30
DDX47	0	0	0	0.666667	DDX47	0	0	0	0	0	0	0	0	0	0	2	0	Q9H0S4
DEK	0	0.666667	0	1.33333	DEK	0	0	0	2	0	0	0	0	0	2	2	0	P35659
DHX9	0	2	0	0	DHX9	0	0	0	0	0	6	0	0	0	0	0	0	Q08211
DMKN	0	1.33333	0	0	DMKN	0	0	0	0	0	4	0	0	0	0	0	0	Q6E0U4
DNAJA1	0	1.66667	0	0	DNAJA1	0	0	0	5	0	0	0	0	0	0	0	0	P31689
DNAJA2	0	0.666667	0	0	DNAJA2	0	0	0	0	2	0	0	0	0	0	0	0	O60884
DSC1	0	2.33333	0	0	DSC1	0	0	0	0	0	7	0	0	0	0	0	0	Q08554
DSG1	0	2	0	0	DSG1	0	0	0	0	0	6	0	0	0	0	0	0	Q02413
DSP	0	2.33333	0	0	DSP	0	0	0	0	0	7	0	0	0	0	0	0	P15924
DSTN	0	0.666667	0	0	DSTN	0	0	0	0	0	2	0	0	0	0	0	0	P60981
EEF1A1	0	3.66667	0	0	EEF1A1	0	0	0	4	0	7	0	0	0	0	0	0	P68103
EEF1D	0	1	0	1	EEF1D	0	0	0	3	0	0	0	0	0	3	0	0	P29692
EEF1G	0	1.33333	0	1.66667	EEF1G	0	0	0	0	0	4	0	0	0	5	0	0	P26641
EEF2	0	21.3333	3	0.666667	EEF2	0	0	0	14	15	35	0	6	3	0	2	0	P13639
EIF2S1	0	5	1.66667	12	EIF2S1	0	0	0	6	5	4	0	2	3	16	18	2	P05198
EIF2S2	0	4	0	14	EIF2S2	0	0	0	5	5	2	0	0	0	14	24	4	P20042
EIF2S3	0	3	0	15	EIF2S3	0	0	0	5	2	2	0	0	0	15	23	7	P41091
EIF3A	0	6	7.33333	0	EIF3A	0	0	0	5	0	13	4	11	7	0	0	0	Q14152
EIF3B	0	9.33333	13	2	EIF3B	0	0	0	0	5	23	6	17	16	0	6	0	P55884
EIF3C	0	5.33333	8.33333	0.666667	EIF3C	0	0	0	3	3	10	2	13	10	0	2	0	Q99613
EIF3D	0	5.66667	3	0	EIF3D	0	0	0	4	5	8	3	4	2	0	0	0	O15371
EIF3E	0	3.66667	4.33333	0	EIF3E	0	0	0	2	0	9	2	6	5	0	0	0	P60228
EIF3F	0	0.666667	2.33333	0
EIF3G	0	3.33333	3.33333	0	EIF3G	0	0	0	4	0	6	5	3	2	0	0	0	O75821
EIF3H	0	2	3.33333	0	EIF3H	0	0	0	2	0	4	2	5	3	0	0	0	O15372
EIF3I	0	13	9.33333	1.33333	EIF3I	0	0	0	12	4	23	7	10	11	2	2	0	Q13347
EIF3J	0	4.33333	3.33333	0	EIF3J	0	0	0	3	0	10	3	3	4	0	0	0	O75822
EIF3L	0	4	3	0	EIF3L	0	0	0	5	2	5	3	3	3	0	0	0	Q9Y262
EIF3M	0	1	1.33333	0	EIF3M	0	0	0	0	0	3	0	2	2	0	0	0	Q7L2H7
EIF4A1	0	2.66667	5.33333	1.66667	EIF4A1	0	0	0	0	0	8	3	7	6	2	3	0	P60842
EIF4B	0	0	1.66667	0.666667	EIF4B	0	0	0	0	0	0	3	2	0	2	0	0	P23588
EIF5A	0	0.666667	0	0	EIF5A	0	0	0	0	0	2	0	0	0	0	0	0	P63241
ELF2	0	0	0	1	ELF2	0	0	0	0	0	0	0	0	0	3	0	0	Q15723
ELOB	0	0	0	3.33333	ELOB	0	0	0	0	0	0	0	0	0	3	4	3	Q15370
ENO1	0	1.33333	0	1.66667	ENO1	0	0	0	0	0	4	0	0	0	2	3	0	P06733
EPPK1	0	1	0	0	EPPK1	0	0	0	0	0	3	0	0	0	0	0	0	P58107
ERCC5	0	0	2.66667	0	ERCC5	0	0	0	0	0	0	6	0	2	0	0	0	P28715
EXOSC6	0	0.666667	0	0	EXOSC6	0	0	0	0	0	2	0	0	0	0	0	0	Q5RKV6
FAF1	0	0	0	4.66667	FAF1	0	0	0	0	0	0	0	0	0	6	8	0	Q9UNN5
FAM32A	0	0	0	1.33333	FAM32A	0	0	0	0	0	0	0	0	0	2	2	0	Q9Y421
FARSA	0	4	0	0	FARSA	0	0	0	3	4	5	0	0	0	0	0	0	Q9Y285
FARSB	0	1	0	0	FARSB	0	0	0	0	0	3	0	0	0	0	0	0	Q9NSD9
FBXO3	0	3.66667	0	0	FBXO3	0	0	0	0	3	8	0	0	0	0	0	0	Q9UK99
FBXO33	0	0	0	0.666667	FBXO33	0	0	0	0	0	0	0	0	0	0	2	0	Q7Z6M2
FKBP3	0	1	0	0	FKBP3	0	0	0	0	0	3	0	0	0	0	0	0	Q00688
FKBP4	0	1.66667	0	0	FKBP4	0	0	0	0	0	5	0	0	0	0	0	0	Q02790
FLG2	0	10	0	0	FLG2	0	0	0	0	2	28	0	0	0	0	0	0	Q5D862
FLNA	0	4.33333	0.666667	0	FLNA	0	0	0	0	0	13	0	0	2	0	0	0	P21333
FLNB	0	1	0	0	FLNB	0	0	0	0	0	3	0	0	0	0	0	0	O75369
FMC1	0	1.33333	0	15.6667	FMC1	0	0	0	0	0	4	0	0	0	19	19	9	Q96HJ9
FUS	0	0	0	2	FUS	0	0	0	0	0	0	0	0	0	3	0	3	P35637
G3BP1	0	33.3333	0	0	G3BP1	0	0	0	14	21	65	0	0	0	0	0	0	Q13283
GLUD1	0	1	0	0	GLUD1	0	0	0	0	0	3	0	0	0	0	0	0	P00366
GNAS	0	1	0	5	GNAS	0	0	0	3	0	0	0	0	0	6	9	0	P63092
GPATCH2	0	0.666667	0	0	GPATCH2	0	0	0	0	2	0	0	0	0	0	0	0	Q9NW75
GTF3C3	0	0	0	1	GTF3C3	0	0	0	0	0	0	0	0	0	0	3	0	Q9Y5Q9
H1-2	0	1	0	0	H1-2	0	0	0	0	0	3	0	0	0	0	0	0	P16403
H2AC12	0	0	9	3	H2AC12	0	0	0	0	0	0	0	0	27	5	4	0	Q96KK5
H4C1	0	1	0	2.33333	H4C1	0	0	0	3	0	0	0	0	0	3	4	0	P62805
HDGFL2	0	1.33333	0	0	HDGFL2	0	0	0	4	0	0	0	0	0	0	0	0	Q7Z4V5
HEXIM1	0	5.33333	0	0	HEXIM1	0	0	0	9	7	0	0	0	0	0	0	0	O94992
HEXIM2	0	5.66667	0	0.666667	HEXIM2	0	0	0	10	7	0	0	0	0	0	2	0	Q96MH2
HNRNPA1	0	1.66667	0.666667	0	HNRNPA1	0	0	0	0	0	5	0	0	2	0	0	0	P09651
HNRNPA2B1	0	2	0	0	HNRNPA2B1	0	0	0	0	0	6	0	0	0	0	0	0	P22626
HNRNPD	0	1	0	0.666667	HNRNPD	0	0	0	0	0	3	0	0	0	2	0	0	Q14103
HNRNPK	0	0.666667	0	0	HNRNPK	0	0	0	0	0	2	0	0	0	0	0	0	P61978
HNRNPLL	0	0	0	0.666667	HNRNPLL	0	0	0	0	0	0	0	0	0	0	2	0	Q8WVV9
HNRNPR	0	3.66667	1	0	HNRNPR	0	0	0	4	3	4	0	0	3	0	0	0	O43390
HOXA5	0	0	0	6.33333	HOXA5	0	0	0	0	0	0	0	0	0	9	8	2	P20719
HOXB6	0	1.66667	0	0	HOXB6	0	0	0	0	5	0	0	0	0	0	0	0	P17509
HSPA5	0	0	0	3.66667	HSPA5	0	0	0	0	0	0	0	0	0	0	5	6	P11021
HSPB1	0	3	0	0	HSPB1	0	0	0	0	0	9	0	0	0	0	0	0	P04792
HTATSF1	0	21.3333	0	0	HTATSF1	0	0	0	6	5	53	0	0	0	0	0	0	O43719
ILF3	0	4.33333	1.66667	0.666667	ILF3	0	0	0	0	0	13	0	0	5	0	0	2	Q12906
IRS4	0	11.3333	0	18.3333	IRS4	0	0	0	17	13	4	0	0	0	25	30	0	O14654
JUND	0	1.66667	0	0	JUND	0	0	0	2	3	0	0	0	0	0	0	0	P17535
KATNA1	0	0	0	1.33333	KATNA1	0	0	0	0	0	0	0	0	0	0	4	0	O75449
KPNA2	0	1.33333	2.33333	0	KPNA2	0	0	0	4	0	0	4	0	3	0	0	0	P52292
KPNA3	0	0.666667	0	0	KPNA3	0	0	0	0	2	0	0	0	0	0	0	0	O00505
KPNA6	0	0.666667	0	0	KPNA6	0	0	0	0	2	0	0	0	0	0	0	0	O60684
KPNB1	0	2	18.3333	0.666667	KPNB1	0	0	0	0	0	6	22	11	22	0	2	0	Q14974
LCN1	0	0	1	0	LCN1	0	0	0	0	0	0	0	0	3	0	0	0	P31025
LEO1	0	1	0	0	LEO1	0	0	0	0	0	3	0	0	0	0	0	0	Q8WVC0
LGALS7	0	1.33333	0	0	LGALS7	0	0	0	0	0	4	0	0	0	0	0	0	P47929
LMNA	0	0.666667	0	0	LMNA	0	0	0	0	0	2	0	0	0	0	0	0	P02545
LSM14A	0	2.66667	0	2.66667	LSM14A	0	0	0	2	6	0	0	0	0	3	3	2	Q8ND56
LTV1	0	2	0.666667	0	LTV1	0	0	0	2	0	4	0	2	0	0	0	0	Q96GA3
LUC7L2	0	1.66667	0	0	LUC7L2	0	0	0	0	0	5	0	0	0	0	0	0	Q9Y383
LYAR	0	1.33333	0	0	LYAR	0	0	0	0	0	4	0	0	0	0	0	0	Q9NX58
MACF1	0	0.666667	0	0	MACF1	0	0	0	2	0	0	0	0	0	0	0	0	Q9UPN3
MAP3K1	0	0	0	3.33333	MAP3K1	0	0	0	0	0	0	0	0	0	4	6	0	Q13233
MAP7	0	0	0	0.666667	MAP7	0	0	0	0	0	0	0	0	0	2	0	0	Q14244
MED25	0	0	0	14	MED25	0	0	0	0	0	0	0	0	0	18	19	5	Q71SY5
MRFAP1L2	0	2.66667	0	1.33333	MRFAP1L2	0	0	0	5	3	0	0	0	0	0	2	2	B2RBV5
MRPL17	0	0	0	9.66667	MRPL17	0	0	0	0	0	0	0	0	0	16	5	8	Q9NRX2
MRPL4	0	0	0	1.33333	MRPL4	0	0	0	0	0	0	0	0	0	4	0	0	Q9BYD3
MRPS34	0	0	0	3	MRPS34	0	0	0	0	0	0	0	0	0	7	2	0	P82930
MSANTD4	0	0.666667	0	0	MSANTD4	0	0	0	0	2	0	0	0	0	0	0	0	Q8NCY6
MTHFD1	0	4.33333	1	0	MTHFD1	0	0	0	4	6	3	0	3	0	0	0	0	P11586
MUS81	0	0	0	3	MUS81	0	0	0	0	0	0	0	0	0	6	3	0	Q96NY9
NAA10	0	1	0	5.66667	NAA10	0	0	0	0	3	0	0	0	0	6	9	2	P41227
NACA	0	1.33333	0	0	NACA	0	0	0	2	0	2	0	0	0	0	0	0	Q13765
NAP1L4	0	10	39.3333	10	NAP1L4	0	0	0	13	12	5	41	35	42	12	11	7	Q99733
NCL	0	24.6667	3	3.66667	NCL	0	0	0	13	10	51	3	2	4	3	3	5	P19338
NEDD8	0	0	0	1.33333	NEDD8	0	0	0	0	0	0	0	0	0	2	2	0	Q15843
NOLC1	0	21.6667	0	0	NOLC1	0	0	0	9	0	56	0	0	0	0	0	0	Q14978
NPM1	0	6.33333	5.66667	0	NPM1	0	0	0	0	0	19	4	4	9	0	0	0	P06748
OGFR	0	0	0	0.666667	OGFR	0	0	0	0	0	0	0	0	0	2	0	0	Q9NZT2
OGT	0	3	0	1	OGT	0	0	0	2	7	0	0	0	0	0	3	0	O15294
ORC5	0	0	0	2.33333	ORC5	0	0	0	0	0	0	0	0	0	3	4	0	O43913
P4HB	0	0	0	4.33333	P4HB	0	0	0	0	0	0	0	0	0	7	3	3	P07237
PA2G4	0	13.6667	2.33333	0	PA2G4	0	0	0	12	9	20	0	4	3	0	0	0	Q9UQ80
PABPC1	0	1.66667	0	0	PABPC1	0	0	0	0	0	5	0	0	0	0	0	0	P11940
PABPC4	0	1	0	0	PABPC4	0	0	0	0	0	3	0	0	0	0	0	0	Q13310
PAF1	0	3.33333	0	0	PAF1	0	0	0	0	0	10	0	0	0	0	0	0	Q8N7H5
PCNA	0	2	0	0	PCNA	0	0	0	0	0	6	0	0	0	0	0	0	P12004
PDAP1	0	1.66667	1.66667	0	PDAP1	0	0	0	0	0	5	2	3	0	0	0	0	Q13442
PDCD4	0	0.666667	2	0	PDCD4	0	0	0	0	0	2	0	4	2	0	0	0	Q53EL6
PELP1	0	2.33333	0	0	PELP1	0	0	0	0	0	7	0	0	0	0	0	0	Q8IZL8
PHLDA3	0	0	0	1.66667	PHLDA3	0	0	0	0	0	0	0	0	0	3	2	0	Q9Y5J5
PLEKHA5	0	0	0	0.666667	PLEKHA5	0	0	0	0	0	0	0	0	0	0	2	0	Q9HAU0
PLS3	0	6.66667	0	0	PLS3	0	0	0	0	0	20	0	0	0	0	0	0	P13797
POF1B	0	1	0	0	POF1B	0	0	0	0	0	3	0	0	0	0	0	0	Q8WVV4
PPIA	0	0.666667	0	0	PPIA	0	0	0	0	0	2	0	0	0	0	0	0	P62937
PPM1G	0	18.6667	0	0	PPM1G	0	0	0	10	19	27	0	0	0	0	0	0	O15355
PPP2CA	0	0	0	0.666667	PPP2CA	0	0	0	0	0	0	0	0	0	2	0	0	P67775
PRPF31	0	13.3333	0	10.3333	PRPF31	0	0	0	16	21	3	0	0	0	11	20	0	Q8WWY3
PRPS1	0	1.33333	0	0	PRPS1	0	0	0	0	0	4	0	0	0	0	0	0	P60891
PRRC2A	0	0	0	2	PRRC2A	0	0	0	0	0	0	0	0	0	3	3	0	P48634
PRRC2C	0	0	0	6.66667	PRRC2C	0	0	0	0	0	0	0	0	0	6	10	4	Q9Y520
PSME3	0	0.666667	0	0	PSME3	0	0	0	0	0	2	0	0	0	0	0	0	P61289
PYM1	0	0	0.666667	0	PYM1	0	0	0	0	0	0	0	0	2	0	0	0	Q9BRP8
QTRT1	0	0	4.66667	0	QTRT1	0	0	0	0	0	0	4	2	8	0	0	0	Q9BXR0
RACK1	0	23.3333	15	5.33333	RACK1	0	0	0	20	16	34	8	18	19	2	6	8	P63244
RANBP2	0	0	81	0	RANBP2	0	0	0	0	0	0	100	54	89	0	0	0	P49792
RANGAP1	0	0	17.3333	0	RANGAP1	0	0	0	0	0	0	20	11	21	0	0	0	P46060
RBBP7	0	3	0	2.33333	RBBP7	0	0	0	0	3	6	0	0	0	0	4	3	Q16576
RBM26	0	0	0	4	RBM26	0	0	0	0	0	0	0	0	0	8	4	0	Q5T8P6
RBM27	0	0	0	6	RBM27	0	0	0	0	0	0	0	0	0	5	8	5	Q9P2N5
RBM39	0	0	0	1	RBM39	0	0	0	0	0	0	0	0	0	0	3	0	Q14498
RBM41	0	0	0	2	RBM41	0	0	0	0	0	0	0	0	0	4	2	0	Q96IZ5
RCC2	0	1	0	0	RCC2	0	0	0	0	0	3	0	0	0	0	0	0	Q9P258
RFX1	0	0	0	3.33333	RFX1	0	0	0	0	0	0	0	0	0	7	3	0	P22670
RIC8B	0	0.666667	0	4.66667	RIC8B	0	0	0	0	2	0	0	0	0	4	10	0	Q9NVN3
RIOK2	0	0	0	3.33333	RIOK2	0	0	0	0	0	0	0	0	0	6	4	0	Q9BVS4
RNF111	0	1	0	0	RNF111	0	0	0	0	3	0	0	0	0	0	0	0	Q6ZNA4
RPL10	0	3.33333	0	0	RPL10	0	0	0	3	3	4	0	0	0	0	0	0	P27635
RPL10A	0	2	0	0	RPL10A	0	0	0	0	0	6	0	0	0	0	0	0	P62906
RPL11	0	1	0	3.33333	RPL11	0	0	0	0	0	3	0	0	0	4	3	3	P62913
RPL12	0	6	0	0	RPL12	0	0	0	4	6	8	0	0	0	0	0	0	P30050
RPL13	0	10	2	0	RPL13	0	0	0	9	8	13	0	3	3	0	0	0	P26373
RPL13A	0	1.66667	0	4	RPL13A	0	0	0	0	0	5	0	0	0	5	7	0	P40429
RPL14	0	1.66667	0	0	RPL14	0	0	0	2	0	3	0	0	0	0	0	0	P50914
RPL15	0	6.66667	1.66667	0	RPL15	0	0	0	6	8	6	0	2	3	0	0	0	P61313
RPL17	0	5.33333	0	3.33333	RPL17	0	0	0	2	3	11	0	0	0	4	6	0	P18621
RPL18	0	6.33333	0.666667	0	RPL18	0	0	0	4	6	9	0	2	0	0	0	0	Q07020
RPL18A	0	1.66667	0	1.66667	RPL18A	0	0	0	0	0	5	0	0	0	2	3	0	Q02543
RPL19	0	1	0	0	RPL19	0	0	0	0	0	3	0	0	0	0	0	0	P84098
RPL21	0	0.666667	0	0	RPL21	0	0	0	0	0	2	0	0	0	0	0	0	P46778
RPL22	0	3.66667	0	0	RPL22	0	0	0	3	4	4	0	0	0	0	0	0	P35268
RPL23	0	5.66667	0	0	RPL23	0	0	0	4	5	8	0	0	0	0	0	0	P62829
RPL23A	0	6.66667	0	0	RPL23A	0	0	0	4	5	11	0	0	0	0	0	0	P62750
RPL24	0	1.33333	0	0	RPL24	0	0	0	2	2	0	0	0	0	0	0	0	P83731
RPL26	0	4.33333	0	8	RPL26	0	0	0	3	4	6	0	0	0	8	11	5	P61254
RPL27	0	2	0	0	RPL27	0	0	0	2	0	4	0	0	0	0	0	0	P61353
RPL27A	0	4.33333	0	0	RPL27A	0	0	0	0	7	6	0	0	0	0	0	0	P46776
RPL28	0	1.66667	0	0	RPL28	0	0	0	0	0	5	0	0	0	0	0	0	P46779
RPL29	0	4	0	0	RPL29	0	0	0	4	3	5	0	0	0	0	0	0	P47914
RPL3	0	8	0	0	RPL3	0	0	0	3	4	17	0	0	0	0	0	0	P39023
RPL30	0	1.33333	0	2.66667	RPL30	0	0	0	0	0	4	0	0	0	4	4	0	P62888
RPL32	0	1	0	0	RPL32	0	0	0	0	0	3	0	0	0	0	0	0	P62910
RPL34	0	1	0	0	RPL34	0	0	0	0	0	3	0	0	0	0	0	0	P49207
RPL36	0	1.66667	0	0	RPL36	0	0	0	2	0	3	0	0	0	0	0	0	Q9Y3U8
RPL36A	0	0.666667	0	0	RPL36A	0	0	0	0	0	2	0	0	0	0	0	0	P83881
RPL4	0	8.33333	0	0	RPL4	0	0	0	8	7	10	0	0	0	0	0	0	P36578
RPL5	0	7	0	0	RPL5	0	0	0	6	2	13	0	0	0	0	0	0	P46777
RPL6	0	16.6667	0.666667	2.66667	RPL6	0	0	0	13	17	20	0	2	0	3	3	2	Q02878
RPL7	0	7.33333	0	0	RPL7	0	0	0	7	2	13	0	0	0	0	0	0	P18124
RPL7A	0	13	2	0	RPL7A	0	0	0	13	10	16	0	4	2	0	0	0	P62424
RPL8	0	8.66667	0	0	RPL8	0	0	0	8	8	10	0	0	0	0	0	0	P62917
RPL9	0	0.666667	0	0	RPL9	0	0	0	0	0	2	0	0	0	0	0	0	P32969
RPLP0	0	10.6667	1	0	RPLP0	0	0	0	7	9	16	0	3	0	0	0	0	P05388
RPLP2	0	0.666667	0	0	RPLP2	0	0	0	0	0	2	0	0	0	0	0	0	P05387
RPS11	0	4	2	0.666667	RPS11	0	0	0	2	0	10	0	4	2	2	0	0	P62280
RPS12	0	1.33333	0	0	RPS12	0	0	0	0	0	4	0	0	0	0	0	0	P25398
RPS13	0	2.33333	1.66667	1	RPS13	0	0	0	0	0	7	3	2	0	0	3	0	P62277
RPS14	0	4.66667	1	0.666667	RPS14	0	0	0	4	3	7	0	3	0	2	0	0	P62263
RPS15	0	0	0	10.3333	RPS15	0	0	0	0	0	0	0	0	0	15	8	8	P62841
RPS15A	0	3.66667	0.666667	1	RPS15A	0	0	0	0	5	6	0	2	0	0	3	0	P62244
RPS19	0	5.33333	1	12	RPS19	0	0	0	6	4	6	0	3	0	16	12	8	P39019
RPS2	0	9.66667	6	1	RPS2	0	0	0	6	9	14	3	9	6	0	3	0	P15880
RPS20	0	0	0.666667	0	RPS20	0	0	0	0	0	0	0	2	0	0	0	0	P60866
RPS21	0	1	0	0	RPS21	0	0	0	0	0	3	0	0	0	0	0	0	P63220
RPS23	0	0.666667	0	0	RPS23	0	0	0	0	0	2	0	0	0	0	0	0	P62266
RPS24	0	1.33333	0.666667	0	RPS24	0	0	0	0	0	4	0	2	0	0	0	0	P62847
RPS25	0	2	0	0	RPS25	0	0	0	0	2	4	0	0	0	0	0	0	P62851
RPS26	0	0.666667	0	0	RPS26	0	0	0	0	0	2	0	0	0	0	0	0	P62854
RPS27	0	1.33333	0	0	RPS27	0	0	0	0	0	4	0	0	0	0	0	0	P42677
RPS28	0	1.66667	0	0	RPS28	0	0	0	0	2	3	0	0	0	0	0	0	P62857
RPS3	0	12.6667	11	13.3333	RPS3	0	0	0	8	13	17	10	13	10	19	11	10	P23396
RPS3A	0	13.3333	5	1.33333	RPS3A	0	0	0	10	8	22	2	7	6	2	2	0	P61247
RPS4X	0	5	2.33333	0	RPS4X	0	0	0	5	0	10	2	3	2	0	0	0	P62701
RPS6	0	5.66667	3	0	RPS6	0	0	0	5	4	8	2	4	3	0	0	0	P62753
RPS8	0	11.3333	4	0	RPS8	0	0	0	8	9	17	3	5	4	0	0	0	P62241
RPSA	0	13.6667	11.6667	1	RPSA	0	0	0	9	9	23	12	12	11	0	3	0	P08865
RTCB	0	2	0	0	RTCB	0	0	0	0	2	4	0	0	0	0	0	0	Q9Y3I0
RUVBL1	0	0.666667	0	0	RUVBL1	0	0	0	0	0	2	0	0	0	0	0	0	Q9Y265
RUVBL2	0	0.666667	0	0	RUVBL2	0	0	0	0	0	2	0	0	0	0	0	0	Q9Y230
S100A7	0	15.3333	0	1	S100A7	0	0	0	0	5	41	0	0	0	0	0	3	P31151
S100A9	0	4	0	0	S100A9	0	0	0	0	0	12	0	0	0	0	0	0	P06702
SBDS	0	0.666667	0	0	SBDS	0	0	0	0	0	2	0	0	0	0	0	0	Q9Y3A5
SBSN	0	6.33333	0	0	SBSN	0	0	0	0	0	19	0	0	0	0	0	0	Q6UWP8
SCAND1	0	0	0	0.666667	SCAND1	0	0	0	0	0	0	0	0	0	2	0	0	P57086
SERBP1	0	13.3333	3	0	SERBP1	0	0	0	7	11	22	0	6	3	0	0	0	Q8NC51
SFN	0	3.66667	0	0	SFN	0	0	0	0	0	11	0	0	0	0	0	0	P31947
SKIC8	0	0.666667	0	0	SKIC8	0	0	0	0	0	2	0	0	0	0	0	0	Q9GZS3
SLBP	0	1.66667	0	3	SLBP	0	0	0	0	5	0	0	0	0	3	4	2	Q14493
SND1	0	1	0	0	SND1	0	0	0	0	0	3	0	0	0	0	0	0	Q7KZF4
SNRPB2	0	0	0	2	SNRPB2	0	0	0	0	0	0	0	0	0	3	3	0	P08579
SNRPD2	0	0	0.666667	0	SNRPD2	0	0	0	0	0	0	0	0	2	0	0	0	P62316
SNRPD3	0	0.666667	0	1	SNRPD3	0	0	0	2	0	0	0	0	0	0	3	0	P62318
SP1	0	0	0	1	SP1	0	0	0	0	0	0	0	0	0	0	3	0	P08047
SP9	0	0	0	0.666667	SP9	0	0	0	0	0	0	0	0	0	0	2	0	P0CG40
SRPK1	0	1	0	0	SRPK1	0	0	0	0	0	3	0	0	0	0	0	0	Q96SB4
SRRM2	0	14.3333	2.33333	1	SRRM2	0	0	0	9	0	34	5	2	0	0	3	0	Q9UQ35
SRSF1	0	1.33333	0	0	SRSF1	0	0	0	0	0	4	0	0	0	0	0	0	Q07955
SRSF2	0	0.666667	0	0	SRSF2	0	0	0	2	0	0	0	0	0	0	0	0	Q01130
SRSF3	0	1.66667	0	0	SRSF3	0	0	0	0	0	5	0	0	0	0	0	0	P84103
SRSF5	0	0.666667	0	0	SRSF5	0	0	0	2	0	0	0	0	0	0	0	0	Q13243
ST13P4	0	0	0	3	ST13P4	0	0	0	0	0	0	0	0	0	4	5	0	Q8IZP2
STIP1	0	8.33333	0	13.3333	STIP1	0	0	0	11	12	2	0	0	0	13	24	3	P31948
STRAP	0	1	0	0	STRAP	0	0	0	0	0	3	0	0	0	0	0	0	Q9Y3F4
SUB1	0	0	0.666667	0	SUB1	0	0	0	0	0	0	0	0	2	0	0	0	P53999
SUMO1P1	0	0	0.666667	0	SUMO1P1	0	0	0	0	0	0	2	0	0	0	0	0	G2XKQ0
SYNCRIP	0	4	4.66667	0	SYNCRIP	0	0	0	4	3	5	3	6	5	0	0	0	O60506
TCEANC2	0	0	0	7.66667	TCEANC2	0	0	0	0	0	0	0	0	0	9	12	2	Q96MN5
TCOF1	0	39.6667	0	0	TCOF1	0	0	0	18	14	87	0	0	0	0	0	0	Q13428
TEAD1	0	0	0	4.33333	TEAD1	0	0	0	0	0	0	0	0	0	7	6	0	P28347
TEAD4	0	0	0	2	TEAD4	0	0	0	0	0	0	0	0	0	6	0	0	Q15561
TFAM	0	0	0	2.33333	TFAM	0	0	0	0	0	0	0	0	0	4	3	0	Q00059
TFAP2A	0	0	0	2	TFAP2A	0	0	0	0	0	0	0	0	0	2	4	0	P05549
TFPT	0	0.666667	0	0	TFPT	0	0	0	2	0	0	0	0	0	0	0	0	P0C1Z6
THAP11	0	0	0	3.33333	THAP11	0	0	0	0	0	0	0	0	0	4	6	0	Q96EK4
THRAP3	0	1.33333	0	2.66667	THRAP3	0	0	0	4	0	0	0	0	0	5	3	0	Q9Y2W1
TJP2	0	0.666667	0	0	TJP2	0	0	0	0	0	2	0	0	0	0	0	0	Q9UDY2
TPI1	0	1.33333	0	0	TPI1	0	0	0	0	0	4	0	0	0	0	0	0	P60174
TPM1	0	1.66667	0	0	TPM1	0	0	0	0	0	5	0	0	0	0	0	0	P09493
TPM3	0	4	0	0	TPM3	0	0	0	0	0	12	0	0	0	0	0	0	P06753
TPM4	0	2	0	0	TPM4	0	0	0	0	0	6	0	0	0	0	0	0	P67936
TPP2	0	1	0	0	TPP2	0	0	0	0	0	3	0	0	0	0	0	0	P29144
TRIM25	0	2.33333	0	0	TRIM25	0	0	0	0	0	7	0	0	0	0	0	0	Q14258
TRIM35	0	0	0	4	TRIM35	0	0	0	0	0	0	0	0	0	7	5	0	Q9UPQ4
TRMT112	0	1.33333	0	1.66667	TRMT112	0	0	0	2	2	0	0	0	0	2	3	0	Q9UI30
TRMT2A	0	0	0	5.33333	TRMT2A	0	0	0	0	0	0	0	0	0	5	11	0	Q8IZ69
TSR1	0	0	2	0	TSR1	0	0	0	0	0	0	2	4	0	0	0	0	Q2NL82
TSR3	0	6.33333	0	8.66667	TSR3	0	0	0	10	9	0	0	0	0	10	10	6	Q9UJK0
UBE2I	0	0	14.6667	0	UBE2I	0	0	0	0	0	0	19	10	15	0	0	0	P63279
UBR4	0	0.666667	0	0	UBR4	0	0	0	0	2	0	0	0	0	0	0	0	Q5T4S7
UBR5	0	2.33333	0	0	UBR5	0	0	0	3	4	0	0	0	0	0	0	0	O95071
UBTF	0	0.666667	0	0	UBTF	0	0	0	0	0	2	0	0	0	0	0	0	P17480
UNC119	0	0	0	3	UNC119	0	0	0	0	0	0	0	0	0	4	5	0	Q13432
USF1	0	0	0	0.666667	USF1	0	0	0	0	0	0	0	0	0	2	0	0	P22415
USP15	0	11.3333	0	0.666667	USP15	0	0	0	5	13	16	0	0	0	0	2	0	Q9Y4E8
USP37	0	0	0	4.66667	USP37	0	0	0	0	0	0	0	0	0	7	7	0	Q86T82
USP7	0	0	0	0.666667	USP7	0	0	0	0	0	0	0	0	0	2	0	0	Q93009
USP9X	0	0.666667	0	0	USP9X	0	0	0	2	0	0	0	0	0	0	0	0	Q93008
VCP	0	1.33333	0	2.33333	VCP	0	0	0	4	0	0	0	0	0	5	2	0	P55072
WDR5	0	0	1	0	WDR5	0	0	0	0	0	0	0	0	3	0	0	0	P61964
WDR74	0	0	0	0.666667	WDR74	0	0	0	0	0	0	0	0	0	0	2	0	Q6RFH5
XRCC6	0	2.33333	0	0	XRCC6	0	0	0	2	0	5	0	0	0	0	0	0	P12956
ZC3H18	0	4	0	0	ZC3H18	0	0	0	0	0	12	0	0	0	0	0	0	Q86VM9
ZCRB1	0	0.666667	0	0	ZCRB1	0	0	0	2	0	0	0	0	0	0	0	0	Q8TBF4
ZGPAT	0	0	0	5.33333	ZGPAT	0	0	0	0	0	0	0	0	0	4	9	3	Q8N5A5
ZKSCAN4	0	0	1.33333	0	ZKSCAN4	0	0	0	0	0	0	0	0	4	0	0	0	Q969J2
ZNF444	0	0	0	1.33333	ZNF444	0	0	0	0	0	0	0	0	0	0	4	0	Q8N0Y2
ZNF462	0	0	0	0.666667	ZNF462	0	0	0	0	0	0	0	0	0	2	0	0	Q96JM2
ZNF579	0	0	0	7.33333	ZNF579	0	0	0	0	0	0	0	0	0	7	11	4	Q8NAF0
ZNF771	0	4	0	11.3333	ZNF771	0	0	0	8	4	0	0	0	0	13	21	0	Q7L3S4

## Sheet: dTLM PROTEIN PSM (Fig6)
Accession	Description	Score dTLM-1	Coverage dTLM-1	# Peptides dTLM-1	# PSM dTLM-1	Score dTLM-2	Coverage dTLM-2	# Peptides dTLM-2	# PSM dTLM-2	Score dTLM-3	Coverage dTLM-3	# Peptides dTLM-3	# PSM dTLM-3	# AAs	MW [kDa]	calc. pI
32-dH8-FLAG-Ha-His-IPO9	32-dH8-FLAG-Ha-His-IPO9	915.7	61.2	41	264	720.184	63.38	41	227	567.5	55.6	36	187	1054	117.35	4.93213
33-TLM-FLAG-Ha-His-IPO9	33-dTLM-FLAG-Ha-His-IPO9	881.746	62.01	42	259	693.326	62.01	41	219	537.511	56.52	37	182	1074	119.756	4.88135
Cont_P00761	Trypsin OS=Sus scrofa OX=9823 PE=1 SV=1 - [TRYP_PIG]	275.094	29.44	7	89	341.627	28.57	6	123	375.7	25.11	6	132	231	24.3938	7.18115
P08708	Small ribosomal subunit protein eS17 OS=Homo sapiens OX=9606 GN=RPS17 PE=1 SV=2 - [RS17_HUMAN]	215.33	64.44	12	66	185.029	60	11	54	128.2	60	11	40	135	15.5404	9.84717
P11142	Heat shock cognate 71 kDa protein OS=Homo sapiens OX=9606 GN=HSPA8 PE=1 SV=1 - [HSP7C_HUMAN]	161.734	37	23	62	125.007	38.54	23	52	142.557	37.93	22	57	646	70.8542	5.51611
Cont_P04264	Keratin, type II cytoskeletal 1 OS=Homo sapiens OX=9606 GN=KRT1 PE=1 SV=6 - [K2C1_HUMAN]	120.388	35.25	22	44	249.669	46.27	29	98	168.986	50.16	26	57	644	65.999	8.11865
Cont_P35527	Keratin, type I cytoskeletal 9 OS=Homo sapiens OX=9606 GN=KRT9 PE=1 SV=3 - [K1C9_HUMAN]	118.398	42.05	20	41	204.139	51.2	23	69	158.474	45.43	22	50	623	62.0268	5.23682
P0DMV8	Heat shock 70 kDa protein 1A OS=Homo sapiens OX=9606 GN=HSPA1A PE=1 SV=1 - [HS71A_HUMAN]	117.687	37.13	19	41	85.6669	26.99	14	31	133.602	40.25	20	47	641	70.009	5.65576
Q00403	Transcription initiation factor IIB OS=Homo sapiens OX=9606 GN=GTF2B PE=1 SV=1 - [TF2B_HUMAN]	113.884	44.62	11	37	101.595	49.05	13	38	55.9577	43.04	10	20	316	34.8106	8.35303
Q9BQA1	Methylosome protein WDR77 OS=Homo sapiens OX=9606 GN=WDR77 PE=1 SV=1 - [MEP50_HUMAN]	100.937	61.7	13	35	82.8009	45.03	10	27	63.2593	49.42	10	21	342	36.7011	5.17334
P08238	Heat shock protein HSP 90-beta OS=Homo sapiens OX=9606 GN=HSP90AB1 PE=1 SV=4 - [HS90B_HUMAN]	88.9834	34.39	18	34	65.4063	24.72	15	26					724	83.2121	5.03369
O14744	Protein arginine N-methyltransferase 5 OS=Homo sapiens OX=9606 GN=PRMT5 PE=1 SV=4 - [ANM5_HUMAN]	83.3707	30.14	18	33	88.0263	29.98	15	34	62.9425	27.94	15	27	637	72.6376	6.29053
P07900	Heat shock protein HSP 90-alpha OS=Homo sapiens OX=9606 GN=HSP90AA1 PE=1 SV=5 - [HS90A_HUMAN]	68.9015	20.22	13	26	51.4402	18.99	13	20					732	84.6067	5.021
P55209-2	Isoform 2 of Nucleosome assembly protein 1-like 1 OS=Homo sapiens OX=9606 GN=NAP1L1 - [NP1L1_HUMAN]	70.9021	39.13	12	23	56.423	54.35	10	21	97.2173	43.75	13	37	368	42.735	4.55127
P23284	Peptidyl-prolyl cis-trans isomerase B OS=Homo sapiens OX=9606 GN=PPIB PE=1 SV=2 - [PPIB_HUMAN]	55.9481	43.98	11	23	37.1748	38.43	8	17	43.4884	37.96	9	18	216	23.7275	9.40771
P62826	GTP-binding nuclear protein Ran OS=Homo sapiens OX=9606 GN=RAN PE=1 SV=3 - [RAN_HUMAN]	68.3708	43.98	9	21	61.6362	47.22	9	19	69.0224	56.02	10	21	216	24.4076	7.48877
P63244	Small ribosomal subunit protein RACK1 OS=Homo sapiens OX=9606 GN=RACK1 PE=1 SV=3 - [RACK1_HUMAN]	50.801	63.72	15	20	41.6837	55.52	13	17	75.6754	60.88	15	28	317	35.0546	7.69385
P43487-2	Isoform 2 of Ran-specific GTPase-activating protein OS=Homo sapiens OX=9606 GN=RANBP1 - [RANG_HUMAN]	55.4788	54.5	6	20	52.2723	47.5	6	21	59.1096	54.5	6	21	200	23.2245	5.2876
P31948	Stress-induced-phosphoprotein 1 OS=Homo sapiens OX=9606 GN=STIP1 PE=1 SV=1 - [STIP1_HUMAN]	33.1755	28.55	14	20	20.8839	18.97	8	12	24.2437	25.78	12	12	543	62.5994	6.80029
O95071-2	Isoform 2 of E3 ubiquitin-protein ligase UBR5 OS=Homo sapiens OX=9606 GN=UBR5 - [UBR5_HUMAN]	39.8093	7.65	15	19	9.46218	1.54	4	4					2798	309.03	5.84619
P28074	Proteasome subunit beta type-5 OS=Homo sapiens OX=9606 GN=PSMB5 PE=1 SV=3 - [PSB5_HUMAN]	53.2708	36.88	9	18	41.4639	36.88	9	15	74.1462	44.87	10	23	263	28.4622	6.91748
O14654	Insulin receptor substrate 4 OS=Homo sapiens OX=9606 GN=IRS4 PE=1 SV=1 - [IRS4_HUMAN]	43.4686	16.79	14	18	16.8158	9.07	8	8	11.2322	7	5	6	1257	133.685	8.44092
Cont_P13645	Keratin, type I cytoskeletal 10 OS=Homo sapiens OX=9606 GN=KRT10 PE=1 SV=6 - [K1C10_HUMAN]	41.8168	25.86	12	16	108.707	38.01	20	43	112.685	46.06	23	42	584	58.7917	5.21143
Q7L273	BTB/POZ domain-containing protein KCTD9 OS=Homo sapiens OX=9606 GN=KCTD9 PE=1 SV=1 - [KCTD9_HUMAN]	43.4464	23.14	8	16	22.5821	22.88	7	11					389	42.5396	6.3667
Q13347	Eukaryotic translation initiation factor 3 subunit I OS=Homo sapiens OX=9606 GN=EIF3I PE=1 SV=1 - [EIF3I_HUMAN]	28.3362	32.62	8	12	8.20339	10.46	3	3	60.825	67.08	15	23	325	36.4786	5.64307
O14818	Proteasome subunit alpha type-7 OS=Homo sapiens OX=9606 GN=PSMA7 PE=1 SV=1 - [PSA7_HUMAN]	29.9581	25	6	12	40.2284	39.52	8	17	64.656	46.77	10	24	248	27.8696	8.45557
Cont_P35908	Keratin, type II cytoskeletal 2 epidermal OS=Homo sapiens OX=9606 GN=KRT2 PE=1 SV=2 - [K22E_HUMAN]	26.7371	15.65	8	12	73.1962	28.48	16	26	94.9219	38.03	18	33	639	65.3932	8.00146
P61247	Small ribosomal subunit protein eS1 OS=Homo sapiens OX=9606 GN=RPS3A PE=1 SV=2 - [RS3A_HUMAN]	29.2965	28.41	7	12	12.9879	19.7	5	6	40.0102	39.02	10	18	264	29.9257	9.72998
P67809	Y-box-binding protein 1 OS=Homo sapiens OX=9606 GN=YBX1 PE=1 SV=3 - [YBOX1_HUMAN]	28.0386	37.96	7	12	17.2205	22.84	4	6	32.0731	37.96	6	11	324	35.9027	9.87646
P60900	Proteasome subunit alpha type-6 OS=Homo sapiens OX=9606 GN=PSMA6 PE=1 SV=1 - [PSA6_HUMAN]	32.3134	29.27	6	12	30.9308	27.24	6	12	50.8322	32.11	8	19	246	27.3818	6.75635
P62241	Small ribosomal subunit protein eS8 OS=Homo sapiens OX=9606 GN=RPS8 PE=1 SV=2 - [RS8_HUMAN]	24.159	39.9	7	11	15.194	27.88	5	7	20.9961	41.35	7	10	208	24.1902	10.3159
P25786	Proteasome subunit alpha type-1 OS=Homo sapiens OX=9606 GN=PSMA1 PE=1 SV=1 - [PSA1_HUMAN]	26.8949	25.48	7	10	30.0093	33.46	8	12	65.7958	56.65	13	22	263	29.5369	6.60986
P23396	Small ribosomal subunit protein uS3 OS=Homo sapiens OX=9606 GN=RPS3 PE=1 SV=2 - [RS3_HUMAN]	19.281	37.04	8	10	8.01781	10.7	2	3	13.7139	33.74	6	6	243	26.6714	9.65674
P25787	Proteasome subunit alpha type-2 OS=Homo sapiens OX=9606 GN=PSMA2 PE=1 SV=2 - [PSA2_HUMAN]	27.4645	25.64	4	10	12.4302	28.63	5	6	39.3928	37.18	6	13	234	25.8823	7.43018
Q96KK5	Histone H2A type 1-H OS=Homo sapiens OX=9606 GN=H2AC12 PE=1 SV=3 - [H2A1H_HUMAN]	27.0436	35.16	3	9	19.7246	35.16	3	6	27.7406	50	4	9	128	13.8978	10.8872
P62424	Large ribosomal subunit protein eL8 OS=Homo sapiens OX=9606 GN=RPL7A PE=1 SV=2 - [RL7A_HUMAN]	21.3278	22.56	6	9	10.2234	12.03	3	5	9.09096	11.28	3	4	266	29.977	10.6089
P15880	Small ribosomal subunit protein uS5 OS=Homo sapiens OX=9606 GN=RPS2 PE=1 SV=2 - [RS2_HUMAN]	22.8078	21.84	6	9	4.98457	10.24	3	3	12.6351	13.99	4	5	293	31.3046	10.2427
Q02878	Large ribosomal subunit protein eL6 OS=Homo sapiens OX=9606 GN=RPL6 PE=1 SV=3 - [RL6_HUMAN]	17.6292	19.79	6	9	9.23767	15.28	5	7	3.62395	12.85	4	4	288	32.7076	10.5796
P19474	E3 ubiquitin-protein ligase TRIM21 OS=Homo sapiens OX=9606 GN=TRIM21 PE=1 SV=1 - [RO52_HUMAN]	17.3223	16.63	7	9									475	54.1351	6.37939
Q16531	DNA damage-binding protein 1 OS=Homo sapiens OX=9606 GN=DDB1 PE=1 SV=1 - [DDB1_HUMAN]	16.0381	8.07	7	9	12.8821	3.07	4	6	18.0326	7.89	7	9	1140	126.887	5.26221
P13639	Elongation factor 2 OS=Homo sapiens OX=9606 GN=EEF2 PE=1 SV=4 - [EF2_HUMAN]	14.6282	11.07	8	9	4.12437	2.33	2	3	4.38496	2.33	2	2	858	95.277	6.82959
P20618	Proteasome subunit beta type-1 OS=Homo sapiens OX=9606 GN=PSMB1 PE=1 SV=2 - [PSB1_HUMAN]	19.0147	28.63	6	8	7.02622	14.11	3	4	41.6996	36.1	8	15	241	26.4724	8.1333
P62979	Ubiquitin-ribosomal protein eS31 fusion protein OS=Homo sapiens OX=9606 GN=RPS27A PE=1 SV=2 - [RS27A_HUMAN]	21.4991	32.05	4	8	5.0894	17.95	2	2	8.09965	17.95	2	3	156	17.9535	9.64209
P55884	Eukaryotic translation initiation factor 3 subunit B OS=Homo sapiens OX=9606 GN=EIF3B PE=1 SV=3 - [EIF3B_HUMAN]	12.3507	16.46	8	8					11.0855	13.27	7	7	814	92.4238	4.99561
P62701	Small ribosomal subunit protein eS4, X isoform OS=Homo sapiens OX=9606 GN=RPS4X PE=1 SV=2 - [RS4X_HUMAN]	20.4426	16.73	5	7	10.8339	8.37	2	3	12.2364	17.11	4	5	263	29.5791	10.1548
P39023	Large ribosomal subunit protein uL3 OS=Homo sapiens OX=9606 GN=RPL3 PE=1 SV=2 - [RL3_HUMAN]	13.4396	13.4	5	7	1.63229	7.94	2	4					403	46.0798	10.1841
P62753	Small ribosomal subunit protein eS6 OS=Homo sapiens OX=9606 GN=RPS6 PE=1 SV=1 - [RS6_HUMAN]	13.4999	14.06	3	7	4.06696	8.03	2	2	5.62139	14.06	3	3	249	28.663	10.8433
P08865	Small ribosomal subunit protein uS2 OS=Homo sapiens OX=9606 GN=RPSA PE=1 SV=4 - [RSSA_HUMAN]	18.9438	23.39	3	6	5.57878	14.24	2	3	42.5936	46.1	10	14	295	32.8334	4.86865
P25789	Proteasome subunit alpha type-4 OS=Homo sapiens OX=9606 GN=PSMA4 PE=1 SV=1 - [PSA4_HUMAN]	12.9518	22.99	6	6	20.6024	29.5	6	9	27.7584	39.85	9	13	261	29.4652	7.72314
P61313	Large ribosomal subunit protein eL15 OS=Homo sapiens OX=9606 GN=RPL15 PE=1 SV=2 - [RL15_HUMAN]	12.3933	31.86	5	6	12.3754	25	4	4	5.25067	14.71	2	2	204	24.1311	11.6196
Cont_P02533	Keratin, type I cytoskeletal 14 OS=Homo sapiens OX=9606 GN=KRT14 PE=1 SV=4 - [K1C14_HUMAN]	14.626	10.59	5	6	38.4898	22.03	9	14	25.233	13.35	6	10	472	51.5294	5.16064
P31689-2	Isoform 2 of DnaJ homolog subfamily A member 1 OS=Homo sapiens OX=9606 GN=DNAJA1 - [DNJA1_HUMAN]	10.3409	24.17	5	6					11.8177	13.29	2	4	331	37.0208	8.54346
P26373	Large ribosomal subunit protein eL13 OS=Homo sapiens OX=9606 GN=RPL13 PE=1 SV=4 - [RL13_HUMAN]	12.3129	18.01	4	6	11.4193	18.96	4	6	10.4841	13.74	3	5	211	24.2465	11.6489
P16989-2	Isoform 2 of Y-box-binding protein 3 OS=Homo sapiens OX=9606 GN=YBX3 - [YBOX3_HUMAN]	17.5318	21.78	4	6									303	31.928	9.65674
Q9UQ80	Proliferation-associated protein 2G4 OS=Homo sapiens OX=9606 GN=PA2G4 PE=1 SV=3 - [PA2G4_HUMAN]	16.7383	15.23	5	6	6.718	7.61	2	3	13.5547	14.97	4	5	394	43.7592	6.55127
P47813	Eukaryotic translation initiation factor 1A, X-chromosomal OS=Homo sapiens OX=9606 GN=EIF1AX PE=1 SV=2 - [IF1AX_HUMAN]	15.7399	18.75	4	6	9.13805	18.06	3	3	4.3934	14.58	2	2	144	16.4502	5.23682
P62917	Large ribosomal subunit protein uL2 OS=Homo sapiens OX=9606 GN=RPL8 PE=1 SV=2 - [RL8_HUMAN]	20.3158	11.67	3	6	9.60835	10.51	2	3					257	28.0073	11.0337
P05198	Eukaryotic translation initiation factor 2 subunit 1 OS=Homo sapiens OX=9606 GN=EIF2S1 PE=1 SV=3 - [IF2A_HUMAN]	14.5674	12.38	3	6									315	36.0894	5.08447
P11586	C-1-tetrahydrofolate synthase, cytoplasmic OS=Homo sapiens OX=9606 GN=MTHFD1 PE=1 SV=4 - [C1TC_HUMAN]	14.4581	7.91	6	6									935	101.467	7.29834
P62937	Peptidyl-prolyl cis-trans isomerase A OS=Homo sapiens OX=9606 GN=PPIA PE=1 SV=2 - [PPIA_HUMAN]	10.0314	32.73	5	5					2.22523	18.18	3	3	165	18.0009	7.81104
O60814	Histone H2B type 1-K OS=Homo sapiens OX=9606 GN=H2BC12 PE=1 SV=3 - [H2B1K_HUMAN]	10.6457	23.02	3	5	6.24704	14.29	2	3	15.0641	35.71	5	8	126	13.8816	10.3159
P54105	Methylosome subunit pICln OS=Homo sapiens OX=9606 GN=CLNS1A PE=1 SV=1 - [ICLN_HUMAN]	12.2988	22.36	3	5	5.27556	27.43	3	5	3.37815	27.85	3	3	237	26.1989	4.10693
P25788-2	Isoform 2 of Proteasome subunit alpha type-3 OS=Homo sapiens OX=9606 GN=PSMA3 - [PSA3_HUMAN]	11.8051	13.31	3	5					32.4918	30.65	7	13	248	27.6297	5.32568
Q9Y2S6	Translation machinery-associated protein 7 OS=Homo sapiens OX=9606 GN=TMA7 PE=1 SV=1 - [TMA7_HUMAN]	10.4715	29.69	2	5	12.6795	29.69	2	5	7.77217	29.69	2	4	64	7.06193	9.99365
Q15185-4	Isoform 4 of Prostaglandin E synthase 3 OS=Homo sapiens OX=9606 GN=PTGES3 - [TEBP_HUMAN]	5.76291	26.62	4	5	8.02857	26.62	4	5					139	16.4656	4.80518
P28066	Proteasome subunit alpha type-5 OS=Homo sapiens OX=9606 GN=PSMA5 PE=1 SV=3 - [PSA5_HUMAN]	16.062	16.18	3	5	13.2368	17.01	3	5	31.1384	21.58	5	10	241	26.3942	4.79248
Q99436	Proteasome subunit beta type-7 OS=Homo sapiens OX=9606 GN=PSMB7 PE=1 SV=1 - [PSB7_HUMAN]	11.6409	7.22	2	5	7.15802	7.22	2	3	26.2261	25.99	6	8	277	29.9462	7.6792
P30050	Large ribosomal subunit protein uL11 OS=Homo sapiens OX=9606 GN=RPL12 PE=1 SV=1 - [RL12_HUMAN]	14.7345	24.24	3	5	6.28113	15.15	2	4	9.96551	24.24	3	4	165	17.8075	9.42236
P49721	Proteasome subunit beta type-2 OS=Homo sapiens OX=9606 GN=PSMB2 PE=1 SV=1 - [PSB2_HUMAN]	10.1724	16.42	3	5	7.62595	8.96	2	3	16.8367	17.91	3	6	201	22.8217	7.02002
P05388-2	Isoform 2 of Large ribosomal subunit protein uL10 OS=Homo sapiens OX=9606 GN=RPLP0 - [RLA0_HUMAN]	12.4944	18.43	3	5	3.20483	6.27	2	2	2.59094	14.9	2	2	255	27.4183	8.23584
P20042	Eukaryotic translation initiation factor 2 subunit 2 OS=Homo sapiens OX=9606 GN=EIF2S2 PE=1 SV=2 - [IF2B_HUMAN]	9.5357	16.52	4	5	7.82349	13.21	3	3					333	38.3644	5.79541
Q8NC51-4	Isoform 4 of SERPINE1 mRNA-binding protein 1 OS=Homo sapiens OX=9606 GN=SERBP1 - [SERB1_HUMAN]	12.1466	11.89	4	5	15.2824	13.18	4	5	14.4345	16.02	5	7	387	42.4013	8.44092
P18124	Large ribosomal subunit protein uL30 OS=Homo sapiens OX=9606 GN=RPL7 PE=1 SV=1 - [RL7_HUMAN]	9.02357	14.92	3	5					4.55349	10.89	2	3	248	29.2072	10.6528
O60884	DnaJ homolog subfamily A member 2 OS=Homo sapiens OX=9606 GN=DNAJA2 PE=1 SV=1 - [DNJA2_HUMAN]	9.69766	11.65	5	5									412	45.7166	6.48096
Q14152	Eukaryotic translation initiation factor 3 subunit A OS=Homo sapiens OX=9606 GN=EIF3A PE=1 SV=1 - [EIF3A_HUMAN]	7.51516	2.24	3	5	1.82028	1.23	2	2	16.7514	6.08	8	10	1382	166.468	6.78564
P49720	Proteasome subunit beta type-3 OS=Homo sapiens OX=9606 GN=PSMB3 PE=1 SV=2 - [PSB3_HUMAN]	7.45098	23.41	3	4	9.65496	23.9	3	3	26.4904	31.71	5	8	205	22.9335	6.55127
P62277	Small ribosomal subunit protein uS15 OS=Homo sapiens OX=9606 GN=RPS13 PE=1 SV=2 - [RS13_HUMAN]	8.86683	29.14	4	4									151	17.2117	10.5356
P62249	Small ribosomal subunit protein uS9 OS=Homo sapiens OX=9606 GN=RPS16 PE=1 SV=2 - [RS16_HUMAN]	7.92369	13.01	2	4					14.5616	25.34	4	6	146	16.435	10.2134
P46781	Small ribosomal subunit protein uS4 OS=Homo sapiens OX=9606 GN=RPS9 PE=1 SV=3 - [RS9_HUMAN]	8.13383	11.34	3	4	6.45198	11.34	3	4	10.5705	21.65	5	5	194	22.5776	10.6528
P62750	Large ribosomal subunit protein uL23 OS=Homo sapiens OX=9606 GN=RPL23A PE=1 SV=1 - [RL23A_HUMAN]	11.4115	21.15	3	4					7.35332	15.38	2	3	156	17.6841	10.4478
P46777	Large ribosomal subunit protein uL18 OS=Homo sapiens OX=9606 GN=RPL5 PE=1 SV=3 - [RL5_HUMAN]	8.93273	16.5	4	4	2.05962	6.73	2	2					297	34.3407	9.71533
Q96DG6	Carboxymethylenebutenolidase homolog OS=Homo sapiens OX=9606 GN=CMBL PE=1 SV=1 - [CMBL_HUMAN]	8.23447	10.2	2	4	18.2969	18.37	5	8	15.847	15.1	3	5	245	28.0302	7.18115
P62263	Small ribosomal subunit protein uS11 OS=Homo sapiens OX=9606 GN=RPS14 PE=1 SV=3 - [RS14_HUMAN]	11.9611	15.89	2	4	6.67037	15.89	2	3	9.28812	15.89	2	3	151	16.2625	10.0522
Q07020-2	Isoform 2 of Large ribosomal subunit protein eL18 OS=Homo sapiens OX=9606 GN=RPL18 - [RL18_HUMAN]	8.44899	15.09	2	4									159	18.08	11.8394
Q13451	Peptidyl-prolyl cis-trans isomerase FKBP5 OS=Homo sapiens OX=9606 GN=FKBP5 PE=1 SV=2 - [FKBP5_HUMAN]	10.2522	14.44	4	4									457	51.1796	5.89697
P60842	Eukaryotic initiation factor 4A-I OS=Homo sapiens OX=9606 GN=EIF4A1 PE=1 SV=1 - [IF4A1_HUMAN]	3.89498	13.3	4	4									406	46.1246	5.47803
P28072	Proteasome subunit beta type-6 OS=Homo sapiens OX=9606 GN=PSMB6 PE=1 SV=4 - [PSB6_HUMAN]	9.39744	12.97	3	4	5.99338	8.37	2	3	7.80285	8.37	2	3	239	25.3414	4.91943
P61254	Large ribosomal subunit protein uL24 OS=Homo sapiens OX=9606 GN=RPL26 PE=1 SV=1 - [RL26_HUMAN]	8.90361	12.41	2	4									145	17.2475	10.5503
Cont_Q86YZ3	Hornerin OS=Homo sapiens OX=9606 GN=HRNR PE=1 SV=2 - [HORN_HUMAN]	16.0043	8	4	4	16.296	6.81	5	5	35.2468	12.28	9	13	2850	282.228	10.0376
P83731	Large ribosomal subunit protein eL24 OS=Homo sapiens OX=9606 GN=RPL24 PE=1 SV=1 - [RL24_HUMAN]	5.40932	11.46	2	4									157	17.7679	11.2534
Q99613-2	Isoform 2 of Eukaryotic translation initiation factor 3 subunit C OS=Homo sapiens OX=9606 GN=EIF3C - [EIF3C_HUMAN]	7.30569	4.98	4	4					11.9399	8.97	5	5	903	104.036	5.63037
Cont_P60712	Actin, cytoplasmic 1 OS=Bos taurus OX=9913 GN=ACTB PE=1 SV=1 - [ACTB_BOVIN]	7.78492	10.4	3	3					90.8458	49.33	14	29	375	41.7097	5.47803
Q9Y237	Peptidyl-prolyl cis-trans isomerase NIMA-interacting 4 OS=Homo sapiens OX=9606 GN=PIN4 PE=1 SV=1 - [PIN4_HUMAN]	8.2304	16.79	2	3	12.2805	39.69	3	4					131	13.801	9.77393
P62854	Small ribosomal subunit protein eS26 OS=Homo sapiens OX=9606 GN=RPS26 PE=1 SV=3 - [RS26_HUMAN]	4.03015	20.87	2	3					7.03977	20.87	2	3	115	13.0071	11.0044
P61513	Large ribosomal subunit protein eL43 OS=Homo sapiens OX=9606 GN=RPL37A PE=1 SV=2 - [RL37A_HUMAN]	7.27643	32.61	2	3									92	10.2685	10.4331
P62269	Small ribosomal subunit protein uS13 OS=Homo sapiens OX=9606 GN=RPS18 PE=1 SV=3 - [RS18_HUMAN]	7.15789	19.08	3	3					17.2348	32.24	5	7	152	17.7079	10.9897
P42677	Small ribosomal subunit protein eS27 OS=Homo sapiens OX=9606 GN=RPS27 PE=1 SV=3 - [RS27_HUMAN]	6.68543	28.57	2	3					2.77591	28.57	2	2	84	9.45484	9.45166
P62318-2	Isoform 2 of Small nuclear ribonucleoprotein Sm D3 OS=Homo sapiens OX=9606 GN=SNRPD3 - [SMD3_HUMAN]	6.23246	25.83	2	3									120	13.2829	8.90967
Q96CT7	Coiled-coil domain-containing protein 124 OS=Homo sapiens OX=9606 GN=CCDC124 PE=1 SV=1 - [CC124_HUMAN]	6.38423	15.25	3	3					5.12103	15.7	2	2	223	25.8196	9.53955
P18621	Large ribosomal subunit protein uL22 OS=Homo sapiens OX=9606 GN=RPL17 PE=1 SV=3 - [RL17_HUMAN]	8.71955	21.74	3	3									184	21.3833	10.1694
P62851	Small ribosomal subunit protein eS25 OS=Homo sapiens OX=9606 GN=RPS25 PE=1 SV=1 - [RS25_HUMAN]	6.83463	15.2	2	3	3.90726	12.8	2	2	7.02812	15.2	2	3	125	13.7337	10.1108
Q9UNE7	E3 ubiquitin-protein ligase CHIP OS=Homo sapiens OX=9606 GN=STUB1 PE=1 SV=2 - [CHIP_HUMAN]	8.34407	10.23	3	3	7.33995	12.87	3	3					303	34.8342	5.87158
P62280	Small ribosomal subunit protein uS17 OS=Homo sapiens OX=9606 GN=RPS11 PE=1 SV=3 - [RS11_HUMAN]	6.61047	18.35	3	3					6.06112	17.72	3	3	158	18.419	10.3013
P62316-2	Isoform 2 of Small nuclear ribonucleoprotein Sm D2 OS=Homo sapiens OX=9606 GN=SNRPD2 - [SMD2_HUMAN]	7.31112	16.67	2	3									108	12.3906	9.89111
P07477	Serine protease 1 OS=Homo sapiens OX=9606 GN=PRSS1 PE=1 SV=1 - [TRY1_HUMAN]	5.06566	12.15	2	3	7.52382	15.38	3	7	2.74155	12.15	2	2	247	26.5411	6.50732
Q13263	Transcription intermediary factor 1-beta OS=Homo sapiens OX=9606 GN=TRIM28 PE=1 SV=5 - [TIF1B_HUMAN]	4.3234	10.54	3	3									835	88.4934	5.77002
P36578	Large ribosomal subunit protein uL4 OS=Homo sapiens OX=9606 GN=RPL4 PE=1 SV=5 - [RL4_HUMAN]	2.9182	4.92	2	3					5.43402	5.85	2	2	427	47.6674	11.063
P62906	Large ribosomal subunit protein uL1 OS=Homo sapiens OX=9606 GN=RPL10A PE=1 SV=2 - [RL10A_HUMAN]	5.86606	7.37	2	3					5.89925	7.37	2	3	217	24.8155	9.93506
Q9Y230	RuvB-like 2 OS=Homo sapiens OX=9606 GN=RUVBL2 PE=1 SV=3 - [RUVB2_HUMAN]	4.21365	7.13	3	3									463	51.1246	5.64307
P28070	Proteasome subunit beta type-4 OS=Homo sapiens OX=9606 GN=PSMB4 PE=1 SV=4 - [PSB4_HUMAN]	4.92788	9.47	2	2					32.4106	32.95	5	10	264	29.1855	5.97314
P39019	Small ribosomal subunit protein eS19 OS=Homo sapiens OX=9606 GN=RPS19 PE=1 SV=2 - [RS19_HUMAN]	3.78562	15.86	2	2					6.80633	13.79	3	3	145	16.0505	10.3159
O75822-3	Isoform 3 of Eukaryotic translation initiation factor 3 subunit J OS=Homo sapiens OX=9606 GN=EIF3J - [EIF3J_HUMAN]	3.86378	10.53	2	2					22.9532	26.32	5	9	209	23.0124	4.64014
Cont_P02769	Albumin OS=Bos taurus OX=9913 GN=ALB PE=1 SV=4 - [ALBU_BOVIN]	4.83025	4.12	2	2					46.0979	24.38	12	17	607	69.2484	6.17627
P62244	Small ribosomal subunit protein uS8 OS=Homo sapiens OX=9606 GN=RPS15A PE=1 SV=2 - [RS15A_HUMAN]	5.27155	22.31	2	2									130	14.83	10.1255
P62847-2	Isoform 2 of Small ribosomal subunit protein eS24 OS=Homo sapiens OX=9606 GN=RPS24 - [RS24_HUMAN]	4.37326	20.77	2	2					6.55499	20.77	2	2	130	15.0592	10.8872
Q8IZP2	Putative protein FAM10A4 OS=Homo sapiens OX=9606 GN=ST13P4 PE=5 SV=1 - [ST134_HUMAN]	4.87703	10	2	2	4.85408	11.25	2	2	5.84854	11.25	2	2	240	27.3897	5.08447
P09429	High mobility group protein B1 OS=Homo sapiens OX=9606 GN=HMGB1 PE=1 SV=3 - [HMGB1_HUMAN]	2.36521	13.49	2	2									215	24.8782	5.74463
Q9Y617	Phosphoserine aminotransferase OS=Homo sapiens OX=9606 GN=PSAT1 PE=1 SV=2 - [SERC_HUMAN]	4.09829	5.14	2	2	6.15303	11.62	3	4					370	40.3968	7.66455
P68363	Tubulin alpha-1B chain OS=Homo sapiens OX=9606 GN=TUBA1B PE=1 SV=1 - [TBA1B_HUMAN]	4.5415	6.65	2	2					8.87289	11.53	4	4	451	50.1196	5.05908
O15372	Eukaryotic translation initiation factor 3 subunit H OS=Homo sapiens OX=9606 GN=EIF3H PE=1 SV=1 - [EIF3H_HUMAN]	6.90987	5.68	2	2					11.4738	11.36	4	4	352	39.9051	6.53662
Q9Y262-2	Isoform 2 of Eukaryotic translation initiation factor 3 subunit L OS=Homo sapiens OX=9606 GN=EIF3L - [EIF3L_HUMAN]	2.92305	4.07	2	2					2.27796	4.84	2	2	516	60.9747	7.03467
Q02790	Peptidyl-prolyl cis-trans isomerase FKBP4 OS=Homo sapiens OX=9606 GN=FKBP4 PE=1 SV=3 - [FKBP4_HUMAN]	3.34659	8.71	2	2									459	51.7721	5.42725
Cont_P15497	Apolipoprotein A-I OS=Bos taurus OX=9913 GN=APOA1 PE=1 SV=3 - [APOA1_BOVIN]	1.82651	7.55	2	2									265	30.2579	5.97314
P26641	Elongation factor 1-gamma OS=Homo sapiens OX=9606 GN=EEF1G PE=1 SV=3 - [EF1G_HUMAN]	4.96785	6.18	2	2									437	50.0871	6.66846
Q5TAQ9	DDB1- and CUL4-associated factor 8 OS=Homo sapiens OX=9606 GN=DCAF8 PE=1 SV=1 - [DCAF8_HUMAN]	4.4686	4.52	2	2									597	66.8111	5.38916
Q99832-2	Isoform 2 of T-complex protein 1 subunit eta OS=Homo sapiens OX=9606 GN=CCT7 - [TCPH_HUMAN]	1.64929	4.13	2	2									339	37.4749	6.45557
P52292	Importin subunit alpha-1 OS=Homo sapiens OX=9606 GN=KPNA2 PE=1 SV=1 - [IMA1_HUMAN]	0	3.4	2	2									529	57.8259	5.40186
O75891	Cytosolic 10-formyltetrahydrofolate dehydrogenase OS=Homo sapiens OX=9606 GN=ALDH1L1 PE=1 SV=2 - [AL1L1_HUMAN]	4.65451	2.99	2	2									902	98.7666	5.93506
P23528	Cofilin-1 OS=Homo sapiens OX=9606 GN=CFL1 PE=1 SV=3 - [COF1_HUMAN]					2.51458	23.49	2	2	37.9281	48.8	7	12	166	18.4907	8.08936
P06899	Histone H2B type 1-J OS=Homo sapiens OX=9606 GN=H2BC11 PE=1 SV=3 - [H2B1J_HUMAN]									13.3781	35.71	5	7	126	13.8956	10.3159
P06748-2	Isoform 2 of Nucleophosmin OS=Homo sapiens OX=9606 GN=NPM1 - [NPM_HUMAN]									25.4622	34.72	6	7	265	29.4462	4.61475
Q13442	28 kDa heat- and acid-stable phosphoprotein OS=Homo sapiens OX=9606 GN=PDAP1 PE=1 SV=1 - [HAP28_HUMAN]									15.9294	27.62	5	6	181	20.6176	8.86572
Q92688-2	Isoform 2 of Acidic leucine-rich nuclear phosphoprotein 32 family member B OS=Homo sapiens OX=9606 GN=ANP32B - [AN32B_HUMAN]					4.81217	12.82	2	2	10.0464	23.59	4	5	195	22.2629	4.29736
P63220	Small ribosomal subunit protein eS21 OS=Homo sapiens OX=9606 GN=RPS21 PE=1 SV=1 - [RS21_HUMAN]									5.37161	22.89	2	2	83	9.10557	8.49951
P81605	Dermcidin OS=Homo sapiens OX=9606 GN=DCD PE=1 SV=2 - [DCD_HUMAN]									8.95245	22.73	2	3	110	11.2768	6.53662
O95218-2	Isoform 2 of Zinc finger Ran-binding domain-containing protein 2 OS=Homo sapiens OX=9606 GN=ZRANB2 - [ZRAB2_HUMAN]									27.6824	20.63	7	9	320	36.2965	9.75928
P01040	Cystatin-A OS=Homo sapiens OX=9606 GN=CSTA PE=1 SV=1 - [CYTA_HUMAN]					2.56524	19.39	2	2					98	10.9997	5.50342
P62899-3	Isoform 3 of Large ribosomal subunit protein eL31 OS=Homo sapiens OX=9606 GN=RPL31 - [RL31_HUMAN]									4.7336	19.01	2	3	121	13.9868	10.7993
P46776	Large ribosomal subunit protein uL15 OS=Homo sapiens OX=9606 GN=RPL27A PE=1 SV=2 - [RL27A_HUMAN]									4.66146	15.54	2	2	148	16.551	11.0044
Q14011	Cold-inducible RNA-binding protein OS=Homo sapiens OX=9606 GN=CIRBP PE=1 SV=1 - [CIRBP_HUMAN]									6.07566	14.53	2	2	172	18.6367	9.51025
Cont_P13647	Keratin, type II cytoskeletal 5 OS=Homo sapiens OX=9606 GN=KRT5 PE=1 SV=3 - [K2C5_HUMAN]					25.4523	11.53	7	11	10.3274	9.15	5	6	590	62.34	7.73779
P25398	Small ribosomal subunit protein eS12 OS=Homo sapiens OX=9606 GN=RPS12 PE=1 SV=3 - [RS12_HUMAN]									5.12311	14.39	2	2	132	14.5055	7.21045
Cont_P08779	Keratin, type I cytoskeletal 16 OS=Homo sapiens OX=9606 GN=KRT16 PE=1 SV=4 - [K1C16_HUMAN]					29.4983	14.16	7	12					473	51.2362	5.04639
P31946-2	Isoform Short of 14-3-3 protein beta/alpha OS=Homo sapiens OX=9606 GN=YWHAB - [1433B_HUMAN]									8.15534	13.11	3	3	244	27.8327	4.83057
Cont_P63103	14-3-3 protein zeta/delta OS=Bos taurus OX=9913 GN=YWHAZ PE=1 SV=1 - [1433Z_BOVIN]					8.72153	13.06	3	4					245	27.7277	4.79248
P46783	Small ribosomal subunit protein eS10 OS=Homo sapiens OX=9606 GN=RPS10 PE=1 SV=1 - [RS10_HUMAN]					3.1129	12.73	2	3					165	18.8859	10.1548
P04406-2	Isoform 2 of Glyceraldehyde-3-phosphate dehydrogenase OS=Homo sapiens OX=9606 GN=GAPDH - [G3P_HUMAN]									2.75272	11.95	2	2	293	31.528	7.60596
P11021	Endoplasmic reticulum chaperone BiP OS=Homo sapiens OX=9606 GN=HSPA5 PE=1 SV=2 - [BIP_HUMAN]									12.712	11.16	6	8	654	72.2884	5.16064
Q14257	Reticulocalbin-2 OS=Homo sapiens OX=9606 GN=RCN2 PE=1 SV=1 - [RCN2_HUMAN]									2.28297	11.04	2	2	317	36.8536	4.39893
P09651-3	Isoform 2 of Heterogeneous nuclear ribonucleoprotein A1 OS=Homo sapiens OX=9606 GN=HNRNPA1 - [ROA1_HUMAN]									5.06428	10.49	2	2	267	29.3682	9.14404
Cont_Q7Z3Y8	Keratin, type I cytoskeletal 27 OS=Homo sapiens OX=9606 GN=KRT27 PE=1 SV=2 - [K1C27_HUMAN]									20.7033	10.46	5	9	459	49.7915	5.04639
P06733	Alpha-enolase OS=Homo sapiens OX=9606 GN=ENO1 PE=1 SV=2 - [ENOA_HUMAN]									8.98563	10.37	4	4	434	47.1393	7.38623
P19338	Nucleolin OS=Homo sapiens OX=9606 GN=NCL PE=1 SV=3 - [NUCL_HUMAN]									21.1995	10	6	10	710	76.5684	4.70361
P23588-2	Isoform 2 of Eukaryotic translation initiation factor 4B OS=Homo sapiens OX=9606 GN=EIF4B - [IF4B_HUMAN]									8.49844	9.97	4	4	572	64.7671	6.12549
Q01105-3	Isoform 3 of Protein SET OS=Homo sapiens OX=9606 GN=SET - [SET_HUMAN]									4.79104	9.43	2	2	265	30.9742	4.23389
O15371-2	Isoform 2 of Eukaryotic translation initiation factor 3 subunit D OS=Homo sapiens OX=9606 GN=EIF3D - [EIF3D_HUMAN]									5.3945	9.02	3	3	499	58.1037	5.70654
P14618-3	Isoform 3 of Pyruvate kinase PKM OS=Homo sapiens OX=9606 GN=PKM - [KPYM_HUMAN]									4.70499	8.72	3	3	516	56.2373	8.44092
P06753	Tropomyosin alpha-3 chain OS=Homo sapiens OX=9606 GN=TPM3 PE=1 SV=2 - [TPM3_HUMAN]									4.0193	7.72	2	2	285	32.9298	4.71631
Cont_Q9R0H5	Keratin, type II cytoskeletal 71 OS=Mus musculus OX=10090 GN=Krt71 PE=1 SV=1 - [K2C71_MOUSE]									17.8086	7.63	4	8	524	57.3469	6.99072
Q09028-4	Isoform 4 of Histone-binding protein RBBP4 OS=Homo sapiens OX=9606 GN=RBBP4 - [RBBP4_HUMAN]									3.58849	7.18	3	3	390	43.455	4.95752
Q9NYF8-4	Isoform 4 of Bcl-2-associated transcription factor 1 OS=Homo sapiens OX=9606 GN=BCLAF1 - [BCLF1_HUMAN]									8.81349	6.43	4	5	747	85.8859	10.4038
P60228	Eukaryotic translation initiation factor 3 subunit E OS=Homo sapiens OX=9606 GN=EIF3E PE=1 SV=1 - [EIF3E_HUMAN]									6.91352	6.29	3	3	445	52.1874	6.03662
P07602	Prosaposin OS=Homo sapiens OX=9606 GN=PSAP PE=1 SV=2 - [SAP_HUMAN]									9.10233	5.15	3	4	524	58.0739	5.17334
Cont_P20930	Filaggrin OS=Homo sapiens OX=9606 GN=FLG PE=1 SV=3 - [FILA_HUMAN]					7.18252	1.63	2	2	11.1903	3.35	3	3	4061	434.922	9.24658
Q9UQ35	Serine/arginine repetitive matrix protein 2 OS=Homo sapiens OX=9606 GN=SRRM2 PE=1 SV=2 - [SRRM2_HUMAN]									8.00942	1.05	3	4	2752	299.438	12.0591

## Sheet: Mann Enrichment (Fig7)
Gene	Accession	Category	WT Avg IP	dH7 Avg IP	dH8 Avg IP	R898E Avg IP	Mann Peptides	WT Enrichment	dH7 Enrichment	dH8 Enrichment	R898E Enrichment	SAINT Score
H2AC20	Q16777	Histone	74.3	21.3	20.7	1.3	5	547.49	94.3839	94.8867	5.42778	1
RPS7	P62081	Ribosomal	38.7	13.3	3	69.3	3	474.655	98.3165	22.9564	470.407	1
RPS17	P08708	Ribosomal	69.7	67	204	75.7	6	427.599	247.02	780.519	256.689	1
H2BC5	P58876	Histone	102.7	42.7	34.7	2.7	9	420.097	104.871	88.4248	6.03086	N/A
H2BC17	P23527	Histone	102	42.3	36.3	0	9	417.369	104.052	92.676	N/A	1
NFYA	P23511-2	Transcription Factor	11	6.7	0	38.3	1	405.094	147.475	N/A	780.243	1
GTF2B	Q00403	Transcription Factor	74	64.7	88	122.3	8	340.647	178.813	252.521	311.249	1
H2AZ1	P0C0S5	Histone	36.7	13.7	0	1.3	4	337.578	75.5808	N/A	6.78472	1
RPS5	P46782	Ribosomal	40	20.7	5.3	69.3	7	210.438	65.3103	17.4906	201.603	1
POGK	Q9P215	Transcription Factor	5	4.7	9.3	21.7	1	184.133	103.232	214.26	441.007	1
RANBP1	P43487-2	Nuclear Import	28.7	6.3	250.7	37.3	6	175.95	23.3502	959.069	126.648	0.99
CPSF6	Q16630-3	Splicing	28.3	9.7	0	80	7	149.06	30.5483	N/A	232.619	1
RAN	P62826	Nuclear Import	27	8.3	236.7	42	8	124.29	23.0429	679.128	106.859	1
NUDT21	O43809	Splicing	16	6.3	0	41.3	7	84.1753	20.0144	N/A	120.186	1
PSMB4	P28070	Proteasome	11	11.7	8.7	6.7	5	81.0187	51.6162	39.7912	27.1389	0.99
PSMB5	P28074	Proteasome	18.7	22	19.7	14	9	76.3813	54.0741	50.1641	31.662	0.99
TBP	P20226-2	Transcription Factor	2	2	0	9.7	1	73.6534	44.2424	N/A	196.757	1
RPS18	P62269	Ribosomal	21	12	1.7	32	11	70.3055	24.1322	3.47825	59.2121	1
PSMA7	O14818	Proteasome	14.3	38.7	13.7	15.3	8	65.9811	106.919	39.2173	39.0121	1
PRMT5	O14744	Other	22.3	21.7	31	30.7	13	63.2664	36.8687	54.7423	48.0149	0
WDR77	Q9BQA1	Other	10.7	14	18	22	7	56.1169	44.2424	59.0309	63.9702	0
MAGED2	Q9UNF1	Ubiquitin Related	15.7	33.3	0	78.3	11	52.4501	67.034	N/A	144.946	1
PSMA1	P25786	Proteasome	14	22	19	17	10	51.5574	48.6667	43.6173	34.6021	1
PSMB7	Q99436	Proteasome	7	10.3	6.7	5.3	5	51.5574	45.7172	30.6086	21.7111	0.33
CMBL	Q96DG6	Other	8	4.3	8.7	10	6	49.1022	15.9764	33.1593	33.9236	0.72
PSMA2	P25787	Proteasome	8	14.7	11.3	9.7	6	49.1022	54.0741	43.3622	32.7928	1
PPIB	P23284	Chaperone	13	10.7	11.7	15	10	47.8747	23.596	26.7825	30.5312	0.54
PSMA6	P60900	Proteasome	11.7	15.3	12.7	12.3	9	47.7383	37.688	32.3091	27.8927	0.66
PSMB3	P49720	Proteasome	5	7.3	6.3	4.7	4	46.0334	40.5556	36.3477	23.7465	0.99
PELO	Q9BRX2	Other	7.3	56	0	26	6	45.0104	206.465	N/A	88.2014	1
PSMA4	P25789	Proteasome	9	9	8	7.7	8	41.43	24.8864	22.9564	19.5061	0.99
PSMB2	P49721	Proteasome	6.7	8.7	6	3.3	6	40.9185	31.9529	22.9564	11.3079	0.33
PSMA3	P25788-2	Proteasome	5	7	5	5.7	5	36.8267	30.9697	22.9564	23.068	1
RPS9	P46781	Ribosomal	13	12.3	2.7	43.3	13	36.8267	20.9868	4.70902	67.8472	1
MACROH2A1	O75367-3	Histone	12.7	7.3	0	0	13	35.8824	12.4786	N/A	N/A	1
RPS27A	P62979	Ribosomal	5.3	6	7.7	5	6	32.7348	22.1212	29.3332	16.9618	N/A
YBX1	P67809	Transcription Factor	12.3	51.3	9.3	59	14	32.4426	81.1111	15.3043	85.7782	0.99
YWHAB	P31946-2	Signaling	8.7	13	0	22.3	10	31.9165	28.7576	N/A	45.4576	0.93
PSMA5	P28066	Proteasome	5.7	7.7	6.7	4.3	7	29.8121	24.228	21.8633	12.6002	0.66
PSMB1	P20618	Proteasome	5.7	12.3	10.3	6.3	8	26.0856	34.1035	29.6521	16.1137	1
HSPA8	P11142	Chaperone	19.3	33	27.7	38.7	28	25.428	26.0714	22.6832	28.1081	0
PSMB6	P28072	Proteasome	3.3	4.7	3.7	3.3	5	24.5511	20.6465	16.8347	13.5694	N/A
YWHAG	P61981	Signaling	6.3	12	0.7	16.7	10	23.3236	26.5455	1.53043	33.9236	1
YWHAH	Q04917	Signaling	6.3	14	0	17.7	10	23.3236	30.9697	N/A	35.959	0.67
YWHAE	P62258	Signaling	10	20.7	0	30.7	16	23.0167	28.5732	N/A	39.0121	1
MRPS7	Q9Y2R9	Ribosomal	2.3	0	0	20.3	4	21.4822	N/A	N/A	103.467	0.99
YWHAQ	P27348	Signaling	7.3	13.7	0	19.7	13	20.774	23.2556	N/A	30.7922	1
EIF1AY	O14602	Translation	2	3	3.3	1.3	4	18.4133	16.5909	19.1304	6.78472	N/A
YBX3	P16989	Transcription Factor	7	33.7	1.3	36.7	14	18.4133	53.1963	2.18633	53.3085	0.33
RPS10	P46783	Ribosomal	2.3	5.3	0	23	5	17.1858	23.596	N/A	93.6291	0.99
CIRBP	Q14011	Splicing	1.3	4	1	4	3	16.3674	29.495	7.65215	27.1389	N/A
MRPL39	Q9NYK5	Ribosomal	2.7	1.3	0	16.3	6	16.3674	4.91583	N/A	55.4085	0.66
BCLAF1	Q9NYF8-2	Transcription Factor	6.3	20	0	16.3	16	14.5772	27.6515	N/A	20.7782	N/A
HSP90AB1	P08238	Chaperone	9	19	6.7	24	31	10.6916	13.5582	4.93687	15.7581	0
PSAT1	Q9Y617	Other	4	0	0	1.3	14	10.5219	N/A	N/A	1.93849	N/A
ZRANB2	O95218-2	Splicing	3.7	19.3	4.3	5.7	13	10.387	32.8982	7.65215	8.87233	0.33
HSP90AA1	P07900	Chaperone	8.3	14.7	2.7	21	31	9.89965	10.466	1.97475	13.7883	0.15
NSUN5	Q96P11-2	Other	1.7	0.7	0	15.3	7	8.76826	2.10678	N/A	44.5853	0.99
CUL2	Q13617	Ubiquitin Related	2.7	3	0	9.3	12	8.18371	5.5303	N/A	15.831	1
TRIM28	Q13263	Transcription Factor	5.3	15.7	19.7	34	26	7.55419	13.3295	17.3645	26.617	1
ELOC	Q15369	Ubiquitin Related	1	0.7	0	8.7	5	7.36534	2.9495	N/A	35.2805	N/A
RPS16	P62249	Ribosomal	1.3	3	0.7	12.7	10	4.91022	6.63637	1.53043	25.7819	0.66
NAP1L1	P55209-2	Nap1	0.7	23.3	182.3	19	6	4.09185	86.027	697.621	64.4548	1
RPL31	P62899	Ribosomal	0.7	5.7	0.7	6.3	6	4.09185	20.8923	2.55072	21.4849	N/A
HNRNPUL2	Q1KMD3	Splicing	2	6	0	29.7	22	3.34788	6.03306	N/A	27.4473	1
RBBP4	Q09028-3	DNA Damage/Repair	0.7	3.7	1.7	4.7	12	2.04593	6.75926	3.1884	7.91551	N/A
DDB1	Q16531	DNA Damage/Repair	0.7	30.7	2.3	7.3	29	0.84659	23.3926	1.84707	5.14703	0.99
ACTB	P60712	Other	9.3	31	25.3	6.3	N/A	N/A	N/A	N/A	N/A	N/A
ANP32A	P39687	Nap1	0	12.7	1.3	0	9	N/A	31.1336	3.40096	N/A	N/A
ANP32B	Q92688-2	Nap1	0	17.7	7	1.3	6	N/A	65.1347	26.7825	4.52315	N/A
ANP32E	Q9BTT0-3	Nap1	0	14.3	3	0	8	N/A	39.6338	8.60867	N/A	N/A
ARK2N	Q96B23-2	Other	0	14	0	0	4	N/A	77.4243	N/A	N/A	N/A
AURKB	Q96GD4	Signaling	0	0	0	11	4	N/A	N/A	N/A	55.9739	0.66
CCAR2	Q8N163	Other	0	0	0	14.3	25	N/A	N/A	N/A	11.6697	1
CCDC124	Q96CT7	Other	0	3.7	0	0	7	N/A	11.5873	N/A	N/A	N/A
CCDC6	Q16204	Other	0	0	15	0	11	N/A	N/A	31.3042	N/A	N/A
CFAP20	Q9Y6A4	Other	0	0	0	5	4	N/A	N/A	N/A	25.4427	N/A
CPSF7	Q8N684-2	Splicing	0	0	0	18.3	10	N/A	N/A	N/A	37.316	1
DCAF1	Q9Y4B6-2	Ubiquitin Related	0	2.7	0	0	11	N/A	5.36272	N/A	N/A	N/A
EEF2	P13639	Translation	0	21.3	3	0.7	34	N/A	13.88	2.02557	0.399101	0.68
EIF2S1	P05198	Translation	0	5	1.7	12	13	N/A	8.50816	2.94313	18.7885	N/A
EIF2S2	P20042	Translation	0	4	0	14	19	N/A	4.6571	N/A	14.9978	N/A
EIF2S3	P41091	Translation	0	3	0	15	14	N/A	4.74026	N/A	21.808	0
EIF3A	Q14152	Translation	0	6	7.3	0	39	N/A	3.40326	4.3166	N/A	0
EIF3B	P55884	Translation	0	9.3	13	2	23	N/A	8.97673	12.9754	1.76993	0
EIF3C	Q99613-2	Translation	0	5.3	8.3	0.7	22	N/A	5.36272	8.69562	0.616793	0
EIF3D	O15371-2	Translation	0	5.7	3	0	11	N/A	11.3958	6.26085	N/A	0
EIF3E	P60228	Translation	0	3.7	4.3	0	17	N/A	4.77124	5.85164	N/A	N/A
EIF3G	O75821	Translation	0	3.3	3.3	0	9	N/A	8.19304	8.50239	N/A	N/A
EIF3H	O15372	Translation	0	2	3.3	0	8	N/A	5.5303	9.56519	N/A	N/A
EIF3I	Q13347	Translation	0	13	9.3	1.3	10	N/A	28.7576	21.426	2.71389	N/A
EIF3J	O75822-2	Translation	0	4.3	3.3	0	15	N/A	6.39057	5.10143	N/A	N/A
EIF3L	Q9Y262	Translation	0	4	3	0	22	N/A	4.02204	3.13042	N/A	N/A
EIF4A1	P60842	Translation	0	2.7	5.3	1.7	20	N/A	2.9495	6.12172	1.69618	0
ELOB	Q15370	Ubiquitin Related	0	0	0	3.3	6	N/A	N/A	N/A	11.3079	N/A
FARSA	Q9Y285-2	Other	0	4	0	0	12	N/A	7.37374	N/A	N/A	N/A
FMC1	Q96HJ9-2	Other	3	1.3	0	15.7	N/A	N/A	N/A	N/A	N/A	0.66
G3BP1	Q13283	Other	0	33.3	0	0	14	N/A	52.6696	N/A	N/A	N/A
HNRNPR	O43390-4	Splicing	0	3.7	1	0	20	N/A	4.05556	1.14782	N/A	N/A
HOXA5	P20719	Transcription Factor	0	0	0	6.3	N/A	N/A	N/A	N/A	N/A	N/A
HRNR	Q86YZ3	Other	5.3	6.3	1.3	6	N/A	N/A	N/A	N/A	N/A	N/A
HSPA1A	P0DMV8	Chaperone	11	25.3	14	34.7	N/A	N/A	N/A	N/A	N/A	0
HTATSF1	O43719	Splicing	0	21.3	0	0	18	N/A	26.2177	N/A	N/A	N/A
IRS4	O14654	Signaling	0	11.3	0	18.3	21	N/A	11.9384	N/A	17.7695	1
KCTD9	Q7L273	Signaling	4.3	10.3	10.7	19.3	N/A	N/A	N/A	N/A	N/A	0
KLHDC2	Q9Y2U9	Other	7.7	9.3	0	28.3	N/A	N/A	N/A	N/A	N/A	1
KPNB1	Q14974	Nuclear Import	0	2	18.3	0.7	26	N/A	1.70163	16.1872	0.521902	0.99
LSM14A	Q8ND56-3	Other	0	2.7	0	2.7	7	N/A	8.42713	N/A	7.75397	N/A
MED25	Q71SY5-5	Transcription Factor	0	0	0	14	1	N/A	N/A	N/A	284.958	1
MRPL17	Q9NRX2	Ribosomal	0	0	0	9.7	5	N/A	N/A	N/A	39.3514	N/A
MTHFD1	P11586	Other	0	4.3	1	0	40	N/A	2.39647	0.573911	N/A	0
NAA10	P41227-2	Other	0	1	0	5.7	9	N/A	2.45791	N/A	12.8156	N/A
NAP1L4	Q99733	Nap1	0	10	39.3	10	10	N/A	22.1212	90.2954	20.3542	1
NCL	P19338	Other	0	24.7	3	3.7	22	N/A	24.8026	3.13042	3.39236	N/A
NPM1	P06748-3	Other	0	6.3	5.7	0	11	N/A	12.7365	11.826	N/A	0.33
P4HB	P07237	Other	0	0	0	4.3	21	N/A	N/A	N/A	4.20006	0.33
PA2G4	Q9UQ80	Other	0	13.7	2.3	0	18	N/A	16.7957	2.97584	N/A	N/A
PPM1G	O15355	Other	0	18.7	0	0	15	N/A	27.5286	N/A	N/A	N/A
PRPF31	Q8WWY3	Splicing	0	13.3	0	10.3	7	N/A	42.1357	N/A	30.0466	0.59
PRRC2C	Q9Y520-2	Other	0	0	0	6.7	43	N/A	N/A	N/A	3.15568	N/A
PTOV1	Q86YD1	Other	13.3	13.7	0	36.3	N/A	N/A	N/A	N/A	N/A	1
QTRT1	Q9BXR0	Other	0	0	4.7	0	7	N/A	N/A	15.3043	N/A	N/A
RACK1	P63244	Other	0	23.3	15	5.3	14	N/A	36.8687	24.5962	7.75397	0
RANBP2	P49792	Nuclear Import	0	0	81	0	75	N/A	N/A	24.793	N/A	0.67
RANGAP1	P46060	Nuclear Import	0	0	17.3	0	20	N/A	N/A	19.8956	N/A	N/A
RBM27	Q9P2N5	Splicing	0	0	0	6	13	N/A	N/A	N/A	9.39423	N/A
RPL10	P27635	Ribosomal	0	3.3	0	0	5	N/A	14.7475	N/A	N/A	N/A
RPL11	P62913-2	Ribosomal	0	1	0	3.3	5	N/A	4.42424	N/A	13.5694	N/A
RPL12	P30050	Ribosomal	0	6	0	0	8	N/A	16.5909	N/A	N/A	N/A
RPL13	P26373	Ribosomal	0	10	2	0	8	N/A	27.6515	5.73911	N/A	N/A
RPL15	P61313	Ribosomal	0	6.7	1.7	0	8	N/A	18.4343	4.78259	N/A	N/A
RPL17	P18621	Ribosomal	0	5.3	0	3.3	4	N/A	29.495	N/A	16.9618	N/A
RPL18	Q07020	Ribosomal	0	6.3	0.7	0	6	N/A	23.3502	2.55072	N/A	N/A
RPL22	P35268	Ribosomal	0	3.7	0	0	3	N/A	27.037	N/A	N/A	N/A
RPL23	P62829	Ribosomal	0	5.7	0	0	5	N/A	25.0707	N/A	N/A	N/A
RPL23A	P62750	Ribosomal	0	6.7	0	0	5	N/A	29.495	N/A	N/A	N/A
RPL26	P61254	Ribosomal	0	4.3	0	8	5	N/A	19.1717	N/A	32.5667	N/A
RPL29	P47914	Ribosomal	0	4	0	0	2	N/A	44.2424	N/A	N/A	N/A
RPL3	P39023	Ribosomal	0	8	0	0	12	N/A	14.7475	N/A	N/A	N/A
RPL4	P36578	Ribosomal	0	8.3	0	0	14	N/A	13.1674	N/A	N/A	N/A
RPL5	P46777	Ribosomal	0	7	0	0	13	N/A	11.9114	N/A	N/A	N/A
RPL6	Q02878	Ribosomal	0	16.7	0.7	2.7	11	N/A	33.517	1.3913	4.93434	N/A
RPL7	P18124	Ribosomal	0	7.3	0	0	12	N/A	13.5185	N/A	N/A	N/A
RPL7A	P62424	Ribosomal	0	13	2	0	11	N/A	26.1433	4.1739	N/A	N/A
RPL8	P62917	Ribosomal	0	8.7	0	0	7	N/A	27.3882	N/A	N/A	N/A
RPLP0	P05388	Ribosomal	0	10.7	1	0	11	N/A	21.4509	2.08695	N/A	N/A
RPS14	P62263	Ribosomal	0	4.7	1	0.7	5	N/A	20.6465	4.59129	2.71389	N/A
RPS15	P62841	Ribosomal	0	0	0	10.3	4	N/A	N/A	N/A	52.5816	N/A
RPS19	P39019	Ribosomal	0	5.3	1	12	8	N/A	14.7475	2.86956	30.5312	N/A
RPS2	P15880	Ribosomal	0	9.7	6	1	7	N/A	30.5483	19.677	2.90774	N/A
RPS3	P23396	Ribosomal	0	12.7	11	13.3	17	N/A	16.4825	14.8542	15.964	N/A
RPS3A	P61247	Ribosomal	0	13.3	5	1.3	15	N/A	19.6633	7.65215	1.80926	N/A
RPS4X	P62701	Ribosomal	0	5	2.3	0	14	N/A	7.90043	3.82607	N/A	N/A
RPS6	P62753	Ribosomal	0	5.7	3	0	7	N/A	17.9077	9.83848	N/A	N/A
RPS8	P62241	Ribosomal	0	11.3	4	0	9	N/A	27.8563	10.2029	N/A	N/A
RPSA	P08865	Ribosomal	0	13.7	11.7	1	9	N/A	33.5915	29.7584	2.26157	N/A
SERBP1	Q8NC51-4	Splicing	0	13.3	3	0	20	N/A	14.7475	3.44347	N/A	N/A
SLBP	Q14493	Other	0	1.7	0	3	2	N/A	18.4343	N/A	30.5312	N/A
STIP1	P31948	Chaperone	0	8.3	0	13.3	30	N/A	6.14478	N/A	9.04629	0.66
SYNCRIP	O60506-4	Splicing	0	4	4.7	0	19	N/A	4.6571	5.63843	N/A	N/A
TCEANC2	Q96MN5	Other	0	0	0	7.7	1	N/A	N/A	N/A	156.049	N/A
TCOF1	Q13428-3	Other	0	39.7	0	0	33	N/A	26.5902	N/A	N/A	N/A
TRIM21	P19474	Ubiquitin Related	0.7	4	1.3	5	N/A	N/A	N/A	N/A	N/A	0.06
TSR3	Q9UJK0	Other	0	6.3	0	8.7	N/A	N/A	N/A	N/A	N/A	0.33
UBE2I	P63279	Ubiquitin Related	0	0	14.7	0	4	N/A	N/A	84.1736	N/A	N/A
USP15	Q9Y4E8-2	Ubiquitin Related	0	11.3	0	0.7	15	N/A	16.7138	N/A	0.904629	1
YJU2B	P13994	Splicing	4.7	8.3	0	18.3	N/A	N/A	N/A	N/A	N/A	1
YWHAZ	P63103	Signaling	5.7	10.7	0	16.7	N/A	N/A	N/A	N/A	N/A	N/A
ZGPAT	Q8N5A5-3	Other	0	0	0	5.3	N/A	N/A	N/A	N/A	N/A	N/A
ZNF414	Q96IQ9-2	Transcription Factor	0.7	1.3	0	5.3	N/A	N/A	N/A	N/A	N/A	1
ZNF579	Q8NAF0	Other	0	0	0	7.3	2	N/A	N/A	N/A	74.6319	N/A

[truncated: 3 more sheets: IPO9 Mutants PSM, IPO9 Mutants Peptides, dTLM Peptides]
