# Supplementary material for: Bound for the nucleus: defining the molecular principles of cargo selection by importin 9
Source: bioRxiv. 2026 May 14:2026.05.12.724649. Preprint. [Version 1] doi: 10.64898/2026.05.12.724649 (PMC13192796; doi:10.64898/2026.05.12.724649)
Supplement: Supplement 4 — Supplemental File 4. RanGTP mass spectrometry data [file media-4.xlsx]

## Sheet: RanFLAG Score by Mutant
Saint Enr >.9 (F24)				Unique in IPO9 (F24)				Gained in dH7				Lost in dH8				Gained in dH8				Lost in R898E				Gained in R898E				Lost in dTLM				Gained in dTLM
UniProt ID	Gene	RanFLAG Score		UniProt ID	Gene	RanFLAG Score		UniProt ID	Gene	RanFLAG Score		UniProt ID	Gene	RanFLAG Score		UniProt ID	Gene	RanFLAG Score		UniProt ID	Gene	RanFLAG Score		UniProt ID	Gene	RanFLAG Score		UniProt ID	Gene	RanFLAG Score		UniProt ID	Gene	RanFLAG Score
Matched: 75/84 | Avg: 0.512				Matched: 101/195 | Avg: 0.772				Matched: 34/61 | Avg: 4.019				Matched: 25/26 | Avg: 0.226				Matched: 16/35 | Avg: 1.909				Matched: 5/5 | Avg: 0.105				Matched: 36/49 | Avg: 1.557				Matched: 22/23 | Avg: 0.210				Matched: 16/30 | Avg: 1.031
P62826	RAN	3.0276		P25205	MCM3	17.8889		P11586	MTHFD1	25.6667		Q9BRX2	PELO	1.5223		Q92688	ANP32B	9		P58876	H2B	0.1419		P20042	EIF2S2	15.6667		Q9BRX2	PELO	1.5223		Q9UQ80	PA2G4	2.2
P17987	TCP1	2.1273		P50990	CCT8	5		Q13428	TCOF1	21		Q16630	CPSF6	0.6522		P19338	NCL	3.4348		P23527	HIST1H2BO	0.133		P05198	EIF2S1	7		Q16630	CPSF6	0.6522		P62701	RPS4X	1.96
Q8N684	CPSF7	1.5714		P62826	RAN	3.0276		Q9Y285	FARSA	15.6667		O43809	NUDT21	0.5059		P62826	RAN	3.0276		P0C0S5	H2AFZ	0.113		P41091	EIF2S3	5.7692		O43809	NUDT21	0.5059		Q8NC51	SERBP1	1.9412
P67809	YBX1	1.5714		P17987	TCP1	2.1273		P20042	EIF2S2	15.6667		P46783	RPS10	0.3103		P60228	EIF3E	2.44		Q16777	H2A	0.1032		P19338	NCL	3.4348		P31946	YWHAB	0.2809		P05388	RPLP0	1.5128
Q9BRX2	PELO	1.5223		P06748	NPM1	1.7586		Q92688	ANP32B	9		P61981	YWHAG	0.3016		P62701	RPS4X	1.96		O75367	H2AFY	0.0337		Q09028	RBBP4	3.3636		P62269	RPS18	0.2096		P31948	STIP1	1.2299
Q14974	KPNB1	1.5116		Q8N684	CPSF7	1.5714		P39687	ANP32A	7.6667		Q9Y617	PSAT1	0.2973		P06748	NPM1	1.7586						Q8N5A5	ZGPAT	3		P62258	YWHAE	0.1892		P23396	RPS3	1.2169
Q8N163	CCAR2	1.4673		P67809	YBX1	1.5714		P05198	EIF2S1	7		P31946	YWHAB	0.2809		Q14974	KPNB1	1.5116						Q8N684	CPSF7	1.5714		Q9P215	POGK	0.168		P61247	RPS3A	1.1951
O14818	PSMA7	1.2759		Q9BRX2	PELO	1.5223		P41091	EIF2S3	5.7692		Q04917	YWHAH	0.2444		P23396	RPS3	1.2169						P67809	YBX1	1.5714		P62081	RPS7	0.1495		P63244	RACK1	1.1319
Q9Y5Q9	GTF3C3	1.1818		Q14974	KPNB1	1.5116		P19338	NCL	3.4348		P62269	RPS18	0.2096		P61247	RPS3A	1.1951						Q8N163	CCAR2	1.4673		P27348	YWHAQ	0.1313		Q16531	DDB1	1.1299
Q13200	PSMD2	1.1633		Q8N163	CCAR2	1.4673		P35268	RPL22	3		P63103	Cont_P63103	0.2061		P63244	RACK1	1.1319						P31948	STIP1	1.2299		P46782	RPS5	0.1169		P08865	RPSA	1.0635
Q16531	DDB1	1.1299		O43242	PSMD3	1.3429		P46777	RPL5	2.6923		P62258	YWHAE	0.1892		P43487	RANBP1	1.0945						P23396	RPS3	1.2169		P0C0S5	H2AFZ	0.113		Q02878	RPL6	0.7241
P43487	RANBP1	1.0945		O14818	PSMA7	1.2759		Q9UQ80	PA2G4	2.2		P62081	RPS7	0.1495		P08865	RPSA	1.0635						P63244	RACK1	1.1319		Q96HJ9	FMC1	0.1034		P30050	RPL12	0.4839
Q99460	PSMD1	1.0606		P31948	STIP1	1.2299		Q8NC51	SERBP1	1.9412		P27348	YWHAQ	0.1313		P46060	RANGAP1	0.8824						Q16531	DDB1	1.1299		Q96HJ9	FMC1	0.1034		O14654	IRS4	0.259
Q9NWK9	ZNHIT6	1		Q9Y5Q9	GTF3C3	1.1818		P05388	RPLP0	1.5128		P46782	RPS5	0.1169		P49792	RANBP2	0.4113						P39019	RPS19	1		Q8IUE6	H2A	0.0916		P55209	NAP1L1	0.1797
P28070	PSMB4	1		Q13200	PSMD2	1.1633		P39023	RPL3	1.4706		P0C0S5	H2AFZ	0.113		Q99733	NAP1L4	0.2298						Q71SY5	MED25	0.8824		Q9UNF1	MAGED2	0.0802		P07477	PRSS1	0.1579
P25787	PSMA2	0.9344		O60884	DNAJA2	1.1379		P31948	STIP1	1.2299		Q96HJ9	FMC1	0.1034		P55209	NAP1L1	0.1797						Q96GD4	AURKB	0.7377		P13994	CCDC130	0.0578		P26373	RPL13	0.1111
P25786	PSMA1	0.9101		P22670	RFX1	1.0952		P23396	RPS3	1.2169		Q9UNF1	MAGED2	0.0802										Q02878	RPL6	0.7241		O75367	H2AFY	0.0337
P25789	PSMA4	0.9077		Q9Y5Q8	GTF3C5	1.0952		P61247	RPS3A	1.1951		P13994	CCDC130	0.0578		No RanFLAG score:								P62913	RPL11	0.7037		Q9Y2U9	KLHDC2	0.0323		No RanFLAG score:
Q71SY5	MED25	0.8824		P43487	RANBP1	1.0945		P63244	RACK1	1.1319		P46781	RPS9	0.04		Q14152								Q16630	CPSF6	0.6522		Q9NYK5	MRPL39	0.0256		P0DMV8
Q13263	TRIM28	0.8769		P60900	PSMA6	1.0923		Q16531	DDB1	1.1299		O75367	H2AFY	0.0337		Q9Y262								Q9UJK0	TSR3	0.619		Q13617	CUL2	0.0178		P62424
Q12789	GTF3C1	0.7647		Q99460	PSMD1	1.0606		P08865	RPSA	1.0635		Q9Y2U9	KLHDC2	0.0323		P55884								P62249	RPS16	0.5918		P23511	NFYA	0.0169		P54105
P33991	MCM4	0.7354		O00231	PSMD11	1.0513		P39019	RPS19	1		Q9NYK5	MRPL39	0.0256		P60842								Q9Y6A4	CFAP20	0.4815		Q86YD1	PTOV1	0.0154		P62263
Q9BTE3	MCMBP	0.7047		Q9NWK9	ZNHIT6	1		P62750	RPL23A	0.8095		Q13617	CUL2	0.0178		O75822								Q9P2N5	RBM27	0.3659						Q13347
P20618	PSMB1	0.6712		P28070	PSMB4	1		P18124	RPL7	0.7714		P23511	NFYA	0.0169		Q16204								P46783	RPS10	0.3103		No RanFLAG score:				P62241
P28074	PSMB5	0.6709		P28066	PSMA5	0.9592		Q02878	RPL6	0.7241		Q86YD1	PTOV1	0.0154		P62241								P62841	RPS15	0.2593		P04908				P15880
P25788	PSMA3	0.6596		P25787	PSMA2	0.9344		Q8WWY3	PRPF31	0.5622						P63279								Q99733	NAP1L4	0.2298						P62851
Q16630	CPSF6	0.6522		P62318	SNRPD3	0.913		P30050	RPL12	0.4839		No RanFLAG score:				P15880								Q1KMD3	HNRNPUL2	0.2267						P62753
P49720	PSMB3	0.617		P25786	PSMA1	0.9101		P62917	RPL8	0.3333		Q9NYF8				O60506								P55209	NAP1L1	0.1797						P61313
O43809	NUDT21	0.5059		P25789	PSMA4	0.9077		Q9Y4E8	USP15	0.2605						Q13347								Q15370	ELOB	0.1765						Q14152
P68366	TUBA4A	0.3407		Q71SY5	MED25	0.8824		P36578	RPL4	0.2593						O15372								Q96HJ9	FMC1	0.1034						P11142
P46783	RPS10	0.3103		Q13263	TRIM28	0.8769		O14654	IRS4	0.259						P62753								Q9NRX2	MRPL17	0.0732						P13639
Q86T82	USP37	0.3043		Q99436	PSMB7	0.8605		Q99733	NAP1L4	0.2298						O15371								P20226	TBP	0.0526						Q8IZP2
P61981	YWHAG	0.3016		Q9Y467	SALL2	0.8182		P55209	NAP1L1	0.1797						Q99613								P46781	RPS9	0.04
P31946	YWHAB	0.2809		Q12789	GTF3C1	0.7647		P26373	RPL13	0.1111						O75821								Q9Y2R9	MRPS7	0.039
Q9Y4E8	USP15	0.2605		P05387	RPLP2	0.76										Q9BTT0								Q9NYK5	MRPL39	0.0256
O14654	IRS4	0.259		Q96GD4	AURKB	0.7377		No RanFLAG score:								Q9BXR0								P23511	NFYA	0.0169
Q99733	NAP1L4	0.2298		P33991	MCM4	0.7354		P62753								O00303
Q1KMD3	HNRNPUL2	0.2267		Q9BTE3	MCMBP	0.7047		P27635																No RanFLAG score:
P62269	RPS18	0.2096		P20618	PSMB1	0.6712		P62263																P61254
Q9NQ29	LUC7L	0.2063		P28074	PSMB5	0.6709		Q9BTT0																P16989
P63103	Cont_P63103	0.2061		P25788	PSMA3	0.6596		P13639																P41227
P62258	YWHAE	0.1892		Q16630	CPSF6	0.6522		P15880																P07237
P55209	NAP1L1	0.1797		Q9UJK0	TSR3	0.619		Q13347																Q9Y520
Q15561	TEAD4	0.1765		P49720	PSMB3	0.617		O15371																Q8NAF0
Q9P215	POGK	0.168		O95218	ZRANB2	0.6092		Q13283																P20719
P62081	RPS7	0.1495		P62249	RPS16	0.5918		Q99613																Q96MN5
Q96P70	IPO9	0.1458		P49721	PSMB2	0.5111		P61313																Q14493
O60814	H2B	0.1416		O43809	NUDT21	0.5059		O43719																Q8ND56
Q96P11	NSUN5	0.1358		P49792	RANBP2	0.4113		P61254																P62899
P23527	HIST1H2BO	0.133		Q9UJW0	DCTN4	0.3714		P47914																Q15369
P27348	YWHAQ	0.1313		P46783	RPS10	0.3103		Q07020																P19474
Q93009	USP7	0.1304		Q86T82	USP37	0.3043		P62241
P46782	RPS5	0.1169		P61981	YWHAG	0.3016		Q96B23
P08708	RPS17	0.1166		Q9Y4E8	USP15	0.2605		O60506
P0C0S5	H2AFZ	0.113		O14654	IRS4	0.259		P62424
Q9UPQ4	TRIM35	0.1111		Q04917	YWHAH	0.2444		O43390
Q96HJ9	FMC1	0.1034		Q99733	NAP1L4	0.2298		O15355
Q16777	H2A	0.1032		Q1KMD3	HNRNPUL2	0.2267		P62829
Q00403	GTF2B	0.0888		Q9NQ29	LUC7L	0.2063		Q9Y4B6
Q9UNF1	MAGED2	0.0802		P63103	Cont_P63103	0.2061		P18621
Q5T8P6	RBM26	0.0612		P55209	NAP1L1	0.1797		Q9Y262
P13994	CCDC130	0.0578		Q15561	TEAD4	0.1765		Q96CT7
P20226	TBP	0.0526		Q9P215	POGK	0.168		P62899
O95613	PCNT	0.0476		P07477	PRSS1	0.1579
Q9NVN3	RIC8B	0.0448		P62081	RPS7	0.1495
Q53H80	AKIRIN2	0.0435		O60814	H2B	0.1416
P46781	RPS9	0.04		Q96P11	NSUN5	0.1358
Q9Y2R9	MRPS7	0.039		P23527	HIST1H2BO	0.133
Q96IQ9	ZNF414	0.0353		P27348	YWHAQ	0.1313
Q6DRA6	H2B	0.0348		Q93009	USP7	0.1304
O75367	H2AFY	0.0337		Q9H9L7	AKIRIN1	0.12
Q9Y2U9	KLHDC2	0.0323		P08708	RPS17	0.1166
Q13617	CUL2	0.0178		P0C0S5	H2AFZ	0.113
P23511	NFYA	0.0169		Q9UPQ4	TRIM35	0.1111
Q86YD1	PTOV1	0.0154		P17544	ATF7	0.1111
				Q8NCP5	ZBTB44	0.1111
No RanFLAG score:				Q96HJ9	FMC1	0.1034
O15294				Q96HJ9	FMC1	0.1034
P04908				Q16777	H2A	0.1032
P06899				O75449	KATNA1	0.0968
P28347				Q00403	GTF2B	0.0888
P16104				Q9UNF1	MAGED2	0.0802
P0CG48				Q969Z0	TBRG4	0.0698
Q9NZT1				Q9BVA0	KATNB1	0.0667
Q14669				Q5T8P6	RBM26	0.0612
P49327				P13994	CCDC130	0.0578
				P20226	TBP	0.0526
				P63092	GNAS	0.0508
				O95613	PCNT	0.0476
				Q9NVN3	RIC8B	0.0448
				Q53H80	AKIRIN2	0.0435
				P46781	RPS9	0.04
				Q9Y2R9	MRPS7	0.039
				Q96IQ9	ZNF414	0.0353
				Q6DRA6	H2B	0.0348
				O75367	H2AFY	0.0337
				Q9Y2U9	KLHDC2	0.0323
				Q9NYK5	MRPL39	0.0256
				Q13617	CUL2	0.0178
				P23511	NFYA	0.0169
				Q86YD1	PTOV1	0.0154
				No RanFLAG score:
				P06899
				P04908
				P16104
				Q8WVV4
				P02545
				P14735
				P20930
				P49327
				Q13867
				P04792
				Q14669
				P28347
				P35579
				P31947
				O15294
				P46379
				P60174
				P31151
				P58107
				P04279
				P47929
				Q96QA5
				Q13835
				Q16378
				P05109
				Q02383
				P02668
				O14980
				P13797
				P27482
				P00558
				Q9GZZ8
				P35658
				Q15517
				P02754
				P36952
				Q15149
				O60437
				P00698
				P17931
				O43896
				P30086
				Q9BQ50
				Q16610
				Q09666
				P09211
				Q3SX14
				Q9NZH8
				P0DP23
				P07384
				P18669
				Q9H1E1
				A8K2U0
				Q9H0U4
				P07476
				P62805
				Q92817
				P06744
				Q3SYV4
				Q99567
				P16989
				Q5SRE5
				P02663
				Q5T749
				P40925
				P49862
				P15531
				P11279
				Q7Z406
				P60660
				Q96DA0
				P23526
				P07814
				P38606
				P26640
				P29401
				Q9UI42
				P27824
				P47756
				P09972
				O15144
				P07237
				P61026
				P50395
				P56537
				Q9UNN5
				Q6ZVX7
				P63167
				P21128
				P15104
				P295904
				Q8N1F7
				A6NFI3
				P0CG40

## Sheet: Averages
Accession	Description	AVG FLAG	AVG RAN	AVG Control	Score FLAG-1	Coverage FLAG-1	# Peptides FLAG-1	# PSM FLAG-1	Score FLAG-2	Coverage FLAG-2	# Peptides FLAG-2	# PSM FLAG-2	Score FLAG-3	Coverage FLAG-3	# Peptides FLAG-3	# PSM FLAG-3	Score RAN-1	Coverage RAN-1	# Peptides RAN-1	# PSM RAN-1	Score RAN-2	Coverage RAN-2	# Peptides RAN-2	# PSM RAN-2	Score RAN-3	Coverage RAN-3	# Peptides RAN-3	# PSM RAN-3	Score Control-1	Coverage Control-1	# Peptides Control-1	# PSM Control-1	Score Control-2	Coverage Control-2	# Peptides Control-2	# PSM Control-2	Score Control-3	Coverage Control-3	# Peptides Control-3	# PSM Control-3	# AAs	MW [kDa]	calc. pI
P62826	GTP-binding nuclear protein Ran OS=Homo sapiens OX=9606 GN=RAN PE=1 SV=3 - [RAN_HUMAN]	386	1169.67	0	1006.18	66.2	22	360	1297.63	62.04	17	396	1288.66	64.35	22	402	4765.74	66.67	29	1150	5158.64	66.67	27	1236	4664.68	66.67	33	1123													216	24.4076	7.48877
Q96P70	Importin-9 OS=Homo sapiens OX=9606 GN=IPO9 PE=1 SV=3 - [IPO9_HUMAN]	2850	415	2.33333	7108.38	80.5	75	2562	9083.89	83.29	83	2997	9074.74	82.8	78	2991	1429.6	60.04	44	413	1445.57	63.11	46	426	1415.93	60.81	45	406	7.98864	4.03	2	2	6.74701	6.44	5	5					1041	115.889	4.80518
P61964	WD repeat-containing protein 5 OS=Homo sapiens OX=9606 GN=WDR5 PE=1 SV=1 - [WDR5_HUMAN]	9.66667	134.667	0	22.8773	41.02	9	9	24.0968	42.81	8	8	33.3264	35.33	8	12	415.658	79.64	21	135	469.568	79.64	21	157	380.642	77.84	19	112													334	36.5655	8.26514
Cont_P00722	Beta-galactosidase OS=Escherichia coli (strain K12) OX=83333 GN=lacZ PE=1 SV=2 - [BGAL_ECOLI]	4.33333	95.6667	6	4.16093	2.15	2	2	15.2841	6.45	6	6	4.69659	5.08	5	5	384.274	54.69	39	98	354.462	56.54	39	89	371.891	56.54	39	100	13.0154	6.93	8	8	12.5443	6.05	6	6	7.68892	3.61	4	4	1024	116.409	5.50342
Cont_P00761	Trypsin OS=Sus scrofa OX=9823 PE=1 SV=1 - [TRYP_PIG]	141	84.6667	170	454.37	25.11	5	154	450.848	25.11	5	138	438.196	25.11	6	131	336.378	25.11	5	93	285.681	25.11	4	82	251.957	21.65	5	79	510.034	25.11	5	163	489.452	25.11	5	184	547.373	25.11	4	163	231	24.3938	7.18115
Cont_P04264	Keratin, type II cytoskeletal 1 OS=Homo sapiens OX=9606 GN=KRT1 PE=1 SV=6 - [K2C1_HUMAN]	169.667	82.6667	205.667	953.927	62.73	51	315	359.853	56.06	39	105	320.412	52.8	39	89	233.255	53.57	34	69	413.723	59.32	42	121	201.09	46.74	30	58	536.957	67.55	45	216	719.949	61.49	43	271	344.015	56.68	34	130	644	65.999	8.11865
Q01813	ATP-dependent 6-phosphofructokinase, platelet type OS=Homo sapiens OX=9606 GN=PFKP PE=1 SV=2 - [PFKAP_HUMAN]	10.6667	81	2.66667	28.4623	20.92	12	13	23.4259	16.33	8	10	10.0931	17.22	9	9	371.739	57.02	39	98	294.411	54.97	38	80	247.029	55.61	36	65					5.64726	8.93	5	5	12.6082	3.44	2	3	784	85.5415	7.54736
P43487-2	Isoform 2 of Ran-specific GTPase-activating protein OS=Homo sapiens OX=9606 GN=RANBP1 - [RANG_HUMAN]	63	69	0	276.736	68.5	11	85	201.017	64	9	49	175.535	63	9	55	280.687	64	11	72	322.279	69.5	12	84	218.299	69.5	11	51													200	23.2245	5.2876
Cont_P13645	Keratin, type I cytoskeletal 10 OS=Homo sapiens OX=9606 GN=KRT10 PE=1 SV=6 - [K1C10_HUMAN]	174.667	66.6667	186	937.051	57.88	38	316	375.226	55.48	27	112	299.072	55.48	28	96	171.137	51.54	25	45	399.131	62.67	34	113	162.765	42.64	22	42	465.916	48.12	32	190	614.09	50.17	32	243	317.544	46.92	25	125	584	58.7917	5.21143
P17858	ATP-dependent 6-phosphofructokinase, liver type OS=Homo sapiens OX=9606 GN=PFKL PE=1 SV=6 - [PFKAL_HUMAN]	8.33333	64.6667	2.33333	22.7195	13.33	8	12	21.1697	10	6	8	7.89638	8.46	5	5	284.772	50.77	28	76	262.003	51.41	28	63	250.075	52.56	28	55					1.80005	6.15	4	4	14.0545	3.97	2	3	780	84.9642	7.50342
Cont_P35527	Keratin, type I cytoskeletal 9 OS=Homo sapiens OX=9606 GN=KRT9 PE=1 SV=3 - [K1C9_HUMAN]	98.3333	58	197	620.77	75.92	33	178	290.689	58.59	29	71	185.995	49.28	23	46	199.306	53.77	27	53	336.776	55.7	31	87	144.642	47.35	19	34	690.959	75.6	37	221	827.317	79.29	43	279	289.646	55.54	25	91	623	62.0268	5.23682
Q13263	Transcription intermediary factor 1-beta OS=Homo sapiens OX=9606 GN=TRIM28 PE=1 SV=5 - [TIF1B_HUMAN]	53.6667	47	0	203.335	58.08	26	57	188.921	58.68	24	50	182.509	47.19	24	54	138.412	43.11	22	41	156.643	45.27	23	44	194.524	53.53	23	56													835	88.4934	5.77002
P08238	Heat shock protein HSP 90-beta OS=Homo sapiens OX=9606 GN=HSP90AB1 PE=1 SV=4 - [HS90B_HUMAN]	43	43.6667	11.3333	146.779	47.1	30	49	148.469	48.07	27	43	111.476	43.23	23	37	168.453	47.79	28	50	121.316	43.09	26	38	141.436	47.24	29	43	14.4441	16.57	7	9	25.8884	15.75	10	13	24.566	19.2	8	12	724	83.2121	5.03369
P08237	ATP-dependent 6-phosphofructokinase, muscle type OS=Homo sapiens OX=9606 GN=PFKM PE=1 SV=2 - [PFKAM_HUMAN]	1.33333	43	0.666667	6.60712	6.54	4	4									191.226	51.67	26	46	141.499	46.92	24	41	155.489	41.41	23	42					3.88673	2.18	2	2					780	85.1284	7.98682
P07900	Heat shock protein HSP 90-alpha OS=Homo sapiens OX=9606 GN=HSP90AA1 PE=1 SV=5 - [HS90A_HUMAN]	32	42.3333	10.3333	123.3	32.38	21	39	94.7143	31.56	17	28	81.6911	38.11	21	29	170.591	39.75	26	44	145.366	46.72	31	47	114.907	41.67	24	36	13.5187	12.16	7	9	29.5425	18.99	10	13	18.0786	12.02	7	9	732	84.6067	5.021
Q9BRX2	Protein pelota homolog OS=Homo sapiens OX=9606 GN=PELO PE=1 SV=2 - [PELO_HUMAN]	25.6667	39.3333	0	122.546	48.05	18	37	83.1156	46.49	15	27	51.6912	29.87	9	13	166.064	58.44	19	44	134.84	49.09	18	35	149.405	55.84	18	39													385	43.332	6.34131
O14744	Protein arginine N-methyltransferase 5 OS=Homo sapiens OX=9606 GN=PRMT5 PE=1 SV=4 - [ANM5_HUMAN]	94.3333	39	36.6667	232.324	57.14	33	80	354.49	56.2	33	98	349.85	58.56	33	105	148.641	41.6	21	37	144.415	50.55	23	38	149.312	43.17	23	42	71.885	25.75	16	47	80.2703	28.73	17	37	60.6573	27.94	15	26	637	72.6376	6.29053
P11586	C-1-tetrahydrofolate synthase, cytoplasmic OS=Homo sapiens OX=9606 GN=MTHFD1 PE=1 SV=4 - [C1TC_HUMAN]	1	38	8	1.61892	3.85	3	3									159.526	50.91	35	44	117.897	40	30	38	101.72	41.39	29	32					29.2048	17.11	15	16	20.8602	8.45	7	8	935	101.467	7.29834
Cont_P35908	Keratin, type II cytoskeletal 2 epidermal OS=Homo sapiens OX=9606 GN=KRT2 PE=1 SV=2 - [K22E_HUMAN]	80	34.3333	116	365.733	66.98	41	122	211.334	58.22	33	58	197.176	54.93	29	60	99.3917	43.97	22	31	143.601	49.14	28	50	83.4859	35.21	17	22	256.151	64.79	35	112	427.075	68.39	42	162	222.794	50.23	29	74	639	65.3932	8.00146
P27708	CAD protein OS=Homo sapiens OX=9606 GN=CAD PE=1 SV=3 - [PYR1_HUMAN]	1.33333	32	3					2.50437	0.81	2	2	2.15158	0.94	2	2	108.941	19.82	30	35	110.636	19.19	27	33	82.4451	14.74	22	28	9.24987	2.02	4	4	1.90139	0.9	2	2	4.35174	1.48	3	3	2225	242.829	6.45557
P25490	Transcriptional repressor protein YY1 OS=Homo sapiens OX=9606 GN=YY1 PE=1 SV=2 - [TYY1_HUMAN]	0	31.3333	0													124.088	16.18	8	28	137.669	17.87	8	32	164.103	17.87	9	34													414	44.6847	6.25244
P33991	DNA replication licensing factor MCM4 OS=Homo sapiens OX=9606 GN=MCM4 PE=1 SV=5 - [MCM4_HUMAN]	42.3333	31	0	146.857	42.53	28	44	127.786	42.06	26	42	129.206	42.87	26	41	110.272	40.67	23	31	114.204	33.49	23	31	121.36	37.78	23	31													863	96.4976	6.7417
P52292	Importin subunit alpha-1 OS=Homo sapiens OX=9606 GN=KPNA2 PE=1 SV=1 - [IMA1_HUMAN]	9	28.6667	0	30.4592	19.85	7	11	31.5175	25.52	8	10	13.2895	18.71	6	6	98.521	45.18	14	23	139.357	54.06	17	35	123.765	48.2	14	28													529	57.8259	5.40186
P62081	Small ribosomal subunit protein eS7 OS=Homo sapiens OX=9606 GN=RPS7 PE=1 SV=1 - [RS7_HUMAN]	192.333	28.3333	0	534.208	69.59	19	156	729.665	65.46	19	214	723.445	71.65	20	207	97.4781	55.15	10	26	136.184	60.31	13	35	109.588	52.58	10	24													194	22.1133	10.0962
P11142	Heat shock cognate 71 kDa protein OS=Homo sapiens OX=9606 GN=HSPA8 PE=1 SV=1 - [HSP7C_HUMAN]	37	27	13.3333	148.921	45.51	26	46	113.779	41.95	21	35	94.9986	34.98	19	30	115.551	43.03	21	33	95.106	40.56	22	30	63.4645	28.64	14	18	26.1684	22.29	12	12	33.2085	21.98	11	17	25.6879	19.04	9	11	646	70.8542	5.51611
Q13464	Rho-associated protein kinase 1 OS=Homo sapiens OX=9606 GN=ROCK1 PE=1 SV=1 - [ROCK1_HUMAN]	21.6667	27	8.66667	50.3181	21.12	20	22	45.6553	19.13	19	21	55.8718	22.16	21	22	82.5855	20.38	19	24	79.2688	26.22	29	33	68.8899	24.22	23	24	9.61309	8.42	11	12	6.70513	5.69	5	5	16.019	7.02	9	9	1354	158.076	5.89697
P25205	DNA replication licensing factor MCM3 OS=Homo sapiens OX=9606 GN=MCM3 PE=1 SV=3 - [MCM3_HUMAN]	1	26.3333	0	2.20549	5.82	3	3									102.444	46.78	27	34	76.8153	33.42	21	27	64.6956	26.61	16	18													808	90.924	5.77002
Q8N163	Cell cycle and apoptosis regulator protein 2 OS=Homo sapiens OX=9606 GN=CCAR2 PE=1 SV=2 - [CCAR2_HUMAN]	17.3333	25.6667	0	78.2152	33.04	20	24	43.3621	18.2	11	12	49.7608	22.21	13	16	91.8517	35.1	19	27	99.3498	35.32	19	28	87.7236	28.28	17	22													923	102.838	5.22412
P0DMV8	Heat shock 70 kDa protein 1A OS=Homo sapiens OX=9606 GN=HSPA1A PE=1 SV=1 - [HS71A_HUMAN]	34.6667	25.3333	13.6667	129.25	49.61	25	41	101.677	51.64	23	34	83.5435	48.52	22	29	106.435	39.63	19	30	77.3182	33.7	15	23	76.5311	35.26	19	23	21.2063	19.81	10	12	29.5926	17.94	10	14	33.5766	29.02	13	15	641	70.009	5.65576
Q00403	Transcription initiation factor IIB OS=Homo sapiens OX=9606 GN=GTF2B PE=1 SV=1 - [TF2B_HUMAN]	283	24.6667	0	866.806	81.65	32	277	941.369	77.53	27	284	979.205	77.53	27	288	98.7841	59.81	19	28	64.0587	61.08	16	20	106.872	60.76	17	26													316	34.8106	8.35303
Cont_P68103	Elongation factor 1-alpha 1 OS=Bos taurus OX=9913 GN=EEF1A1 PE=1 SV=1 - [EF1A1_BOVIN]	6.66667	24.3333	2.66667	47.8381	27.49	8	13	9.17663	10.39	3	3	14.5897	12.77	4	4	93.5734	40.48	13	24	101.702	41.34	15	26	95.2941	39.18	14	23					8.37711	11.26	4	5	5.85224	9.52	3	3	462	50.1091	9.01221
Cont_P02538	Keratin, type II cytoskeletal 6A OS=Homo sapiens OX=9606 GN=KRT6A PE=1 SV=3 - [K2C6A_HUMAN]	60	23.6667	41.6667	404.254	53.55	36	130	70.843	30.14	15	27	65.5874	30.32	14	23	19.7187	14.01	8	8	165.53	54.79	31	58	17.0554	7.62	4	5	105.092	32.8	19	50	120.882	39.89	23	48	71.2338	32.45	16	27	564	60.0083	8.00146
Cont_P04259	Keratin, type II cytoskeletal 6B OS=Homo sapiens OX=9606 GN=KRT6B PE=1 SV=5 - [K2C6B_HUMAN]	58.3333	23	45.6667	372.853	52.66	32	122	76.3021	30.32	15	29	68.6802	32.27	15	24	22.3845	12.41	7	8	157.906	53.01	30	55	20.4979	9.4	5	6	124.49	30.85	18	57	139.616	39.89	23	53	69.7008	27.84	14	27	564	60.0303	8.00146
Cont_P48668	Keratin, type II cytoskeletal 6C OS=Homo sapiens OX=9606 GN=KRT6C PE=1 SV=3 - [K2C6C_HUMAN]	59.6667	23	40.6667	395.686	55.32	35	128	70.843	30.14	15	27	68.3227	32.09	15	24	19.7187	14.01	8	8	160.606	50.35	29	56	17.0554	7.62	4	5	104.665	30.67	18	49	120.23	38.12	22	46	70.68	32.45	16	27	564	59.9883	8.00146
Cont_P02533	Keratin, type I cytoskeletal 14 OS=Homo sapiens OX=9606 GN=KRT14 PE=1 SV=4 - [K1C14_HUMAN]	64	22.6667	39.3333	489.394	69.28	45	158	50.9231	37.08	13	16	54.1224	38.14	13	18	13.2792	14.83	7	7	165.015	70.97	33	52	25.1354	21.61	8	9	116.835	55.08	26	50	131.58	53.39	25	48	63.0697	41.1	16	20	472	51.5294	5.16064
O60814	Histone H2B type 1-K OS=Homo sapiens OX=9606 GN=H2BC12 PE=1 SV=3 - [H2B1K_HUMAN]	156	21.6667	0	483.177	58.73	11	155	495.721	63.49	12	160	505.015	58.73	12	153	80.7763	26.98	4	23	77.7442	26.98	4	22	75.211	26.98	4	20													126	13.8816	10.3159
P58876	Histone H2B type 1-D OS=Homo sapiens OX=9606 GN=H2BC5 PE=1 SV=2 - [H2B1D_HUMAN]	155.667	21.6667	0	486.783	58.73	11	155	489.851	56.35	11	159	505.565	58.73	12	153	80.7763	26.98	4	23	77.7442	26.98	4	22	75.211	26.98	4	20													126	13.9276	10.3159
Q8WWY3	U4/U6 small nuclear ribonucleoprotein Prp31 OS=Homo sapiens OX=9606 GN=PRPF31 PE=1 SV=2 - [PRP31_HUMAN]	38.3333	21.3333	3	146.405	50.5	21	46	112.962	52.3	19	37	99.9706	52.3	19	32	52.8783	32.46	12	16	75.1543	41.28	16	23	87.2141	48.7	18	25	1.94721	4.21	2	2	6.71708	7.21	3	4	4.32927	7.21	3	3	499	55.4214	5.78271
P04406	Glyceraldehyde-3-phosphate dehydrogenase OS=Homo sapiens OX=9606 GN=GAPDH PE=1 SV=3 - [G3P_HUMAN]	12.3333	20.3333	3	84.4637	51.04	17	37									85.0871	48.66	13	27	74.62	44.48	10	21	45.0233	37.31	8	13	1.98495	6.87	2	2	6.63183	6.87	2	3	4.57962	8.06	3	4	335	36.0304	8.45557
Q9BQA1	Methylosome protein WDR77 OS=Homo sapiens OX=9606 GN=WDR77 PE=1 SV=1 - [MEP50_HUMAN]	40	20	18.3333	121.807	52.63	15	35	137.656	66.08	16	43	139.29	54.68	15	42	95.0858	59.36	13	19	80.4049	62.28	13	19	104.851	61.11	14	22	29.6981	26.02	8	16	44.633	41.81	9	26	30.028	33.04	8	13	342	36.7011	5.17334
P23527	Histone H2B type 1-O OS=Homo sapiens OX=9606 GN=H2BC17 PE=1 SV=3 - [H2B1O_HUMAN]	153.667	20	0	491.042	58.73	10	153	486.336	56.35	11	156	501.261	57.14	9	152	74.3654	26.19	3	21	70.246	26.19	3	20	69.9102	26.98	4	19													126	13.8976	10.3159
Q8N257	Histone H2B type 3-B OS=Homo sapiens OX=9606 GN=H2BC26 PE=1 SV=3 - [H2B3B_HUMAN]	150.333	20	0	480.952	51.59	7	149	469.023	44.44	7	150	496.487	57.14	9	152	74.3654	26.19	3	21	70.246	26.19	3	20	69.9102	26.98	4	19													126	13.8995	10.3159
P78527	DNA-dependent protein kinase catalytic subunit OS=Homo sapiens OX=9606 GN=PRKDC PE=1 SV=3 - [PRKDC_HUMAN]	0	20	0													58.9582	7.87	25	26	50.479	7.32	24	24	26.3913	3.13	10	10													4128	468.788	7.12256
Q14204	Cytoplasmic dynein 1 heavy chain 1 OS=Homo sapiens OX=9606 GN=DYNC1H1 PE=1 SV=5 - [DYHC1_HUMAN]	2.66667	19.6667	2.33333	14.4789	2	8	8									51.6167	5.81	21	23	59.635	6.24	24	24	22.4596	3.12	12	12	0	0.54	2	2					6.2487	1.42	5	5	4646	532.072	6.40479
P23284	Peptidyl-prolyl cis-trans isomerase B OS=Homo sapiens OX=9606 GN=PPIB PE=1 SV=2 - [PPIB_HUMAN]	5.66667	19.3333	1.33333	23.3814	47.69	9	10	10.1017	22.69	5	5	5.21731	9.26	2	2	67.6263	54.17	12	24	54.8951	48.15	10	20	44.6147	48.15	10	14					5.09847	10.19	2	2	3.57052	10.19	2	2	216	23.7275	9.40771
P08708	Small ribosomal subunit protein eS17 OS=Homo sapiens OX=9606 GN=RPS17 PE=1 SV=2 - [RS17_HUMAN]	169.667	19.3333	0	603.564	72.59	15	161	694.761	72.59	15	182	663.632	72.59	15	166	72.2797	53.33	8	17	81.1363	53.33	8	18	108.231	54.07	10	23													135	15.5404	9.84717
Cont_P08779	Keratin, type I cytoskeletal 16 OS=Homo sapiens OX=9606 GN=KRT16 PE=1 SV=4 - [K1C16_HUMAN]	45.3333	19	37.3333	326.064	65.96	39	108	33.7914	33.4	12	16	32.6962	29.6	11	12	7.74259	6.13	4	4	136.939	59.41	31	47	16.516	12.26	5	6	100.74	61.52	29	45	122.804	51.8	26	49	48.4222	32.56	13	18	473	51.2362	5.04639
P17987	T-complex protein 1 subunit alpha OS=Homo sapiens OX=9606 GN=TCP1 PE=1 SV=1 - [TCPA_HUMAN]	8.66667	19	0	24.7409	19.6	8	8	23.9412	17.09	8	8	25.3716	21.22	10	10	48.8627	28.06	12	16	75.6996	41.37	17	23	63.9908	36.15	14	18													556	60.3056	6.11279
Cont_P13647	Keratin, type II cytoskeletal 5 OS=Homo sapiens OX=9606 GN=KRT5 PE=1 SV=3 - [K2C5_HUMAN]	57.6667	18.3333	44.6667	353.903	54.07	38	128	69.3068	32.54	19	26	53.6108	25.76	14	19	26.4559	16.95	10	10	89.4924	36.95	25	37	19.4789	12.71	7	8	107.459	40.85	27	51	139.327	45.76	31	54	83.7123	30.17	17	29	590	62.34	7.73779
O14818	Proteasome subunit alpha type-7 OS=Homo sapiens OX=9606 GN=PSMA7 PE=1 SV=1 - [PSA7_HUMAN]	14	18	0	48.1454	44.35	8	12	55.206	56.85	12	14	61.8647	48.79	9	16	75.1964	48.39	10	19	75.846	55.65	12	20	50.644	55.65	11	15													248	27.8696	8.45557
P55072	Transitional endoplasmic reticulum ATPase OS=Homo sapiens OX=9606 GN=VCP PE=1 SV=4 - [TERA_HUMAN]	7	17.6667	2.33333	56.1216	22.21	13	18	6.55975	3.6	3	3					56.5997	24.07	14	17	52.1422	24.32	13	15	71.8066	27.42	15	21	7.00713	7.07	4	4	2.25356	4.84	3	3					806	89.2657	5.26221
P49321	Nuclear autoantigenic sperm protein OS=Homo sapiens OX=9606 GN=NASP PE=1 SV=2 - [NASP_HUMAN]	2.66667	17.6667	1.66667	5.2388	2.92	2	2	7.48141	4.44	3	3	6.60923	4.06	3	3	73.1691	30.71	16	21	43.3167	20.43	11	14	73.0619	36.8	15	18	4.0907	2.28	2	2	5.72102	3.81	3	3					788	85.1861	4.29736
P31948	Stress-induced-phosphoprotein 1 OS=Homo sapiens OX=9606 GN=STIP1 PE=1 SV=1 - [STIP1_HUMAN]	14	17.3333	0	32.5033	32.41	14	18	37.7385	25.05	11	13	21.6855	21.73	9	11	61.5797	33.15	17	22	43.6522	31.12	13	16	34.369	28.18	13	14													543	62.5994	6.80029
Q9Y230	RuvB-like 2 OS=Homo sapiens OX=9606 GN=RUVBL2 PE=1 SV=3 - [RUVB2_HUMAN]	11.3333	17	5.66667	34.1509	26.35	10	10	36.0843	25.92	11	12	39.8821	27	11	12	61.2351	42.55	16	17	51.2483	34.56	14	16	56.7866	37.8	15	18	7.46276	7.13	3	3	22.7221	21.6	8	9	8.86368	14.04	5	5	463	51.1246	5.64307
Q12906-5	Isoform 5 of Interleukin enhancer-binding factor 3 OS=Homo sapiens OX=9606 GN=ILF3 - [ILF3_HUMAN]	0	17	0.666667													31.2141	23.04	12	12	59.6139	32.61	14	28	31.3897	17.1	10	11									5.20414	3.19	2	2	690	74.5603	8.23584
Q16630-3	Isoform 3 of Cleavage and polyadenylation specificity factor subunit 6 OS=Homo sapiens OX=9606 GN=CPSF6 - [CPSF6_HUMAN]	26.3333	17	0	79.2384	30.75	13	25	106.091	30.75	14	29	77.6997	30.75	13	25	46.4619	21.55	9	13	59.7528	27.82	12	17	67.135	24.48	12	21													478	52.2939	6.43018
Q9BTE3-2	Isoform 2 of Mini-chromosome maintenance complex-binding protein OS=Homo sapiens OX=9606 GN=MCMBP - [MCMBP_HUMAN]	24.3333	17	0	84.0834	40.94	20	27	86.0171	35.94	18	24	73.4375	31.09	15	22	62.1377	30.94	16	18	70.0778	32.81	16	18	46.5427	25.47	13	15													640	72.7027	5.78271
P63244	Small ribosomal subunit protein RACK1 OS=Homo sapiens OX=9606 GN=RACK1 PE=1 SV=3 - [RACK1_HUMAN]	14.6667	16.6667	3.66667	44.6543	68.45	16	19	39.7056	55.21	12	12	29.1802	44.16	10	13	61.3964	62.15	12	16	65.0734	63.72	14	17	62.9412	70.03	14	17	2.33263	7.89	2	2	4.31713	8.83	2	2	13.9095	22.4	7	7	317	35.0546	7.69385
P49368	T-complex protein 1 subunit gamma OS=Homo sapiens OX=9606 GN=CCT3 PE=1 SV=4 - [TCPG_HUMAN]	5.33333	16.6667	0	17.4777	20.18	8	8	7.8986	6.24	3	3	9.87072	9.72	5	5	47.4923	35.6	16	16	52.5964	39.08	17	19	46.4333	36.7	15	15													545	60.4953	6.49365
P60842	Eukaryotic initiation factor 4A-I OS=Homo sapiens OX=9606 GN=EIF4A1 PE=1 SV=1 - [IF4A1_HUMAN]	12.3333	16.3333	12	44.2922	50.74	15	18	22.2677	31.03	9	9	16.4496	23.89	7	10	41.5646	32.27	10	13	60.562	40.64	14	17	59.1893	39.9	14	19	3.97885	13.3	4	4	36.7446	28.82	9	18	29.3863	28.82	9	14	406	46.1246	5.47803
P23396	Small ribosomal subunit protein uS3 OS=Homo sapiens OX=9606 GN=RPS3 PE=1 SV=2 - [RS3_HUMAN]	13.3333	16.3333	3.66667	39.0688	54.32	11	14	40.1605	59.67	12	13	40.1094	46.5	10	13	54.8155	55.56	13	16	47.5911	68.72	14	18	45.0327	53.5	11	15					7.86168	28.4	5	7	8.57879	18.11	4	4	243	26.6714	9.65674
Cont_P08730	Keratin, type I cytoskeletal 13 OS=Mus musculus OX=10090 GN=Krt13 PE=1 SV=2 - [K1C13_MOUSE]	10.3333	16	18	50.2962	13.73	8	20	12.9617	7.55	3	5	14.0232	10.07	5	6	35.9438	10.07	5	14	43.8376	11.67	7	19	32.1791	9.61	4	15	31.5276	10.98	8	22	41.6216	7.32	6	19	29.1143	8.92	5	13	437	47.7243	4.85596
P13639	Elongation factor 2 OS=Homo sapiens OX=9606 GN=EEF2 PE=1 SV=4 - [EF2_HUMAN]	13	16	3.33333	66.7613	29.84	20	24	27.0178	15.73	9	10	10.2981	8.16	5	5	63.0729	25.87	16	17	46.8517	24.48	15	18	41.1861	23.31	13	13	0	4.2	2	2	16.9187	10.02	6	6	3.97587	2.1	2	2	858	95.277	6.82959
Q16777	Histone H2A type 2-C OS=Homo sapiens OX=9606 GN=H2AC20 PE=1 SV=4 - [H2A2C_HUMAN]	159.333	16	0	418.948	65.89	10	144	500.163	61.24	11	154	519.801	66.67	13	180	49.0759	35.66	4	14	56.3502	35.66	5	19	52.8741	35.66	6	15													129	13.9798	10.9019
P49792	E3 SUMO-protein ligase RanBP2 OS=Homo sapiens OX=9606 GN=RANBP2 PE=1 SV=2 - [RBP2_HUMAN]	38	15.3333	0	103.229	20.01	40	44	87.9471	16.59	33	34	85.52	14.8	30	36	36.8996	7.6	14	16	19.0517	5.46	11	11	57.1817	9.34	17	19													3224	357.974	6.20166
Q99613	Eukaryotic translation initiation factor 3 subunit C OS=Homo sapiens OX=9606 GN=EIF3C PE=1 SV=1 - [EIF3C_HUMAN]	3	15	14.6667	11.8543	8.32	6	6	6.30901	3.61	3	3					33.7683	15.77	11	13	36.285	18.4	13	17	39.0054	18.73	14	15	13.1944	11.17	8	9	55.0588	21.03	16	21	37.6112	14.79	11	14	913	105.278	5.68115
Q09472	Histone acetyltransferase p300 OS=Homo sapiens OX=9606 GN=EP300 PE=1 SV=2 - [EP300_HUMAN]	7	14.6667	0	25.2061	5.51	8	8	18.4951	3.89	5	6	20.6015	5.1	7	7	37.8652	6.63	12	14	59.1274	8.2	12	18	36.6059	6.92	11	12													2414	263.99	8.49951
Q9UQ35	Serine/arginine repetitive matrix protein 2 OS=Homo sapiens OX=9606 GN=SRRM2 PE=1 SV=2 - [SRRM2_HUMAN]	2.66667	14.6667	0	6.69372	1.53	3	3	11.1356	2.14	5	5					49.2144	2.58	7	18	37.8715	2.14	5	11	41.7572	2.14	5	15													2752	299.438	12.0591
P30566	Adenylosuccinate lyase OS=Homo sapiens OX=9606 GN=ADSL PE=1 SV=2 - [PUR8_HUMAN]	0	14.6667	0													58.3308	41.53	14	17	60.3706	37.81	13	17	32.4854	32.64	10	10													484	54.854	7.10791
Q99832	T-complex protein 1 subunit eta OS=Homo sapiens OX=9606 GN=CCT7 PE=1 SV=2 - [TCPH_HUMAN]	1	14.3333	0.666667	8.21991	5.34	2	3									49.1382	29.1	11	16	50.486	31.49	11	13	48.0074	35.54	12	14					3.86731	5.34	2	2					543	59.3289	7.6499
Q93077	Histone H2A type 1-C OS=Homo sapiens OX=9606 GN=H2AC6 PE=1 SV=3 - [H2A1C_HUMAN]	127	14.3333	0	333.992	65.38	9	119	373.23	60.77	9	118	403.303	66.15	11	144	45.657	35.38	4	12	52.3884	35.38	5	17	47.7515	35.38	5	14													130	14.0969	11.0483
P33992	DNA replication licensing factor MCM5 OS=Homo sapiens OX=9606 GN=MCM5 PE=1 SV=5 - [MCM5_HUMAN]	0	14.3333	0													58.0396	34.06	17	20	32.439	21.12	10	12	33.2229	18.94	10	11													734	82.2332	8.36768
Q16531	DNA damage-binding protein 1 OS=Homo sapiens OX=9606 GN=DDB1 PE=1 SV=1 - [DDB1_HUMAN]	12.3333	14	1	26.7312	13.86	12	12	38.0237	17.46	14	15	23.6406	9.47	8	10	45.1806	21.93	19	20	31.049	14.04	12	12	17.8279	12.46	10	10	6.01869	2.98	2	3									1140	126.887	5.26221
Q14152	Eukaryotic translation initiation factor 3 subunit A OS=Homo sapiens OX=9606 GN=EIF3A PE=1 SV=1 - [EIF3A_HUMAN]	9.33333	13.6667	14.6667	29.126	13.17	14	16	17.2425	8.18	9	9	4.76679	3.18	3	3	37.5219	11.14	13	14	34.7549	11.29	13	14	22.3064	10.35	12	13	4.669	5.21	6	6	34.1905	13.24	18	19	37.2735	13.6	18	19	1382	166.468	6.78564
Q9Y265	RuvB-like 1 OS=Homo sapiens OX=9606 GN=RUVBL1 PE=1 SV=1 - [RUVB1_HUMAN]	11.3333	13.3333	3	36.9584	31.36	10	12	39.547	29.61	10	12	25.6638	26.54	8	10	46.9514	37.06	12	14	52.2306	38.6	12	16	32.5837	19.3	6	10	2.04154	4.61	2	2	8.56432	10.31	3	4	5.99979	10.31	3	3	456	50.1963	6.41748
P50991	T-complex protein 1 subunit delta OS=Homo sapiens OX=9606 GN=CCT4 PE=1 SV=4 - [TCPD_HUMAN]	2.66667	13.3333	0.666667	10.6054	8.35	4	4	4.98624	4.82	2	2	0	3.9	2	2	51.5274	33.77	10	15	43.3346	28.57	9	10	49.2548	34.51	12	15									2.29589	5.57	2	2	539	57.8878	7.82568
P12956	X-ray repair cross-complementing protein 6 OS=Homo sapiens OX=9606 GN=XRCC6 PE=1 SV=2 - [XRCC6_HUMAN]	2.66667	13.3333	0.666667	12.5313	15.27	7	8									51.4075	25.45	12	15	38.6081	22.66	10	11	48.7434	24.96	12	14									1.6783	5.42	2	2	609	69.7991	6.63916
P13010	X-ray repair cross-complementing protein 5 OS=Homo sapiens OX=9606 GN=XRCC5 PE=1 SV=3 - [XRCC5_HUMAN]	0.666667	13	2	2.25144	2.6	2	2									32.4857	19.54	10	11	45.7161	30.05	14	16	26.8588	23.63	11	12					5.60663	5.74	3	4	5.42945	4.64	2	2	732	82.6523	5.80811
Q12906-4	Isoform 4 of Interleukin enhancer-binding factor 3 OS=Homo sapiens OX=9606 GN=ILF3 - [ILF3_HUMAN]	0	13	0.666667													31.2141	22.78	12	12	42.1263	31.66	14	16	31.3897	16.91	10	11									5.20414	3.15	2	2	698	75.4608	8.41162
P25786	Proteasome subunit alpha type-1 OS=Homo sapiens OX=9606 GN=PSMA1 PE=1 SV=1 - [PSA1_HUMAN]	14.3333	13	0	37.8783	52.47	11	12	49.6903	57.03	13	16	50.0598	49.81	11	15	22.5858	29.28	6	8	50.5807	43.35	10	15	44.8394	45.63	12	16													263	29.5369	6.60986
Cont_Q04695	Keratin, type I cytoskeletal 17 OS=Homo sapiens OX=9606 GN=KRT17 PE=1 SV=2 - [K1C17_HUMAN]	32.6667	12.6667	19.6667	266.021	59.26	35	84	18.2517	16.67	6	6	23.1789	19.21	8	8	7.9802	7.64	4	4	79.4781	51.85	24	31	8.50251	7.18	3	3	45.5425	29.63	14	21	68.0858	43.29	19	28	26.4895	22.92	9	10	432	48.076	5.021
O15371-2	Isoform 2 of Eukaryotic translation initiation factor 3 subunit D OS=Homo sapiens OX=9606 GN=EIF3D - [EIF3D_HUMAN]	4.66667	12.6667	7.66667	17.2628	18.84	6	7	8.00598	9.42	3	3	6.25665	8.82	4	4	36.8681	32.67	10	14	36.0385	29.06	8	10	44.0099	36.67	11	14	6.47203	4.61	2	2	23.5702	28.86	9	12	14.9338	20.64	7	9	499	58.1037	5.70654
P19338	Nucleolin OS=Homo sapiens OX=9606 GN=NCL PE=1 SV=3 - [NUCL_HUMAN]	3.33333	12.6667	2.33333	25.9112	18.03	10	10									35.1097	17.75	9	11	42.1096	25.07	14	16	41.5038	21.27	11	11					6.67364	6.62	5	5	4.51286	2.25	2	2	710	76.5684	4.70361
P48643	T-complex protein 1 subunit epsilon OS=Homo sapiens OX=9606 GN=CCT5 PE=1 SV=1 - [TCPE_HUMAN]	0	12.6667	0.666667													44.8648	31.98	12	14	37.6474	31.42	11	13	39.308	29.57	10	11									2.61976	4.07	2	2	541	59.6328	5.65576
O00571	ATP-dependent RNA helicase DDX3X OS=Homo sapiens OX=9606 GN=DDX3X PE=1 SV=3 - [DDX3X_HUMAN]	1	12.6667	0	7.55076	4.68	3	3									40.0476	26.44	15	15	40.2885	21.75	12	12	31.822	21	11	11													662	73.198	7.18115
P05198	Eukaryotic translation initiation factor 2 subunit 1 OS=Homo sapiens OX=9606 GN=EIF2S1 PE=1 SV=3 - [IF2A_HUMAN]	1.33333	12.3333	1	8.05543	17.14	4	4									33.8439	40	10	12	34.1138	30.79	10	13	31.4626	40.32	12	12					8.8123	14.29	3	3					315	36.0894	5.08447
Q9UQ80	Proliferation-associated protein 2G4 OS=Homo sapiens OX=9606 GN=PA2G4 PE=1 SV=3 - [PA2G4_HUMAN]	5.33333	12.3333	0	13.1586	16.5	6	6	17.629	20.05	6	7	7.00291	10.91	3	3	32.8188	28.93	7	12	47.4391	40.86	13	17	29.8982	20.3	7	8													394	43.7592	6.55127
P17844	Probable ATP-dependent RNA helicase DDX5 OS=Homo sapiens OX=9606 GN=DDX5 PE=1 SV=1 - [DDX5_HUMAN]	1	12.3333	0	4.78451	4.89	3	3									46.2494	33.06	16	16	39.7995	30.78	14	14	20.0844	15.15	7	7													614	69.1047	8.92432
P41091	Eukaryotic translation initiation factor 2 subunit 3 OS=Homo sapiens OX=9606 GN=EIF2S3 PE=1 SV=3 - [IF2G_HUMAN]	1.66667	12	2.66667	7.96165	10.38	3	3	7.19724	8.26	2	2					36.8081	31.99	10	11	37.8514	38.98	13	13	38.9288	32.42	11	12					10.6694	11.86	5	5	3.1481	6.78	3	3	472	51.0772	8.39697
Q71SY5-4	Isoform 4 of Mediator of RNA polymerase II transcription subunit 25 OS=Homo sapiens OX=9606 GN=MED25 - [MED25_HUMAN]	13.6667	12	0	40.555	19.92	10	18	41.8858	16.02	8	13	35.0429	13.24	6	10	33.7485	15.51	7	9	53.8384	23.58	11	15	40.3425	14.12	7	12													793	84.3357	9.18799
Q8N1G4	Leucine-rich repeat-containing protein 47 OS=Homo sapiens OX=9606 GN=LRRC47 PE=1 SV=1 - [LRC47_HUMAN]	0	12	0													39.8265	21.96	9	12	47.5759	32.08	12	14	28.5281	23.33	9	10													583	63.4337	8.27979
P78371	T-complex protein 1 subunit beta OS=Homo sapiens OX=9606 GN=CCT2 PE=1 SV=4 - [TCPB_HUMAN]	3.33333	11.6667	0.666667	16.4831	20.93	7	8	0	6.36	2	2					40.8631	27.29	9	11	44.9023	26.54	9	11	50.5152	35.14	12	13									2.43595	7.1	2	2	535	57.4521	6.45557
Q92841	Probable ATP-dependent RNA helicase DDX17 OS=Homo sapiens OX=9606 GN=DDX17 PE=1 SV=2 - [DDX17_HUMAN]	1	11.6667	0	4.63401	3.98	3	3									31.2094	16.74	12	12	33.8881	25.65	14	15	20.6073	11.39	8	8													729	80.222	8.26514
Q9NSD9	Phenylalanine--tRNA ligase beta subunit OS=Homo sapiens OX=9606 GN=FARSB PE=1 SV=3 - [SYFB_HUMAN]	0	11.6667	0													43.4209	24.79	13	13	51.5102	25.81	12	14	23.431	13.75	8	8													589	66.0735	6.84424
P55209-2	Isoform 2 of Nucleosome assembly protein 1-like 1 OS=Homo sapiens OX=9606 GN=NAP1L1 - [NP1L1_HUMAN]	65.3333	11.3333	0	256.595	49.73	21	71	204.851	41.85	17	58	201.501	41.58	16	67	44.3788	32.07	7	11	41.3321	18.48	6	12	34.2402	31.79	9	11													368	42.735	4.55127
P60900	Proteasome subunit alpha type-6 OS=Homo sapiens OX=9606 GN=PSMA6 PE=1 SV=1 - [PSA6_HUMAN]	10.3333	11.3333	0	38.5777	43.5	10	12	38.4114	41.06	8	11	29.933	36.18	7	8	40.7558	36.18	9	12	37.4238	43.5	10	12	33.513	38.21	8	10													246	27.3818	6.75635
Q14258	E3 ubiquitin/ISG15 ligase TRIM25 OS=Homo sapiens OX=9606 GN=TRIM25 PE=1 SV=2 - [TRI25_HUMAN]	0	11	0													31.6823	30	13	13	28.0887	25.4	12	12	15.0125	16.51	8	8													630	70.9277	8.08936
P55884	Eukaryotic translation initiation factor 3 subunit B OS=Homo sapiens OX=9606 GN=EIF3B PE=1 SV=3 - [EIF3B_HUMAN]	3.66667	10.6667	9.33333	6.95865	6.27	4	4	15.4137	7.86	5	5	6.26219	3.56	2	2	36.9335	18.06	11	12	29.7286	16.83	9	11	26.9057	11.92	8	9	3.08694	6.14	4	4	28.3602	21.13	13	16	21.2418	11.92	8	8	814	92.4238	4.99561
P08865	Small ribosomal subunit protein uS2 OS=Homo sapiens OX=9606 GN=RPSA PE=1 SV=4 - [RSSA_HUMAN]	10	10.6667	2.66667	40.0862	34.58	8	12	28.8775	35.25	7	9	17.5092	45.08	8	9	44.1625	39.32	8	12	46.0241	45.42	9	14	24.7333	31.19	6	6					12.736	12.88	3	4	9.31411	12.2	3	4	295	32.8334	4.86865
P40227	T-complex protein 1 subunit zeta OS=Homo sapiens OX=9606 GN=CCT6A PE=1 SV=3 - [TCPZ_HUMAN]	3.33333	10.6667	1.33333	14.3191	15.63	6	7	5.07712	11.68	3	3					40.5973	26.74	9	11	36.3695	24.48	9	11	24.742	25.99	10	10					2.01612	6.97	2	2	4.48223	6.97	2	2	531	57.9876	6.68311
Q9UNF1	Melanoma-associated antigen D2 OS=Homo sapiens OX=9606 GN=MAGED2 PE=1 SV=2 - [MAGD2_HUMAN]	138.667	10.6667	0	428.589	54.62	33	147	448.168	53.47	34	137	370.576	53.14	34	132	42.5763	22.44	11	13	24.9865	22.44	8	10	27.4654	20.46	8	9													606	64.9144	9.31982
Cont_P02535	Keratin, type I cytoskeletal 10 OS=Mus musculus OX=10090 GN=Krt10 PE=1 SV=3 - [K1C10_MOUSE]	19.6667	10.3333	28.3333	82.9969	14.21	8	42	25.4792	9.65	5	8	27.0593	9.65	6	9	16.5583	9.65	5	5	47.9518	13.51	10	19	17.098	8.6	5	7	59.3251	10.88	7	32	82.2782	10	7	34	47.4198	9.65	6	19	570	57.7351	5.10986
O14654	Insulin receptor substrate 4 OS=Homo sapiens OX=9606 GN=IRS4 PE=1 SV=1 - [IRS4_HUMAN]	41.3333	10.3333	0	116.402	23.07	25	43	117.329	25.62	28	43	95.5408	20.6	20	38	27.4115	7.72	8	10	28.4501	13.05	12	12	27.2094	7.64	9	9													1257	133.685	8.44092
Q14974	Importin subunit beta-1 OS=Homo sapiens OX=9606 GN=KPNB1 PE=1 SV=2 - [IMB1_HUMAN]	6.66667	10.3333	0	18.9953	8.56	6	7	14.348	12.44	6	9	7.5482	3.65	3	4	34.9198	12.56	9	11	30.5795	13.01	9	11	29.1947	11.64	8	9													876	97.108	4.77979
P50990	T-complex protein 1 subunit theta OS=Homo sapiens OX=9606 GN=CCT8 PE=1 SV=4 - [TCPQ_HUMAN]	1.66667	10.3333	0	13.0709	9.67	5	5									18.1022	16.97	8	8	33.1884	22.81	12	13	23.6785	19.53	10	10													548	59.5825	5.60498
Q86VP6	Cullin-associated NEDD8-dissociated protein 1 OS=Homo sapiens OX=9606 GN=CAND1 PE=1 SV=2 - [CAND1_HUMAN]	0	10.3333	0													17.8666	8.86	9	9	37.5847	13.98	14	14	23.2927	8.37	8	8													1230	136.289	5.78271
Cont_P50446	Keratin, type II cytoskeletal 6A OS=Mus musculus OX=10090 GN=Krt6a PE=1 SV=3 - [K2C6A_MOUSE]	28	10	27	181.032	23.15	19	63	33.6536	11.93	7	13	18.494	9.04	5	8	13.9572	5.24	3	5	69.3689	22.42	16	25					55.0904	15.73	10	29	83.0241	19.35	11	33	49.7148	14.29	8	19	553	59.2986	7.94287
P68363	Tubulin alpha-1B chain OS=Homo sapiens OX=9606 GN=TUBA1B PE=1 SV=1 - [TBA1B_HUMAN]	20	10	6.66667	60.8322	35.25	12	22	57.0982	44.35	13	20	50.3705	39.69	12	18	19.9995	20.4	6	8	34.9548	31.71	10	12	31.2167	24.83	8	10	4.28428	5.54	2	2	24.643	18.18	5	10	18.2679	13.53	4	8	451	50.1196	5.05908
P09651-3	Isoform 2 of Heterogeneous nuclear ribonucleoprotein A1 OS=Homo sapiens OX=9606 GN=HNRNPA1 - [ROA1_HUMAN]	3	10	0	22.4473	39.33	8	9									30.3731	49.81	10	12	38.6149	52.06	11	12	23.5136	27.72	6	6													267	29.3682	9.14404
P26196	Probable ATP-dependent RNA helicase DDX6 OS=Homo sapiens OX=9606 GN=DDX6 PE=1 SV=2 - [DDX6_HUMAN]	0	10	0													41.0332	29.4	10	12	30.0008	22.98	8	12	21.2159	16.15	5	6													483	54.3823	8.66064
Q13428-7	Isoform 7 of Treacle protein OS=Homo sapiens OX=9606 GN=TCOF1 - [TCOF_HUMAN]	0	10	0													50.8058	10.75	13	15	36.5787	7.03	8	11	17.2303	4.34	4	4													1451	148.264	8.92432
P60228	Eukaryotic translation initiation factor 3 subunit E OS=Homo sapiens OX=9606 GN=EIF3E PE=1 SV=1 - [EIF3E_HUMAN]	3.66667	9.66667	1.66667	7.81785	9.21	4	4	10.955	16.18	6	7					26.5305	23.82	9	9	25.8109	26.74	10	12	19.4121	23.37	8	8					7.03871	9.21	3	3	2.54093	6.74	2	2	445	52.1874	6.03662
O95071-2	Isoform 2 of E3 ubiquitin-protein ligase UBR5 OS=Homo sapiens OX=9606 GN=UBR5 - [UBR5_HUMAN]	50.6667	9.33333	42	136.194	20.23	37	54	175.989	23.84	43	55	117.85	18.69	31	43	25.0656	6.61	10	10	13.547	2.93	5	6	24.6284	6.58	11	12	47.5076	11.87	22	27	90.4211	16.12	36	52	104.599	19.41	39	47	2798	309.03	5.84619
Q9Y262	Eukaryotic translation initiation factor 3 subunit L OS=Homo sapiens OX=9606 GN=EIF3L PE=1 SV=1 - [EIF3L_HUMAN]	2	9.33333	10.6667	4.75973	4.61	3	3	0	5.32	3	3					27.7244	23.05	12	12	21.6314	17.73	9	10	14.4949	12.06	6	6	0	6.56	3	5	30.9508	17.55	10	13	29.5842	21.1	11	14	564	66.6844	6.34131
P25789	Proteasome subunit alpha type-4 OS=Homo sapiens OX=9606 GN=PSMA4 PE=1 SV=1 - [PSA4_HUMAN]	10.3333	9.33333	0	34.5009	44.44	9	10	47.4122	44.06	8	13	34.5977	39.85	7	8	32.5411	32.57	6	9	41.9772	40.23	7	11	34.6868	31.03	6	8													261	29.4652	7.72314
Q9NWK9	Box C/D snoRNA protein 1 OS=Homo sapiens OX=9606 GN=ZNHIT6 PE=1 SV=1 - [BCD1_HUMAN]	9.33333	9.33333	0	26.4235	23.83	8	11	22.4581	16.17	8	9	21.6645	20.21	7	8	24.6967	19.79	8	8	23.9882	28.72	10	10	21.9607	30.43	9	10													470	53.8842	5.79541
P05388	Large ribosomal subunit protein uL10 OS=Homo sapiens OX=9606 GN=RPLP0 PE=1 SV=1 - [RLA0_HUMAN]	6	9.33333	0	20.2975	17.35	5	7	18.1034	37.85	7	7	9.57848	11.04	3	4	49.3512	34.38	8	12	44.1329	36.28	8	11	19.8682	27.76	5	5													317	34.2518	5.97314
P60891	Ribose-phosphate pyrophosphokinase 1 OS=Homo sapiens OX=9606 GN=PRPS1 PE=1 SV=2 - [PRPS1_HUMAN]	0	9.33333	0													38.0028	34.28	8	12	33.4542	40.25	9	11	16.5675	20.44	5	5													318	34.8119	6.97607
Q15596	Nuclear receptor coactivator 2 OS=Homo sapiens OX=9606 GN=NCOA2 PE=1 SV=2 - [NCOA2_HUMAN]	0	9.33333	0													30.3079	7.38	8	9	22.947	7.24	9	10	29.7521	7.17	8	9													1464	159.056	6.63916
Q15057	Arf-GAP with coiled-coil, ANK repeat and PH domain-containing protein 2 OS=Homo sapiens OX=9606 GN=ACAP2 PE=1 SV=3 - [ACAP2_HUMAN]	0.666667	9	1					4.51135	3.34	2	2					29.2627	14.52	8	9	17.3914	11.31	8	8	27.528	17.22	9	10	6.7717	3.98	3	3									778	87.9732	6.80029
P25787	Proteasome subunit alpha type-2 OS=Homo sapiens OX=9606 GN=PSMA2 PE=1 SV=2 - [PSA2_HUMAN]	9.66667	9	0	22.8864	35.04	6	7	45.9615	49.57	9	11	37.907	43.59	8	11	32.7083	43.16	7	7	44.2879	55.98	9	11	33.6676	43.59	7	9													234	25.8823	7.43018
Q13200	26S proteasome non-ATPase regulatory subunit 2 OS=Homo sapiens OX=9606 GN=PSMD2 PE=1 SV=3 - [PSMD2_HUMAN]	7.66667	9	0	16.6764	14.65	10	11	10.1698	9.14	6	6	10.0731	9.25	6	6	20.1125	12.89	8	8	13.9067	12	8	9	22.4113	15.53	10	10													908	100.136	5.19873
Q08211	ATP-dependent RNA helicase A OS=Homo sapiens OX=9606 GN=DHX9 PE=1 SV=4 - [DHX9_HUMAN]	1.33333	9	0	5.43184	3.23	3	4									28.4538	7.24	7	10	24.9532	8.82	9	10	14.035	6.38	6	7													1270	140.869	6.84424
P67809	Y-box-binding protein 1 OS=Homo sapiens OX=9606 GN=YBX1 PE=1 SV=3 - [YBOX1_HUMAN]	5.33333	8.66667	0	29.2079	38.27	7	9	17.1612	16.36	3	4	7.94281	12.65	3	3	18.1967	18.83	4	5	25.198	38.27	6	12	31.2271	31.48	5	9													324	35.9027	9.87646
Q12905	Interleukin enhancer-binding factor 2 OS=Homo sapiens OX=9606 GN=ILF2 PE=1 SV=2 - [ILF2_HUMAN]	0.666667	8.66667	0	2.55777	9.49	2	2									46.0198	32.56	7	11	33.0263	28.21	8	10	20.3368	18.72	4	5													390	43.0352	5.26221
O60264	SWI/SNF-related matrix-associated actin-dependent regulator of chromatin subfamily A member 5 OS=Homo sapiens OX=9606 GN=SMARCA5 PE=1 SV=1 - [SMCA5_HUMAN]	0	8.66667	0													19.5276	7.98	8	8	19.2506	9.41	9	9	18.3242	8.84	9	9													1052	121.828	8.08936
Cont_P02769	Albumin OS=Bos taurus OX=9913 GN=ALB PE=1 SV=4 - [ALBU_BOVIN]	240.667	8.33333	6.66667	11.29	7.08	4	4	2268.93	83.53	76	672	136.111	42.01	19	46	5.95339	6.26	3	3	28.0294	19.6	10	11	36.7141	16.31	8	11	4.07047	5.27	3	3	15.0709	11.04	6	9	17.1818	12.03	7	8	607	69.2484	6.17627
P19474	E3 ubiquitin-protein ligase TRIM21 OS=Homo sapiens OX=9606 GN=TRIM21 PE=1 SV=1 - [RO52_HUMAN]	16.3333	8.33333	4.33333	38.8264	32	13	14	42.8309	38.32	14	19	40.2522	32.21	12	16	19.1621	19.37	7	8	13.9915	12.63	5	6	32.0016	24.42	8	11					10.4	12.21	5	5	11.5591	16.21	6	8	475	54.1351	6.37939
Q14203-3	Isoform 3 of Dynactin subunit 1 OS=Homo sapiens OX=9606 GN=DCTN1 - [DCTN1_HUMAN]	0.666667	8.33333	1.66667	4.50953	2.43	2	2									21.8007	9.63	9	9	13.403	8.58	7	8	14.4944	9.47	8	8	4.50375	1.38	2	2					2.29654	4.13	3	3	1236	136.735	5.40186
Q15393	Splicing factor 3B subunit 3 OS=Homo sapiens OX=9606 GN=SF3B3 PE=1 SV=4 - [SF3B3_HUMAN]	2.33333	8.33333	1.33333	6.48343	2.71	3	3	5.06799	2.14	2	2	0	1.81	2	2	21.4196	6	6	7	27.4388	7.97	8	9	22.8797	7.89	8	9					1.95253	4.03	4	4					1217	135.492	5.26221
O95218-2	Isoform 2 of Zinc finger Ran-binding domain-containing protein 2 OS=Homo sapiens OX=9606 GN=ZRANB2 - [ZRAB2_HUMAN]	14	8.33333	0	50.8345	31.87	13	15	53.4793	35.31	12	14	41.8328	26.25	9	13	24.7228	32.19	8	8	28.8077	26.88	8	9	21.7869	30.63	8	8													320	36.2965	9.75928
P28074	Proteasome subunit beta type-5 OS=Homo sapiens OX=9606 GN=PSMB5 PE=1 SV=3 - [PSB5_HUMAN]	12.6667	8.33333	0	35.3825	46.39	11	12	35.7629	42.59	8	13	45.0622	43.35	10	13	29.4169	31.56	6	8	30.5233	40.3	9	10	25.756	33.46	7	7													263	28.4622	6.91748
P28070	Proteasome subunit beta type-4 OS=Homo sapiens OX=9606 GN=PSMB4 PE=1 SV=4 - [PSB4_HUMAN]	8.33333	8.33333	0	16.8025	32.2	5	7	29.4526	37.88	6	10	31.9365	34.09	5	8	22.4517	34.09	5	7	40.8942	34.09	5	9	34.5941	34.09	5	9													264	29.1855	5.97314
P43686	26S proteasome regulatory subunit 6B OS=Homo sapiens OX=9606 GN=PSMC4 PE=1 SV=2 - [PRS6B_HUMAN]	6.33333	8.33333	0	12.6257	25.12	7	8	6.59999	18.9	4	6	9.73741	19.62	4	5	25.8916	27.27	7	9	19.4605	25.12	7	8	24.2738	28.23	7	8													418	47.3365	5.21143
Q14240	Eukaryotic initiation factor 4A-II OS=Homo sapiens OX=9606 GN=EIF4A2 PE=1 SV=2 - [IF4A2_HUMAN]	7	8	8.33333	23.9212	23.1	8	11	10.7733	15.97	5	5	9.33932	11.06	3	5	25.8531	20.64	6	8	19.4119	15.97	5	6	27.9743	21.13	7	10	1.9216	6.39	2	2	21.2297	17.69	5	13	16.7713	19.41	6	10	407	46.3728	5.47803
P06748-2	Isoform 2 of Nucleophosmin OS=Homo sapiens OX=9606 GN=NPM1 - [NPM_HUMAN]	4.33333	8	0	23.097	23.77	3	9					4.96737	26.42	4	4	35.8503	31.7	4	8	34.81	18.11	3	7	37.4269	28.68	4	9													265	29.4462	4.61475
P22626	Heterogeneous nuclear ribonucleoproteins A2/B1 OS=Homo sapiens OX=9606 GN=HNRNPA2B1 PE=1 SV=2 - [ROA2_HUMAN]	2.66667	8	0	21.9797	25.78	8	8									22.3355	27.76	8	9	17.2421	30.31	7	8	13.1269	17.85	5	7													353	37.4067	8.95361
Q8N5A5-3	Isoform 3 of Zinc finger CCCH-type with G patch domain-containing protein OS=Homo sapiens OX=9606 GN=ZGPAT - [ZGPAT_HUMAN]	2.33333	8	0	3.78393	3.19	2	2	7.05157	6.97	3	3	5.01071	5.38	2	2	22.7526	23.51	7	8	18.2281	15.34	7	8	20.5025	20.32	8	8													502	54.5714	5.5542
P46782	Small ribosomal subunit protein uS7 OS=Homo sapiens OX=9606 GN=RPS5 PE=1 SV=4 - [RS5_HUMAN]	69.3333	7.66667	1.33333	182.2	33.82	8	62	209.367	47.55	9	75	195.183	33.82	8	71	37.2603	27.94	4	9	31.2388	27.94	4	8	27.6961	27.94	4	6					3.99959	11.27	2	2	1.6135	13.73	2	2	204	22.8621	9.71533
P62258	14-3-3 protein epsilon OS=Homo sapiens OX=9606 GN=YWHAE PE=1 SV=1 - [1433E_HUMAN]	42.6667	7.66667	1.33333	122.01	69.8	21	39	165.688	69.8	23	43	150.354	66.67	21	46	14.6572	17.65	5	5	25.8772	40	8	10	19.0946	43.92	8	8					3.64639	9.8	2	2	5.64436	9.8	2	2	255	29.1554	4.7417
P61247	Small ribosomal subunit protein eS1 OS=Homo sapiens OX=9606 GN=RPS3A PE=1 SV=2 - [RS3A_HUMAN]	6.33333	7.66667	1.33333	14.5535	27.65	6	7	16.9523	32.58	7	7	11.2935	26.89	5	5	19.9393	30.3	7	8	17.9078	33.71	8	10	15.2749	21.97	5	5					5.97626	9.47	2	2	6.28805	9.47	2	2	264	29.9257	9.72998
P62701	Small ribosomal subunit protein eS4, X isoform OS=Homo sapiens OX=9606 GN=RPS4X PE=1 SV=2 - [RS4X_HUMAN]	3.66667	7.66667	1	20.2093	27	6	6	15.4287	22.05	5	5					25.7072	34.22	9	9	19.462	18.63	6	7	22.9909	33.46	7	7					4.63594	11.79	3	3					263	29.5791	10.1548
P20618	Proteasome subunit beta type-1 OS=Homo sapiens OX=9606 GN=PSMB1 PE=1 SV=2 - [PSB1_HUMAN]	11.6667	7.66667	0	29.4044	31.95	6	9	50.2094	41.91	9	13	46.7486	47.72	9	13	30.5144	23.65	4	7	39.7008	33.2	6	11	20.4401	17.84	3	5													241	26.4724	8.1333
Q13561	Dynactin subunit 2 OS=Homo sapiens OX=9606 GN=DCTN2 PE=1 SV=4 - [DCTN2_HUMAN]	1	7.66667	0	4.80976	6.73	3	3									30.4253	33.17	6	9	28.0258	29.68	8	9	17.3148	15.96	4	5													401	44.2039	5.21143
O95347	Structural maintenance of chromosomes protein 2 OS=Homo sapiens OX=9606 GN=SMC2 PE=1 SV=2 - [SMC2_HUMAN]	0	7.66667	0													16.4471	7.27	8	8	15.7177	7.52	8	8	13.5412	7.18	7	7													1197	135.572	8.42627
Q5VYK3	Proteasome adapter and scaffold protein ECM29 OS=Homo sapiens OX=9606 GN=ECPAS PE=1 SV=2 - [ECM29_HUMAN]	0	7.66667	0													22.954	7.8	10	10	15.6832	6.88	10	10	3.84661	1.73	3	3													1845	204.16	7.12256
O00303	Eukaryotic translation initiation factor 3 subunit F OS=Homo sapiens OX=9606 GN=EIF3F PE=1 SV=1 - [EIF3F_HUMAN]	0	7.33333	5.33333													26.477	24.09	7	10	14.8192	21.01	6	6	16.2253	23.81	6	6					20.7341	21.01	6	9	19.1325	18.77	5	7	357	37.5402	5.45264
P28066	Proteasome subunit alpha type-5 OS=Homo sapiens OX=9606 GN=PSMA5 PE=1 SV=3 - [PSA5_HUMAN]	7.66667	7.33333	0	16.5762	30.29	5	6	26.8791	34.85	7	8	25.9789	39.42	7	9	25.8318	30.29	4	6	29.3467	43.57	7	8	26.8856	30.71	6	8													241	26.3942	4.79248
O43242	26S proteasome non-ATPase regulatory subunit 3 OS=Homo sapiens OX=9606 GN=PSMD3 PE=1 SV=2 - [PSMD3_HUMAN]	5.33333	7.33333	0	13.3476	12.92	5	5	10.1096	8.43	4	4	16.29	17.6	7	7	18.2679	20.04	8	8	14.4352	22.47	8	8	20.2595	12.73	5	6													534	60.9395	8.44092
P35998	26S proteasome regulatory subunit 7 OS=Homo sapiens OX=9606 GN=PSMC2 PE=1 SV=3 - [PRS7_HUMAN]	4.33333	7.33333	0	11.8949	15.01	5	5	10.6564	15.7	6	6	5.58608	6.24	2	2	22.6533	21.02	7	7	25.9008	25.17	9	10	9.99589	13.86	5	5													433	48.6031	5.94775
P31943	Heterogeneous nuclear ribonucleoprotein H OS=Homo sapiens OX=9606 GN=HNRNPH1 PE=1 SV=4 - [HNRH1_HUMAN]	1	7.33333	0	9.51425	7.57	2	3									19.2723	18.26	5	7	25.6157	18.26	5	7	23.4574	19.82	6	8													449	49.1984	6.30322
P20042	Eukaryotic translation initiation factor 2 subunit 2 OS=Homo sapiens OX=9606 GN=EIF2S2 PE=1 SV=2 - [IF2B_HUMAN]	0	7.33333	0													24.2482	24.32	6	8	22.0419	21.92	5	6	20.5331	19.82	7	8													333	38.3644	5.79541
P23921	Ribonucleoside-diphosphate reductase large subunit OS=Homo sapiens OX=9606 GN=RRM1 PE=1 SV=1 - [RIR1_HUMAN]	0	7.33333	0													21.7221	15.4	7	7	24.4645	18.31	8	9	16.9286	12.37	6	6													792	90.0125	7.15186
Q9Y285	Phenylalanine--tRNA ligase alpha subunit OS=Homo sapiens OX=9606 GN=FARSA PE=1 SV=3 - [SYFA_HUMAN]	0	7.33333	0													24.7977	24.02	9	9	14.2607	12.8	5	6	22.9723	13.58	5	7													508	57.5275	7.79639
P31689	DnaJ homolog subfamily A member 1 OS=Homo sapiens OX=9606 GN=DNAJA1 PE=1 SV=2 - [DNJA1_HUMAN]	10.6667	7	1	23.0656	31.23	6	11	26.9072	31.23	6	11	20.5373	39.29	8	10	22.9659	30.48	8	9	20.5645	26.2	6	6	21.6759	30.48	6	6									2.41693	9.32	2	3	397	44.8395	7.07861
Q96GD4	Aurora kinase B OS=Homo sapiens OX=9606 GN=AURKB PE=1 SV=3 - [AURKB_HUMAN]	9.66667	7	0	31.8576	30.23	8	9	43.0621	36.63	10	12	22.4852	25	7	8	16.0186	23.55	6	6	22.5254	32.85	8	9	19.2187	23.84	6	6													344	39.2856	9.29053
P46060	Ran GTPase-activating protein 1 OS=Homo sapiens OX=9606 GN=RANGAP1 PE=1 SV=1 - [RAGP1_HUMAN]	8	7	0	33.1404	24.7	8	13	14.8175	17.55	6	7	8.94489	8.18	3	4	15.4699	14.48	5	5	12.5115	10.56	4	6	30.3419	17.21	8	10													587	63.5023	4.67822
Q92793	CREB-binding protein OS=Homo sapiens OX=9606 GN=CREBBP PE=1 SV=3 - [CBP_HUMAN]	2.33333	7	0	8.32036	1.27	3	3	7.13735	1.11	2	2	6.88554	1.11	2	2	17.6558	2.74	5	6	17.8413	2.25	5	6	21.3074	4.1	8	9													2442	265.182	8.52881
Q02790	Peptidyl-prolyl cis-trans isomerase FKBP4 OS=Homo sapiens OX=9606 GN=FKBP4 PE=1 SV=3 - [FKBP4_HUMAN]	0	7	0													25.6166	26.14	8	8	18.4184	13.73	4	5	22.1722	16.78	5	8													459	51.7721	5.42725
Q92499	ATP-dependent RNA helicase DDX1 OS=Homo sapiens OX=9606 GN=DDX1 PE=1 SV=2 - [DDX1_HUMAN]	0	7	0													18.4033	14.73	7	8	23.5082	15.68	9	9	4.36523	9.59	4	4													740	82.3798	7.2251
P54886-2	Isoform Short of Delta-1-pyrroline-5-carboxylate synthase OS=Homo sapiens OX=9606 GN=ALDH18A1 - [P5CS_HUMAN]	0	7	0													3.84443	3.66	2	2	23.1707	14.38	9	9	22.8713	11.98	8	10													793	87.0344	7.12256
Q9Y4H2	Insulin receptor substrate 2 OS=Homo sapiens OX=9606 GN=IRS2 PE=1 SV=2 - [IRS2_HUMAN]	0	7	0													21.0828	10.46	9	9	18.1678	8.45	7	7	12.867	5.01	5	5													1338	137.249	8.646
Cont_Q5XKE5	Keratin, type II cytoskeletal 79 OS=Homo sapiens OX=9606 GN=KRT79 PE=1 SV=2 - [K2C79_HUMAN]	16.3333	6.66667	18	76.8609	11.21	8	30	26.7179	8.04	6	9	29.4875	6.73	5	10	8.0297	5.79	4	4	24.4741	7.66	6	13	9.68126	3.93	2	3	41.1668	11.4	7	20	58.5933	9.91	7	23	32.6043	5.98	3	11	535	57.8002	7.1958
Q13347	Eukaryotic translation initiation factor 3 subunit I OS=Homo sapiens OX=9606 GN=EIF3I PE=1 SV=1 - [EIF3I_HUMAN]	2	6.66667	4.33333	3.23441	15.38	3	4					3.12503	6.77	2	2	26.0466	40.31	8	10	11.0798	18.46	4	5	8.43618	13.23	4	5	10.7514	10.15	4	4	14.1342	18.46	6	6	5.41928	6.15	2	3	325	36.4786	5.64307
P62979	Ubiquitin-ribosomal protein eS31 fusion protein OS=Homo sapiens OX=9606 GN=RPS27A PE=1 SV=2 - [RS27A_HUMAN]	14.3333	6.66667	2.33333	42.1893	30.13	4	18	39.7433	30.13	4	12	32.5941	24.36	3	13	20.0865	42.31	5	8	20.8189	44.87	5	7	13.6917	30.13	4	5	2.33565	18.59	2	3	10.1745	18.59	2	4					156	17.9535	9.64209
Q04637-6	Isoform E of Eukaryotic translation initiation factor 4 gamma 1 OS=Homo sapiens OX=9606 GN=EIF4G1 - [IF4G1_HUMAN]	0	6.66667	0.666667													23.4818	8.05	7	10	11.7673	5.42	5	8	2.86524	1.5	2	2									3.07685	2	2	2	1403	154.709	5.16064
O43809	Cleavage and polyadenylation specificity factor subunit 5 OS=Homo sapiens OX=9606 GN=NUDT21 PE=1 SV=1 - [CPSF5_HUMAN]	13.6667	6.66667	0	45.1639	35.68	8	15	42.4425	35.68	7	14	41.1966	33.48	7	12	11.7883	19.82	4	4	31.7907	29.07	6	8	28.5246	29.07	5	8													227	26.2107	8.82178
Q7KZF4	Staphylococcal nuclease domain-containing protein 1 OS=Homo sapiens OX=9606 GN=SND1 PE=1 SV=1 - [SND1_HUMAN]	0	6.66667	0													16.1	9.23	5	6	24.2126	10.55	5	7	10.9626	10.99	6	7													910	101.934	7.1665
P13646-3	Isoform 3 of Keratin, type I cytoskeletal 13 OS=Homo sapiens OX=9606 GN=KRT13 - [K1C13_HUMAN]	12	6.33333	23	69.6044	16.67	9	25	17.0986	10	4	6	14.8752	8.33	4	5	4.49539	5.48	2	2	25.2125	10	6	11	12.3237	10	4	6	42.2403	13.81	8	25	53.7978	10	6	22	46.7793	25.71	11	22	420	45.8386	4.88135
P54105	Methylosome subunit pICln OS=Homo sapiens OX=9606 GN=CLNS1A PE=1 SV=1 - [ICLN_HUMAN]	17	6.33333	6.33333	53.0458	56.12	8	12	81.624	56.12	8	18	87.4212	56.12	8	21	29.3818	26.58	3	5	26.4764	26.58	3	6	35.3091	45.57	5	8	2.52742	23.63	3	7	18.0233	31.65	4	6	24.3129	31.65	4	6	237	26.1989	4.10693
P61221	ATP-binding cassette sub-family E member 1 OS=Homo sapiens OX=9606 GN=ABCE1 PE=1 SV=1 - [ABCE1_HUMAN]	0	6.33333	2													19.8294	13.86	6	6	21.9485	15.19	6	6	18.5019	11.69	6	7					1.83889	6.34	4	4	1.76796	3.67	2	2	599	67.271	8.33838
O00231	26S proteasome non-ATPase regulatory subunit 11 OS=Homo sapiens OX=9606 GN=PSMD11 PE=1 SV=3 - [PSD11_HUMAN]	6	6.33333	0	8.0056	9.95	5	5	16.5667	25.12	9	9	9.96627	11.37	4	4	12.9683	12.8	4	5	25.3154	25.59	9	9	15.2518	11.37	4	5													422	47.434	6.48096
P49327	Fatty acid synthase OS=Homo sapiens OX=9606 GN=FASN PE=1 SV=3 - [FAS_HUMAN]	4	6.33333	0	15.747	5.66	12	12									15.7023	2.59	4	5	7.95167	3.39	6	6	17.1841	4.3	7	8													2511	273.254	6.44287
P17980	26S proteasome regulatory subunit 6A OS=Homo sapiens OX=9606 GN=PSMC3 PE=1 SV=3 - [PRS6A_HUMAN]	3.66667	6.33333	0	11.972	25.51	7	7	3.64704	7.52	2	2	2.16334	6.83	2	2	17.6794	21.41	7	7	19.1877	23.01	7	7	14.2949	17.54	5	5													439	49.1725	5.23682
P62495-2	Isoform 2 of Eukaryotic peptide chain release factor subunit 1 OS=Homo sapiens OX=9606 GN=ETF1 - [ERF1_HUMAN]	0	6.33333	0													11.3066	20.05	6	8	10.6968	13.37	5	6	6.64787	12.87	3	5													404	45.4343	5.56689
O00203-3	Isoform 2 of AP-3 complex subunit beta-1 OS=Homo sapiens OX=9606 GN=AP3B1 - [AP3B1_HUMAN]	0	6.33333	0													17.4158	8.8	7	7	24.0648	9.38	8	9	8.67486	2.97	3	3													1045	116.122	6.30322
O60506-4	Isoform 4 of Heterogeneous nuclear ribonucleoprotein Q OS=Homo sapiens OX=9606 GN=SYNCRIP - [HNRPQ_HUMAN]	3	6	1.33333	10.7021	12.9	5	5	2.99404	3.98	2	2	3.22034	3.98	2	2	16.7529	12.33	5	6	11.9731	12.33	5	6	12.079	16.89	6	6	4.55068	4.74	2	2	5.80427	4.74	2	2					527	58.6993	7.56201
Q12789-3	Isoform 2 of General transcription factor 3C polypeptide 1 OS=Homo sapiens OX=9606 GN=GTF3C1 - [TF3C1_HUMAN]	8	6	0	11.6445	4.8	7	8	17.6805	3.89	8	9	17.55	3.6	6	7	7.28733	2.54	4	4	12.7673	2.74	5	6	15.9744	4.41	8	8													2084	236.129	7.51807
P62195-2	Isoform 2 of 26S proteasome regulatory subunit 8 OS=Homo sapiens OX=9606 GN=PSMC5 - [PRS8_HUMAN]	6.33333	6	0	18.0589	24.62	6	7	14.0159	13.82	4	5	13.7152	23.87	6	7	15.0016	20.35	5	6	18.3021	18.09	5	6	21.531	22.11	6	6													398	44.7557	8.17725
Q9Y5Q9	General transcription factor 3C polypeptide 3 OS=Homo sapiens OX=9606 GN=GTF3C3 PE=1 SV=1 - [TF3C3_HUMAN]	5	6	0	12.5403	10.5	7	7	12.6237	7.56	5	5	7.11065	4.63	3	3	12.0473	10.5	6	6	7.98465	6.66	3	4	22.4153	8.8	5	8													886	101.208	5.07178
Cont_P19012	Keratin, type I cytoskeletal 15 OS=Homo sapiens OX=9606 GN=KRT15 PE=1 SV=3 - [K1C15_HUMAN]	13.6667	5.66667	10.3333	100.839	45.61	17	33	11.5475	8.55	4	4	12.5358	8.99	4	4	4.7981	4.39	3	3	20.3524	10.53	6	10	9.861	6.58	3	4	25.73	12.5	8	12	24.1046	8.99	6	9	25.1317	14.25	7	10	456	49.1811	4.76709
P62241	Small ribosomal subunit protein eS8 OS=Homo sapiens OX=9606 GN=RPS8 PE=1 SV=2 - [RS8_HUMAN]	6.66667	5.66667	2.33333	31.8893	37.98	7	10	14.2622	29.33	5	6	8.36389	19.71	3	4	17.0456	33.65	6	6	15.904	38.46	6	7	9.37117	22.12	4	4					6.79084	14.9	3	4	5.18304	8.65	2	3	208	24.1902	10.3159
P26641	Elongation factor 1-gamma OS=Homo sapiens OX=9606 GN=EEF1G PE=1 SV=3 - [EF1G_HUMAN]	2	5.66667	1.33333	13.5561	10.76	4	4	0	4.58	2	2					11.6674	11.21	4	4	28.5563	25.17	8	8	12.0939	14.19	5	5					12.7424	11.44	3	4					437	50.0871	6.66846
Q99733	Nucleosome assembly protein 1-like 4 OS=Homo sapiens OX=9606 GN=NAP1L4 PE=1 SV=1 - [NP1L4_HUMAN]	26.3333	5.66667	0	108.482	38.4	14	25	102.661	49.6	16	32	88.7237	39.73	13	22	14.9678	17.6	5	6	23.8839	20.8	6	7	7.88948	10.4	4	4													375	42.7969	4.69092
Q99436	Proteasome subunit beta type-7 OS=Homo sapiens OX=9606 GN=PSMB7 PE=1 SV=1 - [PSB7_HUMAN]	6.66667	5.66667	0	9.27567	19.49	5	7	10.2736	16.25	4	5	22.3178	29.6	5	8	11.1398	35.02	5	5	23.7331	38.99	6	8	18.5757	20.94	2	4													277	29.9462	7.6792
P62191	26S proteasome regulatory subunit 4 OS=Homo sapiens OX=9606 GN=PSMC1 PE=1 SV=1 - [PRS4_HUMAN]	6.33333	5.66667	0	21.694	18.64	6	8	11.0508	11.59	4	5	13.1741	21.14	6	6	16.7032	17.27	5	5	17.4994	17.05	6	6	18.7823	17.73	6	6													440	49.1537	6.21436
P61163	Alpha-centractin OS=Homo sapiens OX=9606 GN=ACTR1A PE=1 SV=1 - [ACTZ_HUMAN]	1.33333	5.66667	0	3.4008	18.09	3	4									15.2289	15.16	4	4	19.5148	22.34	5	6	25.1356	21.54	5	7													376	42.5869	6.63916
Q09028-4	Isoform 4 of Histone-binding protein RBBP4 OS=Homo sapiens OX=9606 GN=RBBP4 - [RBBP4_HUMAN]	1.33333	5.66667	0	2.01769	8.72	2	2					2.8713	7.44	2	2	17.7601	13.33	5	6	9.27937	9.49	3	4	18.0644	21.54	6	7													390	43.455	4.95752
Q9P258	Protein RCC2 OS=Homo sapiens OX=9606 GN=RCC2 PE=1 SV=2 - [RCC2_HUMAN]	0	5.66667	0													10.9901	13.03	5	5	21.2588	20.69	8	9	9.24747	6.51	2	3													522	56.0492	8.77783
Q9NR30	Nucleolar RNA helicase 2 OS=Homo sapiens OX=9606 GN=DDX21 PE=1 SV=5 - [DDX21_HUMAN]	0	5.66667	0													10.8193	4.6	4	4	21.7913	12.39	6	7	15.8966	12.26	6	6													783	87.2904	9.27588
Q96PK6	RNA-binding protein 14 OS=Homo sapiens OX=9606 GN=RBM14 PE=1 SV=2 - [RBM14_HUMAN]	0	5.66667	0													16.2341	12.11	6	6	14.271	9.27	5	6	12.7925	9.87	5	5													669	69.4489	9.67139
P14618	Pyruvate kinase PKM OS=Homo sapiens OX=9606 GN=PKM PE=1 SV=4 - [KPYM_HUMAN]	5	5.33333	4	44.4416	33.9	13	15									4.72824	5.65	2	2	20.4429	20.53	6	6	34.4758	22.22	7	8	1.85492	4.52	2	2	13.3236	15.07	6	6	10.7737	9.42	4	4	531	57.9	7.84033
P62269	Small ribosomal subunit protein uS13 OS=Homo sapiens OX=9606 GN=RPS18 PE=1 SV=3 - [RS18_HUMAN]	27.3333	5.33333	2.33333	76.5793	48.03	11	28	69.6425	52.63	13	26	75.8236	44.74	11	28	15.806	30.92	5	6	19.1185	38.16	6	7	4.65535	21.05	3	3					8.78715	19.74	4	4	7.67818	13.82	3	3	152	17.7079	10.9897
P11021	Endoplasmic reticulum chaperone BiP OS=Homo sapiens OX=9606 GN=HSPA5 PE=1 SV=2 - [BIP_HUMAN]	13	5.33333	2.33333	80.3754	41.9	22	29	18.4667	4.28	3	6	14.4156	6.73	3	4	27.8902	4.13	2	7	16.5044	4.13	2	4	20.3605	4.13	2	5	2.54805	5.2	3	3	9.55906	5.2	3	4					654	72.2884	5.16064
P04075	Fructose-bisphosphate aldolase A OS=Homo sapiens OX=9606 GN=ALDOA PE=1 SV=2 - [ALDOA_HUMAN]	4	5.33333	1.66667	32.518	30.77	11	12									16.2284	24.18	6	8	12.6359	23.35	5	5	4.99179	13.46	3	3					5.06091	10.16	3	3	2.8239	7.97	2	2	364	39.3953	8.08936
Q99460-2	Isoform 2 of 26S proteasome non-ATPase regulatory subunit 1 OS=Homo sapiens OX=9606 GN=PSMD1 - [PSMD1_HUMAN]	5	5.33333	0	12.9841	9.22	6	6	3.19956	5.1	4	4	11.7753	6.29	5	5	14.4574	8.46	5	6	15.6698	9.44	6	6	6.03691	7.16	4	4													922	102.193	5.2749
Q9BVS4-2	Isoform 2 of Serine/threonine-protein kinase RIO2 OS=Homo sapiens OX=9606 GN=RIOK2 - [RIOK2_HUMAN]	3.66667	5.33333	0	9.24467	13.29	4	4	12.9627	12.45	4	5	3.28764	6.12	2	2	14.123	10.76	4	4	20.7791	24.68	7	8	13.0872	8.23	3	4													474	54.4737	5.41455
P46777	Large ribosomal subunit protein uL18 OS=Homo sapiens OX=9606 GN=RPL5 PE=1 SV=3 - [RL5_HUMAN]	1.66667	5.33333	0	9.08386	12.79	3	3					6.27544	8.75	2	2	15.5609	19.19	4	5	23.5163	29.63	7	7	12.515	14.81	3	4													297	34.3407	9.71533
O14617-4	Isoform 4 of AP-3 complex subunit delta-1 OS=Homo sapiens OX=9606 GN=AP3D1 - [AP3D1_HUMAN]	0	5.33333	0													13.0943	6.07	3	4	12.8525	6.95	5	5	13.2776	9.4	6	7													1021	114.635	7.98682
Cont_P60712	Actin, cytoplasmic 1 OS=Bos taurus OX=9913 GN=ACTB PE=1 SV=1 - [ACTB_BOVIN]	17.3333	5	33.6667	169.438	46.13	13	43	10.085	19.73	5	6	9.11795	13.07	3	3	12.7046	16.8	4	4	11.252	16.8	5	5	21.5141	27.47	6	6	94.5432	52	15	45	85.4113	49.6	15	30	61.275	46.93	14	26	375	41.7097	5.47803
P23588	Eukaryotic translation initiation factor 4B OS=Homo sapiens OX=9606 GN=EIF4B PE=1 SV=2 - [IF4B_HUMAN]	0	5	3.66667													10.9822	12.6	5	5	17.4983	16.2	7	7	9.49222	8.84	3	3					18.5139	10.64	5	6	9.76494	6.71	3	5	611	69.1103	5.73193
P50502	Hsc70-interacting protein OS=Homo sapiens OX=9606 GN=ST13 PE=1 SV=2 - [F10A1_HUMAN]	1.33333	5	0.666667	1.61086	6.5	2	2	4.55689	6.23	2	2					12.0254	16.26	5	6	17.3384	16.53	5	5	14.1656	13.55	4	4									4.24325	7.32	2	2	369	41.3055	5.2749
O60884	DnaJ homolog subfamily A member 2 OS=Homo sapiens OX=9606 GN=DNAJA2 PE=1 SV=1 - [DNJA2_HUMAN]	4.33333	5	0	12.5361	15.29	4	5	8.01632	8.5	2	4	6.05078	15.78	4	4	24.1745	24.51	8	8	8.24873	12.86	3	3	11.7873	15.05	4	4													412	45.7166	6.48096
Q8N684-2	Isoform 2 of Cleavage and polyadenylation specificity factor subunit 7 OS=Homo sapiens OX=9606 GN=CPSF7 - [CPSF7_HUMAN]	3	5	0	9.45416	9.52	4	4	13.3351	12.99	5	5					13.3983	20.13	6	6	7.8596	9.74	3	3	15.9975	19.26	6	6													462	51.0648	7.78174
Q8NC51	SERPINE1 mRNA-binding protein 1 OS=Homo sapiens OX=9606 GN=SERBP1 PE=1 SV=2 - [SERB1_HUMAN]	2.33333	5	0	3.95756	12.99	4	4					0	8.09	2	3	16.1982	10.29	3	5	14.8575	15.2	4	6	5.04094	12.25	4	4													408	44.9385	8.646
P26599-1	Isoform 2 of Polypyrimidine tract-binding protein 1 OS=Homo sapiens OX=9606 GN=PTBP1 - [PTBP1_HUMAN]	1.33333	5	0	11.4296	11.86	4	4									20.594	14.69	5	6	18.8339	17.7	5	6	8.83449	9.6	3	3													531	57.1856	9.17334
O60256-3	Isoform 3 of Phosphoribosyl pyrophosphate synthase-associated protein 2 OS=Homo sapiens OX=9606 GN=PRPSAP2 - [KPRB_HUMAN]	0	5	0													20.6092	20	6	7	12.8187	13.75	3	4	7.95679	17.5	4	4													320	35.5247	8.77783
Q86VM9	Zinc finger CCCH domain-containing protein 18 OS=Homo sapiens OX=9606 GN=ZC3H18 PE=1 SV=2 - [ZCH18_HUMAN]	0	5	0													11.9264	6.72	5	5	8.94422	8.18	5	5	15.202	8.92	5	5													953	106.316	8.32373
P68366-2	Isoform 2 of Tubulin alpha-4A chain OS=Homo sapiens OX=9606 GN=TUBA4A - [TBA4A_HUMAN]	14.6667	4.66667	1.33333	45.8754	32.33	11	19	37.1377	33.72	9	14	27.6286	28.87	8	11	5.99743	11.09	3	3	16.9855	22.86	7	7	9.5514	13.39	4	4					7.22601	8.55	2	4					433	48.2976	5.0083
Q9Y4E8-2	Isoform 2 of Ubiquitin carboxyl-terminal hydrolase 15 OS=Homo sapiens OX=9606 GN=USP15 - [UBP15_HUMAN]	19.3333	4.66667	0	39.8583	19.43	15	16	60.5244	27.52	18	22	50.1406	25.95	19	20	8.09018	4.2	3	4	6.17774	4.52	5	5	11.2486	5.88	5	5													952	109.227	5.14795
P25788-2	Isoform 2 of Proteasome subunit alpha type-3 OS=Homo sapiens OX=9606 GN=PSMA3 - [PSA3_HUMAN]	7.33333	4.66667	0	18.3267	13.31	3	6	21.4049	22.98	6	8	23.3791	28.23	6	8	17.3848	22.18	5	6	15.8723	22.18	5	5	9.38265	12.5	3	3													248	27.6297	5.32568
Q14257	Reticulocalbin-2 OS=Homo sapiens OX=9606 GN=RCN2 PE=1 SV=1 - [RCN2_HUMAN]	2.33333	4.66667	0					10.1909	18.3	3	3	8.0092	11.04	3	4	13.5911	19.24	4	5	12.6888	18.61	3	4	22.4807	23.34	4	5													317	36.8536	4.39893
Q15185-3	Isoform 3 of Prostaglandin E synthase 3 OS=Homo sapiens OX=9606 GN=PTGES3 - [TEBP_HUMAN]	0	4.66667	0													13.2642	28.46	3	4	7.10956	30	4	6	10.774	28.46	3	4													130	14.9489	4.76709
Q15018	BRISC complex subunit Abraxas 2 OS=Homo sapiens OX=9606 GN=ABRAXAS2 PE=1 SV=2 - [ABRX2_HUMAN]	0	4.66667	0													10.2112	9.64	3	3	19.8339	17.83	5	7	10.4578	12.53	4	4													415	46.8719	6.21436
Q04726-2	Isoform 2 of Transducin-like enhancer protein 3 OS=Homo sapiens OX=9606 GN=TLE3 - [TLE3_HUMAN]	0	4.66667	0													5.63219	5	3	3	19.3202	9.21	6	7	10.03	6.84	4	4													760	82.1705	7.1958
Cont_Q7Z3Y7	Keratin, type I cytoskeletal 28 OS=Homo sapiens OX=9606 GN=KRT28 PE=1 SV=2 - [K1C28_HUMAN]	15.3333	4.33333	13	50.1213	10.13	5	38	12.7491	4.09	3	4	11.8445	4.09	3	4	5.79814	3.88	2	2	20.3874	5.6	4	8	8.09057	5.39	3	3	30.3088	5.6	4	14	39.5456	4.09	3	17	15.3095	4.09	3	8	464	50.5359	5.46533
P28072	Proteasome subunit beta type-6 OS=Homo sapiens OX=9606 GN=PSMB6 PE=1 SV=4 - [PSB6_HUMAN]	3	4.33333	0.666667	6.70662	9.21	2	2	9.97453	13.39	3	4	6.16185	13.39	3	3	14.0096	22.59	4	5	26.7388	33.89	5	6	6.85058	9.21	2	2					4.02856	8.79	2	2					239	25.3414	4.91943
Q01433-2	Isoform Ex1A-2-3 of AMP deaminase 2 OS=Homo sapiens OX=9606 GN=AMPD2 - [AMPD2_HUMAN]	0	4.33333	0.666667													7.16821	3.88	2	2	13.8135	10.4	8	8	5.20517	4.39	3	3					0	1.63	2	2					798	92.0123	6.27783
P62249	Small ribosomal subunit protein uS9 OS=Homo sapiens OX=9606 GN=RPS16 PE=1 SV=2 - [RS16_HUMAN]	7.66667	4.33333	0	14.1923	41.1	6	6	21.6871	43.15	8	9	20.2468	43.15	7	8	11.4006	27.4	4	4	16.8225	43.84	6	6	9.02925	19.86	3	3													146	16.435	10.2134
P49720	Proteasome subunit beta type-3 OS=Homo sapiens OX=9606 GN=PSMB3 PE=1 SV=2 - [PSB3_HUMAN]	7.33333	4.33333	0	21.0125	26.83	4	8	25.6541	23.41	3	7	25.2217	23.9	4	7	14.2728	20	3	4	16.2852	26.83	4	5	14.6778	20	3	4													205	22.9335	6.55127
O00410	Importin-5 OS=Homo sapiens OX=9606 GN=IPO5 PE=1 SV=4 - [IPO5_HUMAN]	6.33333	4.33333	0	5.19557	5.1	4	4	13.5823	11.94	9	9	9.67055	7.02	6	6	4.74477	6.02	3	3	16.8884	7.66	5	6	7.37017	4.83	4	4													1097	123.55	4.94482
P39019	Small ribosomal subunit protein eS19 OS=Homo sapiens OX=9606 GN=RPS19 PE=1 SV=2 - [RS19_HUMAN]	4.33333	4.33333	0	12.4503	28.97	4	4	10.6959	20.69	4	4	15.3388	24.14	4	5	12.5028	30.34	4	4	13.1083	30.34	5	6	6.89636	21.38	3	3													145	16.0505	10.3159
P62277	Small ribosomal subunit protein uS15 OS=Homo sapiens OX=9606 GN=RPS13 PE=1 SV=2 - [RS13_HUMAN]	3.66667	4.33333	0	16.4077	38.41	6	6	5.78416	15.89	2	2	6.704	25.83	3	3	11.8569	29.8	4	4	14.9894	29.8	5	5	9.06292	25.17	4	4													151	17.2117	10.5356
Q96IZ5-2	Isoform 2 of RNA-binding protein 41 OS=Homo sapiens OX=9606 GN=RBM41 - [RBM41_HUMAN]	2.33333	4.33333	0	10.4946	14.07	3	3	9.29739	9.38	2	2	8.19095	12.84	2	2	10.296	11.11	3	3	12.6078	20.99	6	6	16.451	14.07	4	4													405	46.3078	8.82178
P61978-3	Isoform 3 of Heterogeneous nuclear ribonucleoprotein K OS=Homo sapiens OX=9606 GN=HNRNPK - [HNRPK_HUMAN]	2	4.33333	0	11.5461	19.55	6	6									9.92799	13.41	4	4	15.6706	9.09	3	4	13.6847	18.18	5	5													440	48.5322	5.5415
Q9UNM6	26S proteasome non-ATPase regulatory subunit 13 OS=Homo sapiens OX=9606 GN=PSMD13 PE=1 SV=2 - [PSD13_HUMAN]	2	4.33333	0	2.43749	9.84	3	3	8.38567	9.57	3	3					11.9326	14.1	4	5	5.53633	7.71	2	2	15.3632	20.21	6	6													376	42.9181	5.80811
Q14103-4	Isoform 4 of Heterogeneous nuclear ribonucleoprotein D0 OS=Homo sapiens OX=9606 GN=HNRNPD - [HNRPD_HUMAN]	0	4.33333	0													17.4578	21.6	5	6	14.5714	21.95	5	5	7.64347	8.36	2	2													287	30.6531	8.41162
Q16576	Histone-binding protein RBBP7 OS=Homo sapiens OX=9606 GN=RBBP7 PE=1 SV=1 - [RBBP7_HUMAN]	0	4.33333	0													19.2389	12.24	6	6	7.03061	8.71	3	3	10.9188	10.59	4	4													425	47.7902	5.04639
P0C0S5	Histone H2A.Z OS=Homo sapiens OX=9606 GN=H2AZ1 PE=1 SV=2 - [H2AZ_HUMAN]	39.3333	4	0	63.4988	53.91	6	36	83.8107	53.91	6	32	117.215	35.16	6	50	8.31284	20.31	3	3	9.61713	12.5	2	4	13.8303	20.31	3	5													128	13.5446	10.5796
Cont_P63103	14-3-3 protein zeta/delta OS=Bos taurus OX=9913 GN=YWHAZ PE=1 SV=1 - [1433Z_BOVIN]	21.3333	4	0	90.4453	62.04	14	27	57.5608	38.37	9	16	76.6117	55.51	11	21	9.15929	18.78	4	4	10.9352	22.86	5	5	7.47149	13.06	3	3													245	27.7277	4.79248
P46783	Small ribosomal subunit protein eS10 OS=Homo sapiens OX=9606 GN=RPS10 PE=1 SV=1 - [RS10_HUMAN]	14	4	0	39.0725	30.3	6	14	50.9115	40	7	12	45.8036	40	7	16	6.26519	14.55	2	2	25.3474	33.33	4	7	10.3591	24.24	3	3													165	18.8859	10.1548
P18124	Large ribosomal subunit protein uL30 OS=Homo sapiens OX=9606 GN=RPL7 PE=1 SV=1 - [RL7_HUMAN]	5.33333	4	0	21.1041	30.24	7	8	16.3168	31.45	6	6	8.84497	12.1	2	2	14.1097	29.84	6	6	12.2652	26.21	5	6																	248	29.2072	10.6528
Q9Y467	Sal-like protein 2 OS=Homo sapiens OX=9606 GN=SALL2 PE=1 SV=4 - [SALL2_HUMAN]	5	4	0	14.8315	10.63	6	7	16.1823	7.65	5	5	6.10675	6.55	3	3	11.2253	4.77	3	4	13.0869	6.16	4	4	14.5114	4.87	3	4													1007	105.244	6.30322
P62333	26S proteasome regulatory subunit 10B OS=Homo sapiens OX=9606 GN=PSMC6 PE=1 SV=1 - [PRS10_HUMAN]	4.33333	4	0	14.4262	21.08	6	6	2.37248	11.05	3	3	9.50465	14.14	4	4	14.1809	20.31	6	6	2.57626	6.94	2	2	7.75537	14.14	4	4													389	44.1451	7.48877
P62906	Large ribosomal subunit protein uL1 OS=Homo sapiens OX=9606 GN=RPL10A PE=1 SV=2 - [RL10A_HUMAN]	2.33333	4	0	11.2918	23.04	4	4	11.3103	17.05	3	3					11.3977	20.74	4	4	6.81585	13.36	3	3	12.9149	28.57	5	5													217	24.8155	9.93506
Q15029-2	Isoform 2 of 116 kDa U5 small nuclear ribonucleoprotein component OS=Homo sapiens OX=9606 GN=EFTUD2 - [U5S1_HUMAN]	0.666667	4	0	2.00089	3.2	2	2									3.33768	3.74	3	3	9.23194	8.22	5	5	6.80213	5.02	4	4													937	105.317	5.22412
P28482-2	Isoform 2 of Mitogen-activated protein kinase 1 OS=Homo sapiens OX=9606 GN=MAPK1 - [MK01_HUMAN]	0	4	0													13.4741	21.2	4	4	18.246	22.78	5	5	10.7979	17.41	3	3													316	36.4086	6.52197
Q7L2H7	Eukaryotic translation initiation factor 3 subunit M OS=Homo sapiens OX=9606 GN=EIF3M PE=1 SV=1 - [EIF3M_HUMAN]	0	4	0													5.23979	6.42	2	3	12.6826	22.73	6	6	5.78226	16.04	3	3													374	42.4758	5.63037
Q92688-2	Isoform 2 of Acidic leucine-rich nuclear phosphoprotein 32 family member B OS=Homo sapiens OX=9606 GN=ANP32B - [AN32B_HUMAN]	0	4	0													8.70231	17.95	3	3	10.6692	22.05	4	5	15.7711	22.05	4	4													195	22.2629	4.29736
P49770	Translation initiation factor eIF-2B subunit beta OS=Homo sapiens OX=9606 GN=EIF2B2 PE=1 SV=3 - [EI2BB_HUMAN]	0	4	0													13.6648	17.09	5	6	10.5777	10.83	3	4	5.3967	7.98	2	2													351	38.9649	6.16357
Q9BVI4	Nucleolar complex protein 4 homolog OS=Homo sapiens OX=9606 GN=NOC4L PE=1 SV=1 - [NOC4L_HUMAN]	0	4	0													11.1465	14.15	4	4	11.9053	11.63	4	4	11.102	8.53	3	4													516	58.4307	7.48877
Cont_P05787	Keratin, type II cytoskeletal 8 OS=Homo sapiens OX=9606 GN=KRT8 PE=1 SV=7 - [K2C8_HUMAN]	12.3333	3.66667	11	57.5892	9.11	5	23	22.3118	5.8	3	8	18.1794	4.35	2	6	5.54629	5.8	3	3	7.96757	8.07	5	8					21.5795	9.11	5	11	39.8732	8.07	6	17	10.9102	4.35	2	5	483	53.6711	5.59229
Cont_Q3TTY5	Keratin, type II cytoskeletal 2 epidermal OS=Mus musculus OX=10090 GN=Krt2 PE=1 SV=1 - [K22E_MOUSE]	11.6667	3.66667	11	66.8954	8.2	8	21	28.7381	5.94	6	10	15.5647	3.68	3	4					18.1521	7.36	7	8	10.2811	3.82	3	3	29.6583	7.07	6	11	39.2738	7.78	8	16	19.0089	4.81	4	6	707	70.8798	8.06006
Cont_Q2KJD0	Tubulin beta-5 chain OS=Bos taurus OX=9913 GN=TUBB5 PE=2 SV=1 - [TBB5_BOVIN]	13.3333	3.66667	5	87.5119	51.35	17	32	5.9805	12.61	3	3	12.1934	18.92	5	5	8.54113	14.86	4	4	11.4941	11.71	3	4	7.90817	10.14	3	3					20.9734	22.07	8	12	6.21599	8.56	3	3	444	49.639	4.89404
Q53EL6-2	Isoform 2 of Programmed cell death protein 4 OS=Homo sapiens OX=9606 GN=PDCD4 - [PDCD4_HUMAN]	0	3.66667	1													9.47503	10.7	3	3	15.8234	18.12	5	5	9.96845	11.14	3	3					5.07501	8.08	3	3					458	50.5445	5.47803
P31946-2	Isoform Short of 14-3-3 protein beta/alpha OS=Homo sapiens OX=9606 GN=YWHAB - [1433B_HUMAN]	14.3333	3.66667	0.666667	41.5152	42.62	8	17	30.7888	43.03	6	11	30.3058	46.31	8	15	7.94632	13.52	3	3	7.88362	21.31	5	5	6.5382	13.11	3	3					2.29344	9.02	2	2					244	27.8327	4.83057
O43390	Heterogeneous nuclear ribonucleoprotein R OS=Homo sapiens OX=9606 GN=HNRNPR PE=1 SV=1 - [HNRPR_HUMAN]	2	3.66667	0.666667	12.0347	11.37	6	6									11.4067	6.95	4	4	14.8324	9.16	5	5	2.25905	3.16	2	2					4.70535	3.95	2	2					633	70.8993	8.1333
P39023	Large ribosomal subunit protein uL3 OS=Homo sapiens OX=9606 GN=RPL3 PE=1 SV=2 - [RL3_HUMAN]	2.33333	3.66667	0	10.1715	15.63	4	5	2.80738	5.71	2	2					16.9121	16.87	5	5	11.473	13.9	4	4	7.4963	6.45	2	2													403	46.0798	10.1841
P25398	Small ribosomal subunit protein eS12 OS=Homo sapiens OX=9606 GN=RPS12 PE=1 SV=3 - [RS12_HUMAN]	1.66667	3.66667	0					5.66573	15.15	2	2	8.63568	26.52	3	3	15.4581	36.36	5	5	9.1274	25.76	3	3	4.06609	25.76	3	3													132	14.5055	7.21045
Q13283	Ras GTPase-activating protein-binding protein 1 OS=Homo sapiens OX=9606 GN=G3BP1 PE=1 SV=1 - [G3BP1_HUMAN]	0.666667	3.66667	0	0	6.44	2	2									9.02938	6.22	2	3	10.6671	10.3	3	8																	466	52.1321	5.51611
P68400	Casein kinase II subunit alpha OS=Homo sapiens OX=9606 GN=CSNK2A1 PE=1 SV=1 - [CSK21_HUMAN]	0	3.66667	0													12.6945	16.62	4	4	9.80552	11.76	3	3	8.81512	20.72	4	4													391	45.1148	7.73779
Q9Y3I0	RNA-splicing ligase RtcB homolog OS=Homo sapiens OX=9606 GN=RTCB PE=1 SV=1 - [RTCB_HUMAN]	0	3.66667	0													11.5389	17.82	6	6	2.3096	8.12	2	2	9.68503	7.52	3	3													505	55.1749	7.2251
P61289	Proteasome activator complex subunit 3 OS=Homo sapiens OX=9606 GN=PSME3 PE=1 SV=1 - [PSME3_HUMAN]	0	3.66667	0													9.84294	14.57	3	4	11.832	19.69	4	4	4.7166	11.02	2	3													254	29.4876	5.94775
Q9NTJ3	Structural maintenance of chromosomes protein 4 OS=Homo sapiens OX=9606 GN=SMC4 PE=1 SV=2 - [SMC4_HUMAN]	0	3.66667	0													9.40613	3.18	4	4	3.00095	2.41	3	3	11.5405	4.97	4	4													1288	147.091	6.78564
Q14978	Nucleolar and coiled-body phosphoprotein 1 OS=Homo sapiens OX=9606 GN=NOLC1 PE=1 SV=2 - [NOLC1_HUMAN]	0	3.66667	0													14.3975	2.72	2	4	7.15974	4.01	3	3	13.3405	2.72	2	4													699	73.5596	9.46631
Cont_Q7Z794	Keratin, type II cytoskeletal 1b OS=Homo sapiens OX=9606 GN=KRT77 PE=1 SV=3 - [K2C1B_HUMAN]	12.3333	3.33333	33.6667	75.2296	21.97	11	28	30.548	5.02	3	9									26.5433	5.36	4	10					74.4149	17.82	11	37	103.776	24.91	15	45	43.5357	11.42	6	19	578	61.8635	5.98584
P47813	Eukaryotic translation initiation factor 1A, X-chromosomal OS=Homo sapiens OX=9606 GN=EIF1AX PE=1 SV=2 - [IF1AX_HUMAN]	1.33333	3.33333	1.33333					5.64198	19.44	2	2	6.69168	19.44	2	2	7.70509	34.03	4	5	12.6126	47.92	4	5									2.09959	29.17	2	2	5.85138	29.17	2	2	144	16.4502	5.23682
Q8IUE6	Histone H2A type 2-B OS=Homo sapiens OX=9606 GN=H2AC21 PE=1 SV=3 - [H2A2B_HUMAN]	41.3333	3.33333	0	97.1934	65.38	7	36	147.633	60.77	7	46	115.11	66.15	10	42	8.44636	30	2	3	29.0245	30	2	7																	130	13.9868	10.8872
P14678-2	Isoform SM-B of Small nuclear ribonucleoprotein-associated proteins B and B' OS=Homo sapiens OX=9606 GN=SNRPB - [RSMB_HUMAN]	10.3333	3.33333	0	37.1019	23.81	5	11	21.8877	23.81	5	7	37.8986	20.35	5	13	9.39109	12.12	2	3	9.91533	12.55	2	3	10.8251	18.61	3	4													231	23.6402	10.9019
P49721	Proteasome subunit beta type-2 OS=Homo sapiens OX=9606 GN=PSMB2 PE=1 SV=1 - [PSB2_HUMAN]	7	3.33333	0	8.00412	30.35	5	6	14.0074	29.85	6	6	18.4262	36.32	8	9	9.13206	28.86	4	4	9.34614	26.87	4	4	6.288	11.94	2	2													201	22.8217	7.02002
Q9Y5Q8	General transcription factor 3C polypeptide 5 OS=Homo sapiens OX=9606 GN=GTF3C5 PE=1 SV=2 - [TF3C5_HUMAN]	3	3.33333	0	9.57421	9.83	5	5	4.73537	4.24	2	2	0	4.24	2	2	8.50562	6.94	3	3	15.259	14.84	7	7																	519	59.5331	6.90283
P22670	MHC class II regulatory factor RFX1 OS=Homo sapiens OX=9606 GN=RFX1 PE=1 SV=2 - [RFX1_HUMAN]	3	3.33333	0	1.85609	2.55	2	2	11.7946	6.13	4	4	2.44014	3.17	3	3	5.40684	3.68	2	2	13.7756	6.13	4	4	12.4287	6.13	4	4													979	104.693	6.29053
O96006	E3 SUMO-protein ligase ZBED1 OS=Homo sapiens OX=9606 GN=ZBED1 PE=1 SV=1 - [ZBED1_HUMAN]	2	3.33333	0	4.58438	3.03	2	2	4.75617	3.03	2	2	4.16582	3.03	2	2	7.28004	6.77	3	4	6.72534	3.75	3	3	7.44014	5.91	3	3													694	78.1056	6.1001
Q13895	Bystin OS=Homo sapiens OX=9606 GN=BYSL PE=1 SV=3 - [BYST_HUMAN]	1.66667	3.33333	0	1.8931	5.72	2	2	4.06681	6.18	3	3					4.84996	10.3	4	4	9.23934	11.21	4	4	4.67019	6.64	2	2													437	49.57	8.11865
O75390	Citrate synthase, mitochondrial OS=Homo sapiens OX=9606 GN=CS PE=1 SV=2 - [CISY_HUMAN]	1	3.33333	0	5.061	8.37	3	3									9.23782	12.66	3	3	6.88213	5.79	2	3	11.3163	11.37	4	4													466	51.6795	8.32373
P67870	Casein kinase II subunit beta OS=Homo sapiens OX=9606 GN=CSNK2B PE=1 SV=1 - [CSK2B_HUMAN]	0	3.33333	0													9.01086	19.53	3	3	6.13454	29.77	3	3	10.0828	24.65	2	4													215	24.926	5.5542
Q00688	Peptidyl-prolyl cis-trans isomerase FKBP3 OS=Homo sapiens OX=9606 GN=FKBP3 PE=1 SV=1 - [FKBP3_HUMAN]	0	3.33333	0													4.3689	12.05	2	2	9.04917	21.43	4	4	2.61638	12.95	3	4													224	25.1613	9.27588
O43427-2	Isoform Short of Acidic fibroblast growth factor intracellular-binding protein OS=Homo sapiens OX=9606 GN=FIBP - [FIBP_HUMAN]	0	3.33333	0													5.46126	14.57	5	5	4.01018	6.72	3	3	4.28655	4.76	2	2													357	41.1842	6.75635
P39687	Acidic leucine-rich nuclear phosphoprotein 32 family member A OS=Homo sapiens OX=9606 GN=ANP32A PE=1 SV=1 - [AN32A_HUMAN]	0	3.33333	0													6.2124	9.64	2	2	7.51488	16.06	4	5	12.1751	12.85	3	3													249	28.5683	4.09424
Q9BTD8-4	Isoform 4 of RNA-binding protein 42 OS=Homo sapiens OX=9606 GN=RBM42 - [RBM42_HUMAN]	0	3.33333	0													8.90566	13.45	3	4	10.0436	7.17	2	3	8.80753	7.17	2	3													446	46.9951	9.49561
Q8TBX8	Phosphatidylinositol 5-phosphate 4-kinase type-2 gamma OS=Homo sapiens OX=9606 GN=PIP4K2C PE=1 SV=3 - [PI42C_HUMAN]	0	3.33333	0													6.64988	9.03	3	3	12.2649	9.74	3	4	8.24217	9.03	3	3													421	47.2701	6.84424
Q15208	Serine/threonine-protein kinase 38 OS=Homo sapiens OX=9606 GN=STK38 PE=1 SV=1 - [STK38_HUMAN]	10.6667	3	3	24.3994	27.1	11	11	26.2358	29.03	10	11	25.6689	17.42	7	10	6.5545	6.02	2	2	7.87333	6.02	2	2	17.7285	11.4	5	5					11.7592	12.9	5	6	2.91564	8.17	3	3	465	54.1554	7.15186
O75821	Eukaryotic translation initiation factor 3 subunit G OS=Homo sapiens OX=9606 GN=EIF3G PE=1 SV=2 - [EIF3G_HUMAN]	0.666667	3	1.66667	6.06909	9.06	2	2									10.4756	24.38	4	4	5.57805	12.81	2	3	6.272	10	2	2					6.70693	10.94	3	3	5.69479	6.88	2	2	320	35.5889	6.12549
Q9P215	Pogo transposable element with KRAB domain OS=Homo sapiens OX=9606 GN=POGK PE=1 SV=2 - [POGK_HUMAN]	20.3333	3	0	53.3124	21.84	11	18	79.2647	30.05	12	21	80.4244	28.08	12	22	9.5145	6.73	3	3	3.36311	3.45	2	2	12.1198	7.22	4	4													609	69.3994	5.13525
Q9NY65-2	Isoform 2 of Tubulin alpha-8 chain OS=Homo sapiens OX=9606 GN=TUBA8 - [TBA8_HUMAN]	8.33333	3	0	31.73	23.5	7	13	22.7026	21.93	5	7	11.8925	16.45	4	5	2.72977	9.14	2	2	12.0594	19.32	5	5	2.75121	7.57	2	2													383	42.9262	5.08447
Q02878	Large ribosomal subunit protein eL6 OS=Homo sapiens OX=9606 GN=RPL6 PE=1 SV=3 - [RL6_HUMAN]	4.33333	3	0	28.2834	29.86	9	10	6.17977	12.15	3	3					9.05902	19.1	4	4	5.66457	11.46	2	3	3.27337	10.76	2	2													288	32.7076	10.5796
P62318-2	Isoform 2 of Small nuclear ribonucleoprotein Sm D3 OS=Homo sapiens OX=9606 GN=SNRPD3 - [SMD3_HUMAN]	3.33333	3	0	8.02337	15.83	2	3	8.6691	15.83	2	3	11.3139	33.33	3	4	6.24225	25.83	2	2	9.89285	33.33	3	4	7.34304	25	2	3													120	13.2829	8.90967
O00487	26S proteasome non-ATPase regulatory subunit 14 OS=Homo sapiens OX=9606 GN=PSMD14 PE=1 SV=1 - [PSDE_HUMAN]	1.66667	3	0	11.3557	23.55	3	5									8.09788	20.32	4	4	4.26657	17.42	3	3	3.7974	10.65	2	2													310	34.5546	6.52197
P29692-3	Isoform 3 of Elongation factor 1-delta OS=Homo sapiens OX=9606 GN=EEF1D - [EF1D_HUMAN]	1	3	0	6.40998	13.23	3	3									9.41476	14.79	3	3	6.52067	14.79	3	3	10.7433	14.4	3	3													257	28.5404	4.91943
P35268	Large ribosomal subunit protein eL22 OS=Homo sapiens OX=9606 GN=RPL22 PE=1 SV=2 - [RL22_HUMAN]	0.666667	3	0	5.86653	9.38	2	2									18.4569	39.06	3	4	13.3248	30.47	2	3	10.8783	30.47	2	2													128	14.7778	9.18799
Q8IY67-2	Isoform 2 of Ribonucleoprotein PTB-binding 1 OS=Homo sapiens OX=9606 GN=RAVER1 - [RAVR1_HUMAN]	0	3	0													12.4581	7.58	3	3	5.38675	4.74	2	2	8.92429	8.66	3	4													739	77.8113	8.83643
Cont_P68138	Actin, alpha skeletal muscle OS=Bos taurus OX=9913 GN=ACTA1 PE=1 SV=1 - [ACTS_BOVIN]	7.33333	2.66667	15	45.4015	25.2	7	17	4.68456	19.1	5	5					4.85873	6.37	2	2	7.45248	11.94	4	4	5.82438	6.37	2	2	41.3352	20.95	9	18	46.2653	23.61	10	17	27.3216	15.92	7	10	377	42.0239	5.38916
P61981	14-3-3 protein gamma OS=Homo sapiens OX=9606 GN=YWHAG PE=1 SV=2 - [1433G_HUMAN]	10	2.66667	0	30.3476	25.1	6	11	23.0601	38.06	6	9	22.1835	33.2	6	10	6.4836	13.36	3	3	2.06331	10.93	3	3	3.38496	7.29	2	2													247	28.2849	4.89404
P62913-2	Isoform 2 of Large ribosomal subunit protein uL5 OS=Homo sapiens OX=9606 GN=RPL11 - [RL11_HUMAN]	4	2.66667	0	14.5972	12.99	2	4	16.3962	20.34	3	5	12.1039	12.99	2	3	12.4117	12.99	2	3	7.54758	12.99	2	2	10.7151	12.99	2	3													177	20.1116	9.59814
P05387	Large ribosomal subunit protein P2 OS=Homo sapiens OX=9606 GN=RPLP2 PE=1 SV=1 - [RLA2_HUMAN]	3.66667	2.66667	0	22.3958	76.52	5	7	6.47096	24.35	2	2	2.67976	39.13	2	2	13.5334	47.83	4	4	4.52555	24.35	2	2	5.59729	24.35	2	2													115	11.6578	4.53857
Q15008	26S proteasome non-ATPase regulatory subunit 6 OS=Homo sapiens OX=9606 GN=PSMD6 PE=1 SV=1 - [PSMD6_HUMAN]	1.66667	2.66667	0	2.13238	6.17	2	2	7.55755	10.54	3	3					5.86595	7.46	2	2	10.5304	10.8	3	3	8.37108	10.28	3	3													389	45.5023	5.61768
O00232	26S proteasome non-ATPase regulatory subunit 12 OS=Homo sapiens OX=9606 GN=PSMD12 PE=1 SV=3 - [PSD12_HUMAN]	1.33333	2.66667	0					2.8822	5.26	2	2	5.19373	7.68	2	2	4.14173	12.28	4	4	11.3817	7.46	2	4																	456	52.8706	7.6499
P63241	Eukaryotic translation initiation factor 5A-1 OS=Homo sapiens OX=9606 GN=EIF5A PE=1 SV=2 - [IF5A1_HUMAN]	1	2.66667	0	9.78327	30.52	3	3									8.4187	22.73	2	2	3.64903	18.83	2	2	8.88368	45.45	4	4													154	16.8214	5.23682
Q9NXR7	BRISC and BRCA1-A complex member 2 OS=Homo sapiens OX=9606 GN=BABAM2 PE=1 SV=2 - [BABA2_HUMAN]	0.666667	2.66667	0									0	7.05	2	2	9.78433	10.44	3	3	6.37529	7.31	2	2	9.41071	9.92	3	3													383	43.5238	5.80811
Q96JM3	Chromosome alignment-maintaining phosphoprotein 1 OS=Homo sapiens OX=9606 GN=CHAMP1 PE=1 SV=2 - [CHAP1_HUMAN]	0	2.66667	0													1.93971	2.09	2	2					11.5669	10.47	6	6													812	89.0429	8.44092
Q13144	Translation initiation factor eIF-2B subunit epsilon OS=Homo sapiens OX=9606 GN=EIF2B5 PE=1 SV=3 - [EI2BE_HUMAN]	0	2.66667	0													5.82375	6.52	3	3	8.59138	7.07	3	3	3.42707	2.22	2	2													721	80.3293	5.08447
Q86YS7	C2 domain-containing protein 5 OS=Homo sapiens OX=9606 GN=C2CD5 PE=1 SV=1 - [C2CD5_HUMAN]	0	2.66667	0													11.5527	5.2	3	3	3.83064	1.9	2	2	2.48088	2.4	2	3													1000	110.377	5.69385
Q9Y2L1	Exosome complex exonuclease RRP44 OS=Homo sapiens OX=9606 GN=DIS3 PE=1 SV=2 - [RRP44_HUMAN]	0	2.66667	0													10.5376	5.64	4	4	9.52442	5.64	4	4																	958	108.934	7.13721
P42285	Exosome RNA helicase MTR4 OS=Homo sapiens OX=9606 GN=MTREX PE=1 SV=3 - [MTREX_HUMAN]	0	2.66667	0													8.19999	4.8	4	4	5.23597	2.4	2	2	5.35369	2.4	2	2													1042	117.729	6.52197
P52732	Kinesin-like protein KIF11 OS=Homo sapiens OX=9606 GN=KIF11 PE=1 SV=2 - [KIF11_HUMAN]	0.666667	2.33333	23.6667									1.69463	2.65	2	2					9.58938	4.17	3	3	16.9431	6.34	4	4	32.127	19.03	17	23	56.3883	20.55	19	25	54.8603	22.06	19	23	1056	119.085	5.64307
Cont_P19013	Keratin, type II cytoskeletal 4 OS=Homo sapiens OX=9606 GN=KRT4 PE=1 SV=5 - [K2C4_HUMAN]	9	2.33333	9.66667	30.8521	5.19	3	15	22.6701	9.81	5	8	10.053	3.85	2	4	4.37283	5.19	3	3	6.35941	5.19	3	4					20.8857	9.23	5	9	28.579	7.12	4	13	16.7676	11.15	5	7	520	56.1093	6.60986
P62263	Small ribosomal subunit protein uS11 OS=Homo sapiens OX=9606 GN=RPS14 PE=1 SV=3 - [RS14_HUMAN]	2.66667	2.33333	1	16.1893	31.79	5	6	4.43158	16.56	2	2					7.57125	17.88	3	3	11.4628	33.77	4	4													7.54935	19.21	3	3	151	16.2625	10.0522
Q1KMD3	Heterogeneous nuclear ribonucleoprotein U-like protein 2 OS=Homo sapiens OX=9606 GN=HNRNPUL2 PE=1 SV=1 - [HNRL2_HUMAN]	12	2.33333	0	38.3448	21.69	11	14	29.1738	20.62	10	12	16.4801	15.93	8	10					5.8289	3.61	3	3	5.12286	9.77	4	4													747	85.0522	4.90674
P62750	Large ribosomal subunit protein uL23 OS=Homo sapiens OX=9606 GN=RPL23A PE=1 SV=1 - [RL23A_HUMAN]	3	2.33333	0	11.6382	20.51	4	4	4.0516	20.51	3	3	1.69225	15.38	2	2	8.02793	15.38	2	3	10.1	27.56	4	4																	156	17.6841	10.4478
P32969	Large ribosomal subunit protein uL6 OS=Homo sapiens OX=9606 GN=RPL9 PE=1 SV=1 - [RL9_HUMAN]	2.66667	2.33333	0	9.62086	22.4	3	3	7.75089	22.4	3	3	4.88324	12.5	2	2	10.4929	15.63	2	3	10.0055	20.83	3	4																	192	21.8498	9.94971
P55795	Heterogeneous nuclear ribonucleoprotein H2 OS=Homo sapiens OX=9606 GN=HNRNPH2 PE=1 SV=1 - [HNRH2_HUMAN]	1.33333	2.33333	0	5.23776	7.57	2	4									7.6841	7.35	2	2	9.07552	10.24	3	3	7.6865	6.46	2	2													449	49.2323	6.30322
Q15233-2	Isoform 2 of Non-POU domain-containing octamer-binding protein OS=Homo sapiens OX=9606 GN=NONO - [NONO_HUMAN]	1	2.33333	0	4.50115	8.38	3	3									6.8216	8.64	3	3	4.35515	10.99	4	4																	382	43.8381	8.63135
P24534	Elongation factor 1-beta OS=Homo sapiens OX=9606 GN=EEF1B2 PE=1 SV=3 - [EF1B_HUMAN]	1	2.33333	0	8.59723	16.44	3	3									4.47054	16.44	3	3	4.14454	10.67	2	2	6.07591	10.67	2	2													225	24.7483	4.66553
Q9HB71-3	Isoform 3 of Calcyclin-binding protein OS=Homo sapiens OX=9606 GN=CACYBP - [CYBP_HUMAN]	0.666667	2.33333	0	4.2977	11.35	2	2									12.5617	33.51	4	4	8.18627	22.7	3	3																	185	21.2149	7.89893
Q14011	Cold-inducible RNA-binding protein OS=Homo sapiens OX=9606 GN=CIRBP PE=1 SV=1 - [CIRBP_HUMAN]	0	2.33333	0													9.98416	38.37	4	4	10.6729	31.98	3	3																	172	18.6367	9.51025
P61962	DDB1- and CUL4-associated factor 7 OS=Homo sapiens OX=9606 GN=DCAF7 PE=1 SV=1 - [DCAF7_HUMAN]	0	2.33333	0																	2.36457	6.73	2	3	9.13691	12.57	4	4													342	38.9011	5.51611
P32121	Beta-arrestin-2 OS=Homo sapiens OX=9606 GN=ARRB2 PE=1 SV=2 - [ARRB2_HUMAN]	0	2.33333	0																	7.07087	9.54	2	3	7.48993	11.74	3	4													409	46.0768	7.69385
Q15003	Condensin complex subunit 2 OS=Homo sapiens OX=9606 GN=NCAPH PE=1 SV=3 - [CND2_HUMAN]	0	2.33333	0													1.76967	3.64	2	2	8.45703	4.59	3	3	4.51261	3.64	2	2													741	82.5113	5.05908
P09874	Poly [ADP-ribose] polymerase 1 OS=Homo sapiens OX=9606 GN=PARP1 PE=1 SV=4 - [PARP1_HUMAN]	0	2.33333	0													5.51428	2.47	2	2	8.05069	3.85	3	3	6.13754	2.86	2	2													1014	113.012	8.88037
Q7L576	Cytoplasmic FMR1-interacting protein 1 OS=Homo sapiens OX=9606 GN=CYFIP1 PE=1 SV=1 - [CYFP1_HUMAN]	0	2.33333	0													2.21484	1.92	2	2	4.83994	2.63	3	3	0	1.68	2	2													1253	145.089	6.90283
Q9BPX3	Condensin complex subunit 3 OS=Homo sapiens OX=9606 GN=NCAPG PE=1 SV=1 - [CND3_HUMAN]	0	2.33333	0													7.08738	2.46	2	2	7.89411	3.35	3	3	3.88102	2.46	2	2													1015	114.262	5.59229
P12270	Nucleoprotein TPR OS=Homo sapiens OX=9606 GN=TPR PE=1 SV=3 - [TPR_HUMAN]	0	2.33333	0																	0	2.03	4	4	3.04583	1.23	2	3													2363	267.131	5.021
P29144	Tripeptidyl-peptidase 2 OS=Homo sapiens OX=9606 GN=TPP2 PE=1 SV=4 - [TPP2_HUMAN]	2.66667	2	5.66667	4.62814	3.36	2	2	2.26318	3.52	3	3	1.71326	3.28	3	3	4.1528	5.76	4	4	7.65463	4.4	2	2					13.0274	10.17	11	13	0	1.6	2	2	5.06126	2.4	2	2	1249	138.263	6.31592
O75822-3	Isoform 3 of Eukaryotic translation initiation factor 3 subunit J OS=Homo sapiens OX=9606 GN=EIF3J - [EIF3J_HUMAN]	0	2	2.33333													6.48985	23.92	3	3					8.15967	17.22	3	3					6.63031	26.79	4	4	4.70092	14.83	3	3	209	23.0124	4.64014
P62280	Small ribosomal subunit protein uS17 OS=Homo sapiens OX=9606 GN=RPS11 PE=1 SV=3 - [RS11_HUMAN]	2	2	1.33333	2.94693	19.62	3	3	9.47884	25.32	3	3									7.58667	18.35	2	3	5.34814	21.52	3	3					4.58191	12.03	2	2	4.29886	12.03	2	2	158	18.419	10.3013
P15880	Small ribosomal subunit protein uS5 OS=Homo sapiens OX=9606 GN=RPS2 PE=1 SV=2 - [RS2_HUMAN]	1.66667	2	1	13.2702	18.77	5	5									10.7901	12.29	3	3	9.5362	11.6	3	3					4.35129	10.24	3	3									293	31.3046	10.2427
Q9P2N5	RNA-binding protein 27 OS=Homo sapiens OX=9606 GN=RBM27 PE=1 SV=2 - [RBM27_HUMAN]	6.33333	2	0	20.796	6.32	4	5	24.3129	7.26	6	9	14.4142	4.06	3	5					2.76986	2.74	2	2	13.9525	4.81	3	4													1060	118.645	9.18799
P30050	Large ribosomal subunit protein uL11 OS=Homo sapiens OX=9606 GN=RPL12 PE=1 SV=1 - [RL12_HUMAN]	4.66667	2	0	10.4555	35.76	4	4	18.4634	45.45	5	6	12.2773	26.67	3	4	6.01809	30.3	3	3					9.39661	26.67	3	3													165	17.8075	9.42236
Q9H7D7-2	Isoform 2 of WD repeat-containing protein 26 OS=Homo sapiens OX=9606 GN=WDR26 - [WDR26_HUMAN]	3.33333	2	0	5.23606	10.08	4	4	4.74472	12.25	6	6					15.4053	9.61	4	4					2.81624	6.05	2	2													645	70.4157	6.15088
Q9Y5J5	Pleckstrin homology-like domain family A member 3 OS=Homo sapiens OX=9606 GN=PHLDA3 PE=1 SV=1 - [PHLA3_HUMAN]	2.66667	2	0	11.7738	31.5	4	4					8.46049	31.5	4	4	5.41533	14.96	2	2	4.78458	14.96	2	2	4.39839	14.96	2	2													127	13.8824	9.67139
P62266	Small ribosomal subunit protein uS12 OS=Homo sapiens OX=9606 GN=RPS23 PE=1 SV=3 - [RS23_HUMAN]	1.33333	2	0	6.76669	16.08	2	2					5.40688	16.08	2	2	7.2741	16.08	2	2	7.54541	16.08	2	2	6.93509	16.08	2	2													143	15.7977	10.4917
P84103-2	Isoform 2 of Serine/arginine-rich splicing factor 3 OS=Homo sapiens OX=9606 GN=SRSF3 - [SRSF3_HUMAN]	1	2	0	2.28509	32.26	3	3									3.27771	30.65	2	2	11.9062	37.9	3	4																	124	14.1942	10.0815
Q99729-3	Isoform 3 of Heterogeneous nuclear ribonucleoprotein A/B OS=Homo sapiens OX=9606 GN=HNRNPAB - [ROAA_HUMAN]	1	2	0	5.73495	12.28	3	3													2.91746	6.32	2	2	8.76793	15.79	4	4													285	30.5691	7.91357
P55036	26S proteasome non-ATPase regulatory subunit 4 OS=Homo sapiens OX=9606 GN=PSMD4 PE=1 SV=1 - [PSMD4_HUMAN]	0.666667	2	0					6.81355	11.41	2	2					3.99023	4.77	2	3	11.1003	14.06	3	3																	377	40.7112	4.79248
Q9Y3A5	Ribosome maturation protein SBDS OS=Homo sapiens OX=9606 GN=SBDS PE=1 SV=4 - [SBDS_HUMAN]	0	2	0													9.1682	19.6	3	4	4.22476	12.4	2	2																	250	28.7453	8.74854
Q14232	Translation initiation factor eIF-2B subunit alpha OS=Homo sapiens OX=9606 GN=EIF2B1 PE=1 SV=1 - [EI2BA_HUMAN]	0	2	0													5.12646	13.11	3	3	7.35585	12.13	3	3																	305	33.6908	7.32764
Q01105-3	Isoform 3 of Protein SET OS=Homo sapiens OX=9606 GN=SET - [SET_HUMAN]	0	2	0																	10.5332	13.96	3	4	6.73702	9.06	2	2													265	30.9742	4.23389
P02768	Albumin OS=Homo sapiens OX=9606 GN=ALB PE=1 SV=2 - [ALBU_HUMAN]	10.6667	1.66667	5.33333	28.5548	16.42	9	10	58.8721	5.58	5	20	3.41538	3.61	2	2					5.06155	3.61	2	2	9.81992	3.61	2	3	3.99476	3.78	2	2	13.7282	9.69	6	8	12.7028	8.05	5	6	609	69.3215	6.27783
P60866	Small ribosomal subunit protein uS10 OS=Homo sapiens OX=9606 GN=RPS20 PE=1 SV=1 - [RS20_HUMAN]	1	1.66667	0.666667	10.4408	22.69	3	3													14.4641	28.57	3	5													3.82257	15.13	2	2	119	13.3643	9.93506
P13994	Probable splicing factor YJU2B OS=Homo sapiens OX=9606 GN=YJU2B PE=1 SV=2 - [YJU2B_HUMAN]	37	1.66667	0	119.059	52.78	22	37	123.831	59.34	23	36	125.653	63.13	22	38	5.96387	8.08	2	2					9.86426	8.08	2	3													396	44.7744	8.23584
P27348	14-3-3 protein theta OS=Homo sapiens OX=9606 GN=YWHAQ PE=1 SV=1 - [1433T_HUMAN]	16	1.66667	0	48.2597	51.43	12	22	42.0731	51.02	9	12	42.0042	46.12	9	14					4.1933	12.24	3	3	3.38496	7.35	2	2													245	27.7468	4.77979
Q9NQ29-2	Isoform 2 of Putative RNA-binding protein Luc7-like 1 OS=Homo sapiens OX=9606 GN=LUC7L - [LUC7L_HUMAN]	10	1.66667	0	24.3693	26.46	7	9	36.4222	32.31	10	13	29.3095	25.23	7	8					5.93105	11.69	3	3	6.68145	8	2	2													325	38.3818	10.0376
Q9UJW0	Dynactin subunit 4 OS=Homo sapiens OX=9606 GN=DCTN4 PE=1 SV=1 - [DCTN4_HUMAN]	5.33333	1.66667	0	17.0947	20.87	6	6	14.5182	19.57	6	6	6.30648	14.13	4	4	10.1712	12.61	2	2	8.76304	11.96	3	3																	460	52.3036	7.34229
Q9Y6A4	Cilia- and flagella-associated protein 20 OS=Homo sapiens OX=9606 GN=CFAP20 PE=1 SV=1 - [CFA20_HUMAN]	4	1.66667	0	7.14862	20.21	3	4	12.4543	20.21	3	4	13.9135	20.73	3	4	2.10898	12.95	2	2	7.94277	19.17	3	3																	193	22.76	9.75928
Q9UJK0	18S rRNA aminocarboxypropyltransferase OS=Homo sapiens OX=9606 GN=TSR3 PE=1 SV=1 - [TSR3_HUMAN]	3	1.66667	0	3.96143	9.94	3	3	5.60143	13.14	3	3	7.22146	14.74	3	3					2.98045	7.69	2	2	2.29399	14.74	3	3													312	33.5748	6.87354
P61353	Large ribosomal subunit protein eL27 OS=Homo sapiens OX=9606 GN=RPL27 PE=1 SV=2 - [RL27_HUMAN]	1.66667	1.66667	0	4.68861	12.5	2	2	4.41884	21.32	3	3					7.517	20.59	3	3	2.24425	13.97	2	2																	136	15.7877	10.5649
A0A075B6S2	Immunoglobulin kappa variable 2D-29 OS=Homo sapiens OX=9606 GN=IGKV2D-29 PE=3 SV=1 - [KVD29_HUMAN]	1.33333	1.66667	0	6.96142	16.67	2	2					7.30451	16.67	2	2	10.6669	16.67	2	3	8.03724	16.67	2	2																	120	13.1347	7.12256
P62851	Small ribosomal subunit protein eS25 OS=Homo sapiens OX=9606 GN=RPS25 PE=1 SV=1 - [RS25_HUMAN]	0.666667	1.66667	0	5.47773	16	2	2									4.86365	15.2	2	2	5.11104	22.4	3	3																	125	13.7337	10.1108
O43709	Probable 18S rRNA (guanine-N(7))-methyltransferase OS=Homo sapiens OX=9606 GN=BUD23 PE=1 SV=2 - [BUD23_HUMAN]	0.666667	1.66667	0	5.43783	11.74	2	2									4.7518	11.74	2	2					6.1798	18.86	3	3													281	31.8601	8.73389
P35637-2	Isoform Short of RNA-binding protein FUS OS=Homo sapiens OX=9606 GN=FUS - [FUS_HUMAN]	0.666667	1.66667	0	5.56307	7.81	2	2									17.0274	10.86	4	5																					525	53.3228	9.36377
Q9NWV8	BRISC and BRCA1-A complex member 1 OS=Homo sapiens OX=9606 GN=BABAM1 PE=1 SV=1 - [BABA1_HUMAN]	0	1.66667	0													2.00037	6.99	2	2	6.91493	16.41	3	3																	329	36.5366	4.64014
P46736-2	Isoform 1 of Lys-63-specific deubiquitinase BRCC36 OS=Homo sapiens OX=9606 GN=BRCC3 - [BRCC3_HUMAN]	0	1.66667	0													7.41274	11.68	2	2	7.85321	15.81	3	3																	291	33.1287	5.94775
Q9UI10	Translation initiation factor eIF-2B subunit delta OS=Homo sapiens OX=9606 GN=EIF2B4 PE=1 SV=2 - [EI2BD_HUMAN]	0	1.66667	0													5.66843	7.65	2	2	8.68662	8.99	3	3																	523	57.5213	9.37842
Q99873-2	Isoform 2 of Protein arginine N-methyltransferase 1 OS=Homo sapiens OX=9606 GN=PRMT1 - [ANM1_HUMAN]	0	1.66667	0																	10.0702	12.97	3	3	5.15236	8.65	2	2													347	39.9028	5.60498
Q13557-12	Isoform Delta 12 of Calcium/calmodulin-dependent protein kinase type II subunit delta OS=Homo sapiens OX=9606 GN=CAMK2D - [KCC2D_HUMAN]	0	1.66667	0													10.2658	11.92	3	3	6.68521	7.95	2	2																	478	54.0794	7.12256
Q08J23-2	Isoform 2 of RNA cytosine C(5)-methyltransferase NSUN2 OS=Homo sapiens OX=9606 GN=NSUN2 - [NSUN2_HUMAN]	0	1.66667	0													6.46871	5.33	2	2	3.9544	5.19	3	3																	732	82.3407	7.00537
O43719	HIV Tat-specific factor 1 OS=Homo sapiens OX=9606 GN=HTATSF1 PE=1 SV=1 - [HTSF1_HUMAN]	0	1.66667	0													4.20543	6.62	3	3					5.91655	4.11	2	2													755	85.8006	4.39893
Q9HAU0-5	Isoform 5 of Pleckstrin homology domain-containing family A member 5 OS=Homo sapiens OX=9606 GN=PLEKHA5 - [PKHA5_HUMAN]	0	1.66667	0																	6.73946	3.3	3	3	6.20976	2.45	2	2													1060	121.197	8.07471
Q15021	Condensin complex subunit 1 OS=Homo sapiens OX=9606 GN=NCAPD2 PE=1 SV=3 - [CND1_HUMAN]	0	1.66667	0																	12.49	5.57	5	5																	1401	157.082	6.60986
P78344-2	Isoform 2 of Eukaryotic translation initiation factor 4 gamma 2 OS=Homo sapiens OX=9606 GN=EIF4G2 - [IF4G2_HUMAN]	0	1.66667	0													4.96384	2.53	2	2	5.28712	3.45	3	3																	869	98.0877	6.99072
P07814	Bifunctional glutamate/proline--tRNA ligase OS=Homo sapiens OX=9606 GN=EPRS1 PE=1 SV=5 - [SYEP_HUMAN]	0	1.66667	0													4.21404	2.71	3	3					1.88891	1.52	2	2													1512	170.483	7.32764
Cont_Q7RTS7	Keratin, type II cytoskeletal 74 OS=Homo sapiens OX=9606 GN=KRT74 PE=1 SV=2 - [K2C74_HUMAN]	1.33333	1.33333	2.66667					10.6067	7.37	4	4									6.06104	6.05	4	4									6.52007	5.86	4	5	8.11656	6.05	3	3	529	57.8296	7.7085
Q9Y2H1	Serine/threonine-protein kinase 38-like OS=Homo sapiens OX=9606 GN=STK38L PE=1 SV=3 - [ST38L_HUMAN]	4.66667	1.33333	1	11.1302	10.56	5	5	9.88187	9.48	4	4	9.27901	9.7	5	5									10.387	7.11	4	4					0	11.21	3	3					464	53.9684	6.81494
O15372	Eukaryotic translation initiation factor 3 subunit H OS=Homo sapiens OX=9606 GN=EIF3H PE=1 SV=1 - [EIF3H_HUMAN]	0	1.33333	1													5.68658	6.82	2	2	9.03184	9.09	2	2													3.98677	7.67	3	3	352	39.9051	6.53662
Q9Y617	Phosphoserine aminotransferase OS=Homo sapiens OX=9606 GN=PSAT1 PE=1 SV=2 - [SERC_HUMAN]	5.66667	1.33333	0.666667	4.73991	18.11	6	6	16.378	14.32	5	6	9.83991	11.08	4	5					10.3748	17.3	4	4													2.01483	6.49	2	2	370	40.3968	7.66455
Q96P11	28S rRNA (cytosine-C(5))-methyltransferase OS=Homo sapiens OX=9606 GN=NSUN5 PE=1 SV=2 - [NSUN5_HUMAN]	13	1.33333	0	29.7581	34.03	12	12	36.0362	33.8	12	13	43.0826	36.13	12	14	4.32861	7.46	2	2	5.0339	7.69	2	2																	429	46.6623	8.6167
P31947-2	Isoform 2 of 14-3-3 protein sigma OS=Homo sapiens OX=9606 GN=SFN - [1433S_HUMAN]	11.6667	1.33333	0	90.8628	51.39	13	31	9.11096	13.43	2	4									2.06331	8.33	2	2	3.38496	8.33	2	2													216	24.321	4.81787
Q04917	14-3-3 protein eta OS=Homo sapiens OX=9606 GN=YWHAH PE=1 SV=4 - [1433F_HUMAN]	7	1.33333	0	20.5416	15.04	4	9	15.3077	23.98	5	7	12.2567	10.16	2	5					2.06331	7.32	2	2	3.38496	7.32	2	2													246	28.201	4.84326
Q9Y383	Putative RNA-binding protein Luc7-like 2 OS=Homo sapiens OX=9606 GN=LUC7L2 PE=1 SV=2 - [LC7L2_HUMAN]	4	1.33333	0	6.87478	7.65	3	3	13.7865	12.76	4	5	9.85855	10.46	4	4					2.90774	5.87	2	2	6.27905	7.14	2	2													392	46.4856	10.0083
P16989-2	Isoform 2 of Y-box-binding protein 3 OS=Homo sapiens OX=9606 GN=YBX3 - [YBOX3_HUMAN]	1.66667	1.33333	0	10.4549	13.53	3	3					4.63722	10.56	2	2					10.7918	7.59	2	4																	303	31.928	9.65674
P46776	Large ribosomal subunit protein uL15 OS=Homo sapiens OX=9606 GN=RPL27A PE=1 SV=2 - [RL27A_HUMAN]	1.66667	1.33333	0	2.52747	14.19	2	2	2.4553	15.54	3	3					5.32695	8.78	2	2	5.92554	8.78	2	2																	148	16.551	11.0044
P62244	Small ribosomal subunit protein uS8 OS=Homo sapiens OX=9606 GN=RPS15A PE=1 SV=2 - [RS15A_HUMAN]	1.33333	1.33333	0	11.175	21.54	3	4									5.68074	17.69	2	2	5.29373	14.62	2	2																	130	14.83	10.1255
P18621	Large ribosomal subunit protein uL22 OS=Homo sapiens OX=9606 GN=RPL17 PE=1 SV=3 - [RL17_HUMAN]	1	1.33333	0	7.5359	17.39	3	3									7.79415	14.67	2	2					6.15454	11.41	2	2													184	21.3833	10.1694
Q6P2Q9	Pre-mRNA-processing-splicing factor 8 OS=Homo sapiens OX=9606 GN=PRPF8 PE=1 SV=2 - [PRP8_HUMAN]	0.666667	1.33333	0	1.73241	1.24	2	2									6.10118	1.84	4	4																					2335	273.427	8.83643
P05386	Large ribosomal subunit protein P1 OS=Homo sapiens OX=9606 GN=RPLP1 PE=1 SV=1 - [RLA1_HUMAN]	0	1.33333	0													11.7164	51.75	2	2					7.87675	51.75	2	2													114	11.5067	4.32275
P62829	Large ribosomal subunit protein uL14 OS=Homo sapiens OX=9606 GN=RPL23 PE=1 SV=1 - [RL23_HUMAN]	0	1.33333	0													12.0377	30.71	3	4																					140	14.8561	10.5063
P62888	Large ribosomal subunit protein eL30 OS=Homo sapiens OX=9606 GN=RPL30 PE=1 SV=2 - [RL30_HUMAN]	0	1.33333	0													6.0381	20.87	2	2	6.45968	20.87	2	2																	115	12.7757	9.62744
Q9BRP8-2	Isoform 2 of Partner of Y14 and mago OS=Homo sapiens OX=9606 GN=PYM1 - [PYM1_HUMAN]	0	1.33333	0																	4.99857	16.75	2	2	5.17302	16.75	2	2													203	22.691	9.43701
Q13151	Heterogeneous nuclear ribonucleoprotein A0 OS=Homo sapiens OX=9606 GN=HNRNPA0 PE=1 SV=1 - [ROA0_HUMAN]	0	1.33333	0																	4.16294	10.82	2	2	4.93914	10.49	2	2													305	30.8218	9.29053
P56192-2	Isoform 2 of Methionine--tRNA ligase, cytoplasmic OS=Homo sapiens OX=9606 GN=MARS1 - [SYMC_HUMAN]	0	1.33333	0													5.76958	12.27	4	4																					546	61.7763	5.26221
Q9ULX3	RNA-binding protein NOB1 OS=Homo sapiens OX=9606 GN=NOB1 PE=1 SV=1 - [NOB1_HUMAN]	0	1.33333	0													8.05569	9.71	2	2	3.55615	7.28	2	2																	412	46.6458	7.18115
Q9NZI8	Insulin-like growth factor 2 mRNA-binding protein 1 OS=Homo sapiens OX=9606 GN=IGF2BP1 PE=1 SV=2 - [IF2B1_HUMAN]	0	1.33333	0													9.49611	10.92	4	4																					577	63.4412	9.20264
Q9BVP2-2	Isoform 2 of Guanine nucleotide-binding protein-like 3 OS=Homo sapiens OX=9606 GN=GNL3 - [GNL3_HUMAN]	0	1.33333	0													8.6839	10.8	4	4																					537	60.5025	8.79248
Q96GA3	Protein LTV1 homolog OS=Homo sapiens OX=9606 GN=LTV1 PE=1 SV=1 - [LTV1_HUMAN]	0	1.33333	0													4.69323	6.53	2	2					7.33751	7.16	2	2													475	54.8212	4.90674
Q00535	Cyclin-dependent kinase 5 OS=Homo sapiens OX=9606 GN=CDK5 PE=1 SV=3 - [CDK5_HUMAN]	0	1.33333	0													4.27504	6.51	2	2	4.62218	5.48	2	2																	292	33.2832	7.66455
O95793-2	Isoform Short of Double-stranded RNA-binding protein Staufen homolog 1 OS=Homo sapiens OX=9606 GN=STAU1 - [STAU1_HUMAN]	0	1.33333	0													4.72575	5.65	2	2	4.88611	5.24	2	2																	496	54.8996	9.51025
P23246-2	Isoform Short of Splicing factor, proline- and glutamine-rich OS=Homo sapiens OX=9606 GN=SFPQ - [SFPQ_HUMAN]	0	1.33333	0																	5.2794	5.98	2	2	2.4174	4.63	2	2													669	72.2178	9.23193
Q2NL82	Pre-rRNA-processing protein TSR1 homolog OS=Homo sapiens OX=9606 GN=TSR1 PE=1 SV=1 - [TSR1_HUMAN]	0	1.33333	0													2.52104	3.86	2	2	3.80103	3.11	2	2																	804	91.7519	7.41553
Q96QK1	Vacuolar protein sorting-associated protein 35 OS=Homo sapiens OX=9606 GN=VPS35 PE=1 SV=2 - [VPS35_HUMAN]	0	1.33333	0													2.48363	3.14	2	2	3.34047	3.89	2	2																	796	91.6489	5.49072
P78347-2	Isoform 2 of General transcription factor II-I OS=Homo sapiens OX=9606 GN=GTF2I - [GTF2I_HUMAN]	0	1.33333	0													2.90496	2.72	2	2	4.80995	3.76	2	2																	957	107.902	7.94287
Cont_Q2M2I5	Keratin, type I cytoskeletal 24 OS=Homo sapiens OX=9606 GN=KRT24 PE=1 SV=1 - [K1C24_HUMAN]	2.33333	1	1.66667	10.5859	4.76	3	7													7.23687	3.43	2	3					12.886	3.43	2	5									525	55.0534	4.95752
Q96DG6	Carboxymethylenebutenolidase homolog OS=Homo sapiens OX=9606 GN=CMBL PE=1 SV=1 - [CMBL_HUMAN]	3.66667	1	1	10.1373	19.18	4	4	10.0051	15.92	3	3	8.03646	14.29	3	4	6.32007	15.1	3	3																	6.6083	13.88	3	3	245	28.0302	7.18115
P53396-3	Isoform 3 of ATP-citrate synthase OS=Homo sapiens OX=9606 GN=ACLY - [ACLY_HUMAN]	0	1	0.666667																	7.36256	3.73	3	3									3.80939	2.53	2	2					830	91.0408	8.67529
P11940-2	Isoform 2 of Polyadenylate-binding protein 1 OS=Homo sapiens OX=9606 GN=PABPC1 - [PABP1_HUMAN]	6	1	0	25.1337	24.5	11	12	9.78068	8.59	4	4	4.04868	3.66	2	2	7.6329	6.4	3	3																					547	61.142	9.0708
P62314	Small nuclear ribonucleoprotein Sm D1 OS=Homo sapiens OX=9606 GN=SNRPD1 PE=1 SV=1 - [SMD1_HUMAN]	2.66667	1	0	8.12279	27.73	2	2	6.60564	26.05	2	3	9.49635	27.73	2	3					4.66019	36.97	3	3																	119	13.2734	11.561
P83731	Large ribosomal subunit protein eL24 OS=Homo sapiens OX=9606 GN=RPL24 PE=1 SV=1 - [RL24_HUMAN]	2.66667	1	0	5.96184	19.11	3	3	4.84619	19.11	3	3	5.05544	13.38	2	2	6.37558	19.11	3	3																					157	17.7679	11.2534
P52272-2	Isoform 2 of Heterogeneous nuclear ribonucleoprotein M OS=Homo sapiens OX=9606 GN=HNRNPM - [HNRPM_HUMAN]	1.66667	1	0	14.6501	12.16	5	5													3.86508	4.78	3	3																	691	73.5724	8.82178
Q13310-2	Isoform 2 of Polyadenylate-binding protein 4 OS=Homo sapiens OX=9606 GN=PABPC4 - [PABP4_HUMAN]	1.66667	1	0	9.33719	4.44	2	3	5.91821	4.28	2	2					8.24647	7.29	3	3																					631	69.5348	9.5249
P50914	Large ribosomal subunit protein eL14 OS=Homo sapiens OX=9606 GN=RPL14 PE=1 SV=4 - [RL14_HUMAN]	1	1	0	9.09988	11.16	2	3									5.75674	10.7	2	3																					215	23.417	10.9312
P98179	RNA-binding protein 3 OS=Homo sapiens OX=9606 GN=RBM3 PE=1 SV=1 - [RBM3_HUMAN]	0.666667	1	0	4.23253	19.11	2	2													7.14525	27.39	3	3																	157	17.16	8.90967
P48556	26S proteasome non-ATPase regulatory subunit 8 OS=Homo sapiens OX=9606 GN=PSMD8 PE=1 SV=2 - [PSMD8_HUMAN]	0.666667	1	0	4.0633	4.57	2	2													4.67702	9.71	3	3																	350	39.5868	9.70068
P38919	Eukaryotic initiation factor 4A-III OS=Homo sapiens OX=9606 GN=EIF4A3 PE=1 SV=4 - [IF4A3_HUMAN]	0.666667	1	0	6.39198	5.84	2	2													8.7828	9.25	3	3																	411	46.8412	6.72705
P41252	Isoleucine--tRNA ligase, cytoplasmic OS=Homo sapiens OX=9606 GN=IARS1 PE=1 SV=2 - [SYIC_HUMAN]	0.666667	1	0	0	1.66	2	2													4.54095	3.88	3	3																	1262	144.406	6.15088
Q9UBQ5-2	Isoform 2 of Eukaryotic translation initiation factor 3 subunit K OS=Homo sapiens OX=9606 GN=EIF3K - [EIF3K_HUMAN]	0	1	0																	9.43208	20.38	3	3																	211	24.4681	4.86865
Q52LJ0-1	Isoform 1 of Protein FAM98B OS=Homo sapiens OX=9606 GN=FAM98B - [FA98B_HUMAN]	0	1	0													9.69009	12.42	3	3																					330	37.167	6.29053
Q14558	Phosphoribosyl pyrophosphate synthase-associated protein 1 OS=Homo sapiens OX=9606 GN=PRPSAP1 PE=1 SV=2 - [KPRA_HUMAN]	0	1	0													10.0137	10.96	2	3																					356	39.3686	7.1958
Q9NR50	Translation initiation factor eIF-2B subunit gamma OS=Homo sapiens OX=9606 GN=EIF2B3 PE=1 SV=1 - [EI2BG_HUMAN]	0	1	0													7.60465	7.96	3	3																					452	50.208	6.46826
Q13409-6	Isoform 2F of Cytoplasmic dynein 1 intermediate chain 2 OS=Homo sapiens OX=9606 GN=DYNC1I2 - [DC1I2_HUMAN]	0	1	0																	9.76737	7.86	2	3																	611	68.2557	5.2876
Q08AM6	Protein VAC14 homolog OS=Homo sapiens OX=9606 GN=VAC14 PE=1 SV=1 - [VAC14_HUMAN]	0	1	0													8.72761	6.39	3	3																					782	87.9167	6.12549
Q96S59-2	Isoform 2 of Ran-binding protein 9 OS=Homo sapiens OX=9606 GN=RANBP9 - [RANB9_HUMAN]	0	1	0													6.32683	5.93	2	3																					388	43.0367	6.7417
Q86Y56	Dynein axonemal assembly factor 5 OS=Homo sapiens OX=9606 GN=DNAAF5 PE=1 SV=4 - [DAAF5_HUMAN]	0	1	0																	4.84621	4.33	3	3																	855	93.4621	6.41748
P68371	Tubulin beta-4B chain OS=Homo sapiens OX=9606 GN=TUBB4B PE=1 SV=1 - [TBB4B_HUMAN]	13	0.666667	3.33333	103.811	48.54	16	36					8.18318	12.81	3	3	4.46832	8.76	2	2													12.9814	15.96	6	8	2.8388	5.84	2	2	445	49.799	4.89404
Q13885	Tubulin beta-2A chain OS=Homo sapiens OX=9606 GN=TUBB2A PE=1 SV=1 - [TBB2A_HUMAN]	11	0.666667	3.33333	81.5362	34.38	12	28	5.9805	6.52	2	2	8.18318	12.81	3	3	4.46832	8.76	2	2													10.5909	19.33	6	8	2.8388	5.84	2	2	445	49.875	4.89404
Q93008	Probable ubiquitin carboxyl-terminal hydrolase FAF-X OS=Homo sapiens OX=9606 GN=USP9X PE=1 SV=4 - [USP9X_HUMAN]	2.66667	0.666667	1	8.58047	2.51	5	5	8.20223	1.41	3	3													2.06998	0.78	2	2									0	1.33	3	3	2554	290.278	5.79541
Q6DRA6	Putative histone H2B type 2-D OS=Homo sapiens OX=9606 GN=H2BC19P PE=5 SV=3 - [H2B2D_HUMAN]	33	0.666667	0	66.759	16.46	4	28	78.691	16.46	4	32	82.0176	15.24	3	39									4.71094	6.1	2	2													164	18.0065	10.5796
Q9NYF8-3	Isoform 3 of Bcl-2-associated transcription factor 1 OS=Homo sapiens OX=9606 GN=BCLAF1 - [BCLF1_HUMAN]	4.33333	0.666667	0	24.1758	5.75	3	8	11.2925	8.06	4	5													2.64167	4.26	2	2													869	100.172	9.94971
P62841	Small ribosomal subunit protein uS19 OS=Homo sapiens OX=9606 GN=RPS15 PE=1 SV=2 - [RS15_HUMAN]	4	0.666667	0	3.04919	21.38	2	2	7.38614	42.07	3	6	7.18515	36.55	3	4					7.43607	23.45	2	2																	145	17.0292	10.3892
P36578	Large ribosomal subunit protein uL4 OS=Homo sapiens OX=9606 GN=RPL4 PE=1 SV=5 - [RL4_HUMAN]	4	0.666667	0	15.4744	17.1	5	5	6.8308	11.94	4	4	6.54195	7.26	3	3	3.73822	4.92	2	2																					427	47.6674	11.063
Q86T82-2	Isoform 2 of Ubiquitin carboxyl-terminal hydrolase 37 OS=Homo sapiens OX=9606 GN=USP37 - [UBP37_HUMAN]	3.33333	0.666667	0	9.13322	6.33	4	4	10.3163	4.97	3	3	8.34178	3.84	2	3					5.66599	3.84	2	2																	885	99.6905	5.45264
P40429	Large ribosomal subunit protein uL13 OS=Homo sapiens OX=9606 GN=RPL13A PE=1 SV=2 - [RL13A_HUMAN]	3	0.666667	0	7.53021	17.73	4	4	9.45009	14.29	3	3	4.92279	9.36	2	2	6.9715	10.34	2	2																					203	23.5624	10.9312
P62917	Large ribosomal subunit protein uL2 OS=Homo sapiens OX=9606 GN=RPL8 PE=1 SV=2 - [RL8_HUMAN]	3	0.666667	0	15.6082	15.56	4	5	6.90666	10.89	2	2	2.90926	10.89	2	2									5.33196	10.89	2	2													257	28.0073	11.0337
P62424	Large ribosomal subunit protein eL8 OS=Homo sapiens OX=9606 GN=RPL7A PE=1 SV=2 - [RL7A_HUMAN]	2.66667	0.666667	0	23.9908	28.57	7	8													3.02249	13.53	2	2																	266	29.977	10.6089
Q6PCD5	E3 ubiquitin-protein ligase RFWD3 OS=Homo sapiens OX=9606 GN=RFWD3 PE=1 SV=3 - [RFWD3_HUMAN]	2.66667	0.666667	0	5.6092	6.46	3	3	4.77416	4.65	3	3	2.49234	3.36	2	2	7.10317	2.84	2	2																					774	85.0399	6.45557
P27635	Large ribosomal subunit protein uL16 OS=Homo sapiens OX=9606 GN=RPL10 PE=1 SV=5 - [RL10_HUMAN]	1.66667	0.666667	0	8.67766	25.23	3	5													7.70249	19.16	2	2																	214	24.5609	10.0815
P41227	N-alpha-acetyltransferase 10 OS=Homo sapiens OX=9606 GN=NAA10 PE=1 SV=1 - [NAA10_HUMAN]	1.33333	0.666667	0	4.70334	13.19	2	2	6.04579	12.77	2	2									5.89774	9.79	2	2																	235	26.4419	5.64307
P61313	Large ribosomal subunit protein eL15 OS=Homo sapiens OX=9606 GN=RPL15 PE=1 SV=2 - [RL15_HUMAN]	1.33333	0.666667	0	6.18355	22.55	4	4																	5.37381	12.25	2	2													204	24.1311	11.6196
P30153	Serine/threonine-protein phosphatase 2A 65 kDa regulatory subunit A alpha isoform OS=Homo sapiens OX=9606 GN=PPP2R1A PE=1 SV=4 - [2AAA_HUMAN]	1.33333	0.666667	0	11.3	9.85	4	4									2.83456	4.75	2	2																					589	65.2669	5.10986
O43913	Origin recognition complex subunit 5 OS=Homo sapiens OX=9606 GN=ORC5 PE=1 SV=1 - [ORC5_HUMAN]	1.33333	0.666667	0	4.56242	4.6	2	2					0	3.91	2	2	3.77343	4.6	2	2																					435	50.2512	7.73779
Q13765	Nascent polypeptide-associated complex subunit alpha OS=Homo sapiens OX=9606 GN=NACA PE=1 SV=1 - [NACA_HUMAN]	1	0.666667	0	11.8943	13.49	2	3													4.14394	12.56	2	2																	215	23.3697	4.56396
P62857	Small ribosomal subunit protein eS28 OS=Homo sapiens OX=9606 GN=RPS28 PE=1 SV=1 - [RS28_HUMAN]	0.666667	0.666667	0	5.81849	30.43	2	2									5.73619	23.19	2	2																					69	7.8362	10.6968
P51665	26S proteasome non-ATPase regulatory subunit 7 OS=Homo sapiens OX=9606 GN=PSMD7 PE=1 SV=2 - [PSMD7_HUMAN]	0.666667	0.666667	0									8.23101	14.81	2	2	6.85704	11.11	2	2																					324	37.0025	6.771
O14979-3	Isoform 3 of Heterogeneous nuclear ribonucleoprotein D-like OS=Homo sapiens OX=9606 GN=HNRNPDL - [HNRDL_HUMAN]	0.666667	0.666667	0	1.80004	6.56	2	2													5.17151	7.38	2	2																	244	27.1746	8.646
P63173	Large ribosomal subunit protein eL38 OS=Homo sapiens OX=9606 GN=RPL38 PE=1 SV=2 - [RL38_HUMAN]	0	0.666667	0																					4.93307	35.71	2	2													70	8.21273	10.0962
Q9BTT0-3	Isoform 3 of Acidic leucine-rich nuclear phosphoprotein 32 family member E OS=Homo sapiens OX=9606 GN=ANP32E - [AN32E_HUMAN]	0	0.666667	0																					6.46157	15	2	2													220	25.1101	3.73877
Q9Y6W5-2	Isoform 2 of Actin-binding protein WASF2 OS=Homo sapiens OX=9606 GN=WASF2 - [WASF2_HUMAN]	0	0.666667	0																	5.61191	13.52	2	2																	281	31.9592	8.08936
Q00587-2	Isoform 2 of Cdc42 effector protein 1 OS=Homo sapiens OX=9606 GN=CDC42EP1 - [BORG5_HUMAN]	0	0.666667	0																					5.36801	12.5	2	2													384	39.6618	7.15186
Q96CT7	Coiled-coil domain-containing protein 124 OS=Homo sapiens OX=9606 GN=CCDC124 PE=1 SV=1 - [CC124_HUMAN]	0	0.666667	0																	2.10352	12.11	2	2																	223	25.8196	9.53955
P35249-2	Isoform 2 of Replication factor C subunit 4 OS=Homo sapiens OX=9606 GN=RFC4 - [RFC4_HUMAN]	0	0.666667	0																	3.75814	9.9	2	2																	303	33.654	9.56885
P15104	Glutamine synthetase OS=Homo sapiens OX=9606 GN=GLUL PE=1 SV=4 - [GLNA_HUMAN]	0	0.666667	0																	6.85033	8.85	2	2																	373	42.0373	6.88818
P40938-2	Isoform 2 of Replication factor C subunit 3 OS=Homo sapiens OX=9606 GN=RFC3 - [RFC3_HUMAN]	0	0.666667	0													2.14173	8.52	2	2																					305	34.7339	8.39697
Q96EK4	THAP domain-containing protein 11 OS=Homo sapiens OX=9606 GN=THAP11 PE=1 SV=2 - [THA11_HUMAN]	0	0.666667	0													4.86548	7.96	2	2																					314	34.4335	8.98291
Q13442	28 kDa heat- and acid-stable phosphoprotein OS=Homo sapiens OX=9606 GN=PDAP1 PE=1 SV=1 - [HAP28_HUMAN]	0	0.666667	0													5.05979	7.73	2	2																					181	20.6176	8.86572
P38159-2	Isoform 2 of RNA-binding motif protein, X chromosome OS=Homo sapiens OX=9606 GN=RBMX - [RBMX_HUMAN]	0	0.666667	0																	6.09647	7.67	2	2																	378	40.8216	10.0376
P19784	Casein kinase II subunit alpha' OS=Homo sapiens OX=9606 GN=CSNK2A2 PE=1 SV=1 - [CSK22_HUMAN]	0	0.666667	0																	0	7.14	2	2																	350	41.1871	8.55811
Q7L5Y9-3	Isoform 3 of E3 ubiquitin-protein transferase MAEA OS=Homo sapiens OX=9606 GN=MAEA - [MAEA_HUMAN]	0	0.666667	0													1.6819	6.76	2	2																					355	40.3836	8.83643
O95365	Zinc finger and BTB domain-containing protein 7A OS=Homo sapiens OX=9606 GN=ZBTB7A PE=1 SV=1 - [ZBT7A_HUMAN]	0	0.666667	0																	3.26545	6.51	2	2																	584	61.4008	5.18604
Q9UQ13-2	Isoform 2 of Leucine-rich repeat protein SHOC-2 OS=Homo sapiens OX=9606 GN=SHOC2 - [SHOC2_HUMAN]	0	0.666667	0													1.64229	6.34	2	2																					536	59.7059	9.14404
Q66K64	DDB1- and CUL4-associated factor 15 OS=Homo sapiens OX=9606 GN=DCAF15 PE=1 SV=1 - [DCA15_HUMAN]	0	0.666667	0																					6.29308	5.67	2	2													600	66.421	6.58057
Q92769-3	Isoform 2 of Histone deacetylase 2 OS=Homo sapiens OX=9606 GN=HDAC2 - [HDAC2_HUMAN]	0	0.666667	0													3.00853	5.46	2	2																					458	51.9653	5.74463
O75794	Cell division cycle protein 123 homolog OS=Homo sapiens OX=9606 GN=CDC123 PE=1 SV=1 - [CD123_HUMAN]	0	0.666667	0																	0	5.06	2	2																	336	39.1102	4.80518
Q8ND56-3	Isoform 3 of Protein LSM14 homolog A OS=Homo sapiens OX=9606 GN=LSM14A - [LS14A_HUMAN]	0	0.666667	0																					2.75997	4.98	2	2													422	46.3831	9.53955
P43034	Platelet-activating factor acetylhydrolase IB subunit beta OS=Homo sapiens OX=9606 GN=PAFAH1B1 PE=1 SV=2 - [LIS1_HUMAN]	0	0.666667	0													4.68092	4.88	2	2																					410	46.6082	7.37158
O43865-2	Isoform 2 of S-adenosylhomocysteine hydrolase-like protein 1 OS=Homo sapiens OX=9606 GN=AHCYL1 - [SAHH2_HUMAN]	0	0.666667	0																	4.97326	4.76	2	2																	483	53.7189	7.44482
Q6PI48	Aspartate--tRNA ligase, mitochondrial OS=Homo sapiens OX=9606 GN=DARS2 PE=1 SV=1 - [SYDM_HUMAN]	0	0.666667	0													5.76818	4.65	2	2																					645	73.5161	8.01611
Q9Y4C2-2	Isoform 2 of TRPM8 channel-associated factor 1 OS=Homo sapiens OX=9606 GN=TCAF1 - [TCAF1_HUMAN]	0	0.666667	0																	0	4.24	2	2																	919	101.826	6.50732
Q92585	Mastermind-like protein 1 OS=Homo sapiens OX=9606 GN=MAML1 PE=1 SV=3 - [MAML1_HUMAN]	0	0.666667	0													0	3.94	2	2																					1016	107.987	8.27979
P14868	Aspartate--tRNA ligase, cytoplasmic OS=Homo sapiens OX=9606 GN=DARS1 PE=1 SV=2 - [SYDC_HUMAN]	0	0.666667	0																	4.14608	3.59	2	2																	501	57.1	6.55127
Q96SB4-4	Isoform 3 of SRSF protein kinase 1 OS=Homo sapiens OX=9606 GN=SRPK1 - [SRPK1_HUMAN]	0	0.666667	0													4.07094	3.44	2	2																					639	72.3381	5.57959
Q8NB90-3	Isoform 3 of ATPase family gene 2 protein homolog A OS=Homo sapiens OX=9606 GN=AFG2A - [AFG2A_HUMAN]	0	0.666667	0													2.72763	3.3	2	2																					696	75.6793	5.94775
O60841	Eukaryotic translation initiation factor 5B OS=Homo sapiens OX=9606 GN=EIF5B PE=1 SV=4 - [IF2P_HUMAN]	0	0.666667	0													7.42363	3.28	2	2																					1220	138.742	5.49072
P27816-5	Isoform 5 of Microtubule-associated protein 4 OS=Homo sapiens OX=9606 GN=MAP4 - [MAP4_HUMAN]	0	0.666667	0																					5.01496	3.21	2	2													809	85.1994	7.7085
Q96SI9-2	Isoform 2 of Spermatid perinuclear RNA-binding protein OS=Homo sapiens OX=9606 GN=STRBP - [STRBP_HUMAN]	0	0.666667	0													3.90713	3.04	2	2																					658	71.921	8.646
Q92974-3	Isoform 3 of Rho guanine nucleotide exchange factor 2 OS=Homo sapiens OX=9606 GN=ARHGEF2 - [ARHG2_HUMAN]	0	0.666667	0													2.4704	3.03	2	2																					958	108.175	6.87354
P33176	Kinesin-1 heavy chain OS=Homo sapiens OX=9606 GN=KIF5B PE=1 SV=1 - [KINH_HUMAN]	0	0.666667	0													4.59977	2.8	2	2																					963	109.617	6.50732
Q7Z7L1	Schlafen family member 11 OS=Homo sapiens OX=9606 GN=SLFN11 PE=1 SV=2 - [SLN11_HUMAN]	0	0.666667	0													0	2.66	2	2																					901	102.77	7.76709
Q9Y2A7	Nck-associated protein 1 OS=Homo sapiens OX=9606 GN=NCKAP1 PE=1 SV=1 - [NCKP1_HUMAN]	0	0.666667	0																					4.89426	2.39	2	2													1128	128.707	6.62451
Q86TI2-4	Isoform 3 of Dipeptidyl peptidase 9 OS=Homo sapiens OX=9606 GN=DPP9 - [DPP9_HUMAN]	0	0.666667	0																	4.12033	2.27	2	2																	836	94.9524	6.48096
Q13435	Splicing factor 3B subunit 2 OS=Homo sapiens OX=9606 GN=SF3B2 PE=1 SV=2 - [SF3B2_HUMAN]	0	0.666667	0																	4.87356	2.23	2	2																	895	100.165	5.66846
P49736	DNA replication licensing factor MCM2 OS=Homo sapiens OX=9606 GN=MCM2 PE=1 SV=4 - [MCM2_HUMAN]	0	0.666667	0													3.82411	2.21	2	2																					904	101.832	5.51611
Q14008-2	Isoform 2 of Cytoskeleton-associated protein 5 OS=Homo sapiens OX=9606 GN=CKAP5 - [CKAP5_HUMAN]	0	0.666667	0													2.58686	2.18	2	2																					1972	218.387	8.06006
O14776-2	Isoform 2 of Transcription elongation regulator 1 OS=Homo sapiens OX=9606 GN=TCERG1 - [TCRG1_HUMAN]	0	0.666667	0													4.4499	2.14	2	2																					1077	121.614	8.54346
O60518	Ran-binding protein 6 OS=Homo sapiens OX=9606 GN=RANBP6 PE=1 SV=2 - [RNBP6_HUMAN]	0	0.666667	0																					0	1.99	2	2													1105	124.633	5.0083
Q00341-2	Isoform 2 of Vigilin OS=Homo sapiens OX=9606 GN=HDLBP - [VIGLN_HUMAN]	0	0.666667	0																					5.26631	1.86	2	2													1235	137.901	6.88818
O95163	Elongator complex protein 1 OS=Homo sapiens OX=9606 GN=ELP1 PE=1 SV=3 - [ELP1_HUMAN]	0	0.666667	0																	3.94726	1.65	2	2																	1332	150.159	5.93506
P35658-2	Isoform 2 of Nuclear pore complex protein Nup214 OS=Homo sapiens OX=9606 GN=NUP214 - [NU214_HUMAN]	0	0.666667	0													5.67903	1.49	2	2																					2079	212.441	7.37158
Q9Y6D5	Brefeldin A-inhibited guanine nucleotide-exchange protein 2 OS=Homo sapiens OX=9606 GN=ARFGEF2 PE=1 SV=3 - [BIG2_HUMAN]	0	0.666667	0																					3.86879	1.01	2	2													1785	201.909	6.32861
Q5T4S7-3	Isoform 3 of E3 ubiquitin-protein ligase UBR4 OS=Homo sapiens OX=9606 GN=UBR4 - [UBR4_HUMAN]	0	0.666667	0													5.19479	0.78	2	2																					5159	571.489	6.03662
Q7L273	BTB/POZ domain-containing protein KCTD9 OS=Homo sapiens OX=9606 GN=KCTD9 PE=1 SV=1 - [KCTD9_HUMAN]	8.33333	0	24.3333	6.95818	10.03	3	4	25.1452	26.99	7	11	25.6922	28.28	7	10													32.2113	35.73	9	18	69.5643	48.33	13	37	48.4612	36.76	10	18	389	42.5396	6.3667
P15924	Desmoplakin OS=Homo sapiens OX=9606 GN=DSP PE=1 SV=3 - [DESP_HUMAN]	37.6667	0	18.3333	307.661	32.32	75	113																					28.2124	6.83	20	20	51.5141	9.16	28	30	9.65497	1.53	5	5	2871	331.569	6.81494
Cont_Q9R0H5	Keratin, type II cytoskeletal 71 OS=Mus musculus OX=10090 GN=Krt71 PE=1 SV=1 - [K2C71_MOUSE]	2.33333	0	16.6667					25.751	5.92	3	7																	33.0686	8.21	4	18	44.8381	5.92	4	19	33.5166	4.58	2	13	524	57.3469	6.99072
Cont_Q86YZ3	Hornerin OS=Homo sapiens OX=9606 GN=HRNR PE=1 SV=2 - [HORN_HUMAN]	2.33333	0	14	13.2731	4.91	4	7																					61.0025	12.56	11	23	52.3226	11.16	11	16	7.78375	2.35	2	3	2850	282.228	10.0376
Q9P219	Protein Daple OS=Homo sapiens OX=9606 GN=CCDC88C PE=1 SV=3 - [DAPLE_HUMAN]	0	0	12.6667																									1.67468	0.99	2	2	29.2496	8.19	15	17	30.7544	9.37	18	19	2028	228.091	6.22705
Q02413	Desmoglein-1 OS=Homo sapiens OX=9606 GN=DSG1 PE=1 SV=2 - [DSG1_HUMAN]	7.66667	0	8.33333	71.8874	20.78	14	23																					12.7235	10.68	8	8	29.1507	15.35	12	13	10.6166	5.82	4	4	1049	113.676	5.03369
P06733	Alpha-enolase OS=Homo sapiens OX=9606 GN=ENO1 PE=1 SV=2 - [ENOA_HUMAN]	11	0	7.33333	97.1335	51.38	19	33																					11.1078	13.82	3	4	25.3231	37.1	11	15	3.4484	11.52	3	3	434	47.1393	7.38623
P21333-2	Isoform 2 of Filamin-A OS=Homo sapiens OX=9606 GN=FLNA - [FLNA_HUMAN]	3.33333	0	6.66667	23.4301	5.8	9	10																					9.18392	3.33	6	6	4.92035	2.65	4	4	21.1438	6.1	10	10	2639	279.843	6.04932
Q08554-2	Isoform 1B of Desmocollin-1 OS=Homo sapiens OX=9606 GN=DSC1 - [DSC1_HUMAN]	2	0	6.66667	20.0055	8.93	6	6																					10.0618	5.24	4	6	25.9347	6.79	5	10	11.2427	5.24	4	4	840	93.776	5.52881
Cont_Q5D862	Filaggrin-2 OS=Homo sapiens OX=9606 GN=FLG2 PE=1 SV=1 - [FILA2_HUMAN]	4	0	6.33333	30.8225	9.37	10	12																					9.79682	2.72	4	6	26.4733	5.44	7	11	2.92247	1.25	2	2	2391	247.928	8.30908
Q6KB66-2	Isoform 2 of Keratin, type II cytoskeletal 80 OS=Homo sapiens OX=9606 GN=KRT80 - [K2C80_HUMAN]	6	0	6	34.5504	18.25	7	18																					13.9446	7.82	3	5	31.1646	13.27	5	13					422	47.212	5.30029
P81605	Dermcidin OS=Homo sapiens OX=9606 GN=DCD PE=1 SV=2 - [DCD_HUMAN]	2.66667	0	6	6.08344	12.73	2	2	8.00875	12.73	2	2	13.9164	25.45	3	4													16.1794	22.73	2	7	24.2014	33.64	4	7	14.1872	22.73	3	4	110	11.2768	6.53662
P14923	Junction plakoglobin OS=Homo sapiens OX=9606 GN=JUP PE=1 SV=3 - [PLAK_HUMAN]	8.33333	0	5.33333	67.7641	30.34	21	25																					7.02423	6.17	4	4	16.9533	14.36	9	10	5.02599	2.95	2	2	745	81.6927	6.13818
O75891	Cytosolic 10-formyltetrahydrofolate dehydrogenase OS=Homo sapiens OX=9606 GN=ALDH1L1 PE=1 SV=2 - [AL1L1_HUMAN]	0	0	4.66667																													16.0224	10.64	7	8	14.9426	6.98	5	6	902	98.7666	5.93506
P29508	Serpin B3 OS=Homo sapiens OX=9606 GN=SERPINB3 PE=1 SV=2 - [SPB3_HUMAN]	12.6667	0	4.33333	103.684	47.95	19	38																					5.47159	12.05	4	4	11.8808	20.77	7	7	1.8375	4.87	2	2	390	44.5365	6.81494
Cont_Q8N1N4	Keratin, type II cytoskeletal 78 OS=Homo sapiens OX=9606 GN=KRT78 PE=1 SV=2 - [K2C78_HUMAN]	3	0	4	23.2978	15.19	9	9																					6.77281	11.54	5	5	9.27091	10.38	5	5	3.86249	3.27	2	2	520	56.8305	6.02393
P48594	Serpin B4 OS=Homo sapiens OX=9606 GN=SERPINB4 PE=1 SV=2 - [SPB4_HUMAN]	13.3333	0	3.33333	120.658	46.92	20	40																					5.47159	6.67	3	3	11.8808	13.59	5	5	1.8375	4.87	2	2	390	44.8255	6.21436
P07355	Annexin A2 OS=Homo sapiens OX=9606 GN=ANXA2 PE=1 SV=2 - [ANXA2_HUMAN]	7.33333	0	3.33333	83.3529	44.84	16	22																					4.81235	10.62	3	3	11.4458	12.09	4	4	4.83957	10.62	3	3	339	38.5798	7.75244
P0CG39	POTE ankyrin domain family member J OS=Homo sapiens OX=9606 GN=POTEJ PE=3 SV=1 - [POTEJ_HUMAN]	2.66667	0	3.33333	30.7093	3.37	4	8																					4.40323	2.31	2	3	8.97685	4.43	3	4	9.59375	2.31	3	3	1038	117.315	5.97314
Q96P63	Serpin B12 OS=Homo sapiens OX=9606 GN=SERPINB12 PE=1 SV=1 - [SPB12_HUMAN]	0.666667	0	3.33333	5.05045	4.94	2	2																									8.04336	19.01	6	7	4.53114	8.64	3	3	405	46.2471	5.52881
P31944	Caspase-14 OS=Homo sapiens OX=9606 GN=CASP14 PE=1 SV=2 - [CASPE_HUMAN]	1.33333	0	3	11.0248	23.55	4	4																					4.57743	9.92	2	2	18.4053	15.29	5	7					242	27.662	5.57959
P07195	L-lactate dehydrogenase B chain OS=Homo sapiens OX=9606 GN=LDHB PE=1 SV=2 - [LDHB_HUMAN]	0	0	3																													12.8222	20.06	6	6	7.02793	9.88	3	3	334	36.6151	6.04932
Cont_Q86Y46	Keratin, type II cytoskeletal 73 OS=Homo sapiens OX=9606 GN=KRT73 PE=1 SV=1 - [K2C73_HUMAN]	3.33333	0	2.66667	13.2196	7.04	4	5	13.888	9.44	5	5																					6.52007	5.74	4	5	8.11656	5.93	3	3	540	58.8867	7.2251
Q06830	Peroxiredoxin-1 OS=Homo sapiens OX=9606 GN=PRDX1 PE=1 SV=1 - [PRDX1_HUMAN]	3	0	2.66667	21.4636	44.22	8	9																					3.8364	15.08	2	3	5.90032	14.57	3	3	4.22734	9.55	2	2	199	22.0963	8.1333
Q8IX12-2	Isoform 2 of Cell division cycle and apoptosis regulator protein 1 OS=Homo sapiens OX=9606 GN=CCAR1 - [CCAR1_HUMAN]	0	0	2.66667																													2.3166	4.49	4	4	5.21274	3.96	4	4	1135	130.962	5.75732
Q08188	Protein-glutamine gamma-glutamyltransferase E OS=Homo sapiens OX=9606 GN=TGM3 PE=1 SV=4 - [TGM3_HUMAN]	4.33333	0	2.33333	35.4879	20.49	9	13																					7.95436	4.47	2	3	9.83012	4.76	3	4					693	76.5836	5.85889
Cont_Q9C075	Keratin, type I cytoskeletal 23 OS=Homo sapiens OX=9606 GN=KRT23 PE=1 SV=2 - [K1C23_HUMAN]	1	0	2.33333	3.08377	11.14	3	3																					3.34662	6.64	3	3	6.18364	9	4	4					422	48.1012	6.53662
P01040	Cystatin-A OS=Homo sapiens OX=9606 GN=CSTA PE=1 SV=1 - [CYTA_HUMAN]	0.666667	0	2.33333	5.89828	26.53	2	2																					3.73342	19.39	2	2	3.31763	32.65	2	3	6.41993	26.53	2	2	98	10.9997	5.50342
Q00610-2	Isoform 2 of Clathrin heavy chain 1 OS=Homo sapiens OX=9606 GN=CLTC - [CLH1_HUMAN]	4.66667	0	2	21.1103	9.09	10	14																													10.2782	3.6	6	6	1639	187.771	5.69385
Q96AV8-3	Isoform 3 of Transcription factor E2F7 OS=Homo sapiens OX=9606 GN=E2F7 - [E2F7_HUMAN]	4	0	2	13.8624	7.15	5	6	10.2429	5.36	4	4	5.27469	2.79	2	2													3.06223	5.36	4	4					4.85386	3.24	2	2	895	98.2917	8.1626
Q9BRS2	Serine/threonine-protein kinase RIO1 OS=Homo sapiens OX=9606 GN=RIOK1 PE=1 SV=2 - [RIOK1_HUMAN]	1.33333	0	2					2.20737	5.63	2	2	0	6.51	2	2																	4.30697	8.45	4	4	1.90365	5.28	2	2	568	65.5417	6.18896
P25311	Zinc-alpha-2-glycoprotein OS=Homo sapiens OX=9606 GN=AZGP1 PE=1 SV=2 - [ZA2G_HUMAN]	0	0	2																									4.99447	8.72	2	2	5.27338	15.1	4	4					298	34.2371	6.04932
P57678	Gem-associated protein 4 OS=Homo sapiens OX=9606 GN=GEMIN4 PE=1 SV=2 - [GEMI4_HUMAN]	0	0	2																													4.01362	3.02	3	3	4.85036	3.02	3	3	1058	119.96	6.03662
Q13509	Tubulin beta-3 chain OS=Homo sapiens OX=9606 GN=TUBB3 PE=1 SV=2 - [TBB3_HUMAN]	8.66667	0	1.66667	67.0351	25.56	11	24					5.56891	7.11	2	2																	11.211	12.22	4	5					450	50.4003	4.93213
P06576	ATP synthase subunit beta, mitochondrial OS=Homo sapiens OX=9606 GN=ATP5F1B PE=1 SV=3 - [ATPB_HUMAN]	4.33333	0	1.66667	31.6381	29.68	11	13																									5.22953	8.51	2	3	7.18253	8.51	2	2	529	56.5246	5.40186
P22735	Protein-glutamine gamma-glutamyltransferase K OS=Homo sapiens OX=9606 GN=TGM1 PE=1 SV=4 - [TGM1_HUMAN]	2	0	1.66667	14.616	9.06	6	6																									4.07975	5.88	5	5					817	89.7303	6.03662
P12277	Creatine kinase B-type OS=Homo sapiens OX=9606 GN=CKB PE=1 SV=1 - [KCRB_HUMAN]	0	0	1.66667																													5.36833	15.75	3	3	2.61958	6.82	2	2	381	42.6173	5.59229
Cont_Q15323	Keratin, type I cuticular Ha1 OS=Homo sapiens OX=9606 GN=KRT31 PE=1 SV=3 - [K1H1_HUMAN]	0	0	1.66667																									3.97604	3.37	2	2	4.3881	7.69	3	3					416	47.2071	4.88135
Cont_O43790	Keratin, type II cuticular Hb6 OS=Homo sapiens OX=9606 GN=KRT86 PE=1 SV=1 - [KRT86_HUMAN]	0	0	1.66667																													9.14861	9.26	5	5					486	53.4663	5.65576
P04083	Annexin A1 OS=Homo sapiens OX=9606 GN=ANXA1 PE=1 SV=2 - [ANXA1_HUMAN]	5.33333	0	1.33333	66.2818	42.77	13	16																									8.16653	12.43	3	4					346	38.69	7.02002
P00338	L-lactate dehydrogenase A chain OS=Homo sapiens OX=9606 GN=LDHA PE=1 SV=2 - [LDHA_HUMAN]	3	0	1.33333	24.6339	25.3	7	9																									11.0394	13.86	4	4					332	36.6654	8.26514
Cont_Q9NSB2	Keratin, type II cuticular Hb4 OS=Homo sapiens OX=9606 GN=KRT84 PE=2 SV=2 - [KRT84_HUMAN]	3	0	1.33333					22.2815	19.67	9	9																	6.07521	4.33	3	4									600	64.8015	7.56201
P07339	Cathepsin D OS=Homo sapiens OX=9606 GN=CTSD PE=1 SV=1 - [CATD_HUMAN]	2.66667	0	1.33333	15.4365	17.23	6	8																					2.20144	6.31	2	2	2.14797	6.31	2	2					412	44.5236	6.53662
P32119	Peroxiredoxin-2 OS=Homo sapiens OX=9606 GN=PRDX2 PE=1 SV=5 - [PRDX2_HUMAN]	2	0	1.33333	11.8733	29.8	6	6																					1.8637	8.59	2	2					3.84626	9.6	2	2	198	21.8782	5.97314
Cont_P15241	Keratin, type II microfibrillar, component 7C OS=Ovis aries OX=9940 PE=1 SV=1 - [K2M2_SHEEP]	0.666667	0	1.33333	0	3.26	2	2																									7.01942	7.33	4	4					491	53.6473	5.56689
Q6UWP8	Suprabasin OS=Homo sapiens OX=9606 GN=SBSN PE=1 SV=2 - [SBSN_HUMAN]	4.66667	0	1	24.2473	33.73	9	14																									5.40352	8.47	2	3					590	60.5046	7.00537
P06753-2	Isoform 2 of Tropomyosin alpha-3 chain OS=Homo sapiens OX=9606 GN=TPM3 - [TPM3_HUMAN]	2.66667	0	1	20.0566	37.5	8	8																					3.44824	17.74	3	3									248	29.0147	4.77979
O75688-4	Isoform 4 of Protein phosphatase 1B OS=Homo sapiens OX=9606 GN=PPM1B - [PPM1B_HUMAN]	0.666667	0	1	4.73326	5.26	2	2																									7.34093	9.21	3	3					380	42.0595	5.42725
P98175-4	Isoform 4 of RNA-binding protein 10 OS=Homo sapiens OX=9606 GN=RBM10 - [RBM10_HUMAN]	0	0	1																													7.56141	3.64	3	3					852	94.3122	6.72705
P12882	Myosin-1 OS=Homo sapiens OX=9606 GN=MYH1 PE=1 SV=3 - [MYH1_HUMAN]	0	0	1																													8.57525	2.53	3	3					1939	223.006	5.74463
O94915	Protein furry homolog-like OS=Homo sapiens OX=9606 GN=FRYL PE=1 SV=2 - [FRYL_HUMAN]	0	0	1																																	2.21585	1	2	3	3013	339.383	5.57959
Q9NZT1	Calmodulin-like protein 5 OS=Homo sapiens OX=9606 GN=CALML5 PE=1 SV=2 - [CALL5_HUMAN]	10.3333	0	0.666667	119.8	82.88	13	31																									2.00694	21.23	2	2					146	15.8828	4.43701
O43707	Alpha-actinin-4 OS=Homo sapiens OX=9606 GN=ACTN4 PE=1 SV=2 - [ACTN4_HUMAN]	7	0	0.666667	53.211	27.44	18	21																									1.9883	2.2	2	2					911	104.788	5.43994
P06702	Protein S100-A9 OS=Homo sapiens OX=9606 GN=S100A9 PE=1 SV=1 - [S10A9_HUMAN]	6.33333	0	0.666667	61.4503	45.61	6	19																									3.94918	24.56	2	2					114	13.2335	6.12549
P14625	Endoplasmin OS=Homo sapiens OX=9606 GN=HSP90B1 PE=1 SV=1 - [ENPL_HUMAN]	4.33333	0	0.666667	17.7749	10.59	8	9	8.19821	1.74	2	2	7.33867	1.74	2	2																	1.67138	2.24	2	2					803	92.4113	4.84326
P12814-2	Isoform 2 of Alpha-actinin-1 OS=Homo sapiens OX=9606 GN=ACTN1 - [ACTN1_HUMAN]	2.66667	0	0.666667	21.568	10.37	7	8																									1.9883	2.25	2	2					887	102.644	5.50342
P05089	Arginase-1 OS=Homo sapiens OX=9606 GN=ARG1 PE=1 SV=2 - [ARGI1_HUMAN]	2	0	0.666667	14.872	22.36	6	6																									4.95692	6.83	2	2					322	34.7133	7.21045
Cont_P02662	Alpha-S1-casein OS=Bos taurus OX=9913 GN=CSN1S1 PE=1 SV=2 - [CASA1_BOVIN]	1.33333	0	0.666667	1.65244	10.28	2	2					5.2716	10.28	2	2																	4.82442	10.75	2	2					214	24.5134	5.021
P10809	60 kDa heat shock protein, mitochondrial OS=Homo sapiens OX=9606 GN=HSPD1 PE=1 SV=2 - [CH60_HUMAN]	1.33333	0	0.666667	10.6764	9.95	4	4																									5.55927	8.03	2	2					573	61.0164	5.87158
P01876-1	Isoform 1 of Immunoglobulin heavy constant alpha 1 OS=Homo sapiens OX=9606 GN=IGHA1 - [IGHA1_HUMAN]	1.33333	0	0.666667	11.5476	11.61	4	4																													4.20886	6.8	2	2	353	37.6306	6.50732
P52597	Heterogeneous nuclear ribonucleoprotein F OS=Homo sapiens OX=9606 GN=HNRNPF PE=1 SV=3 - [HNRPF_HUMAN]	0.666667	0	0.666667	9.21886	7.95	2	2																									2.36312	7.95	2	2					415	45.6429	5.57959
P02788-2	Isoform DeltaLf of Lactotransferrin OS=Homo sapiens OX=9606 GN=LTF - [TRFL_HUMAN]	0.666667	0	0.666667	5.03897	2.85	2	2																									4.65345	2.85	2	2					666	73.1142	7.85498
P31025	Lipocalin-1 OS=Homo sapiens OX=9606 GN=LCN1 PE=1 SV=1 - [LCN1_HUMAN]	0	0	0.666667																																	4.34396	12.5	2	2	176	19.2378	5.57959
O43852	Calumenin OS=Homo sapiens OX=9606 GN=CALU PE=1 SV=2 - [CALU_HUMAN]	0	0	0.666667																																	2.21587	6.35	2	2	315	37.0835	4.64014
P42357-3	Isoform 3 of Histidine ammonia-lyase OS=Homo sapiens OX=9606 GN=HAL - [HUTH_HUMAN]	0	0	0.666667																													1.92923	4.23	2	2					449	49.0915	6.66846
P04040	Catalase OS=Homo sapiens OX=9606 GN=CAT PE=1 SV=3 - [CATA_HUMAN]	0	0	0.666667																													3.78867	3.23	2	2					527	59.7188	7.38623
Q01082-3	Isoform 2 of Spectrin beta chain, non-erythrocytic 1 OS=Homo sapiens OX=9606 GN=SPTBN1 - [SPTB2_HUMAN]	0	0	0.666667																													0	0.88	2	2					2155	251.241	5.52881
Q86YD1	Prostate tumor-overexpressed gene 1 protein OS=Homo sapiens OX=9606 GN=PTOV1 PE=1 SV=1 - [PTOV1_HUMAN]	32	0	0	94.7734	54.09	16	30	107.643	54.09	17	32	119.232	47.36	15	34																									416	46.8386	10.5356
P23511-2	Isoform Short of Nuclear transcription factor Y subunit alpha OS=Homo sapiens OX=9606 GN=NFYA - [NFYA_HUMAN]	29	0	0	131.22	13.21	3	27	153.646	13.21	3	35	124.025	13.21	3	25																									318	33.9184	9.23193
Q13617	Cullin-2 OS=Homo sapiens OX=9606 GN=CUL2 PE=1 SV=2 - [CUL2_HUMAN]	27.6667	0	0	32.1005	23.36	15	17	78.3443	43.09	26	36	60.671	37.32	21	30																									745	86.9268	6.91748
Q9NYK5	Large ribosomal subunit protein mL39 OS=Homo sapiens OX=9606 GN=MRPL39 PE=1 SV=3 - [RM39_HUMAN]	19	0	0	40.9193	41.42	12	15	63.2063	41.42	12	22	52.9874	47.93	13	20																									338	38.6867	7.6499
P58107	Epiplakin OS=Homo sapiens OX=9606 GN=EPPK1 PE=1 SV=3 - [EPIPL_HUMAN]	18.6667	0	0	156.788	36.07	44	56																																	5088	555.316	5.61768
Q96A08	Histone H2B type 1-A OS=Homo sapiens OX=9606 GN=H2BC1 PE=1 SV=3 - [H2B1A_HUMAN]	17	0	0	36.2222	48.82	7	20	33.1524	29.92	5	15	37.1537	37.01	5	16																									127	14.1587	10.3159
Q09666	Neuroblast differentiation-associated protein AHNAK OS=Homo sapiens OX=9606 GN=AHNAK PE=1 SV=2 - [AHNK_HUMAN]	16.6667	0	0	108.773	25.33	43	50																																	5890	628.699	6.15088
Q9Y2U9	Kelch domain-containing protein 2 OS=Homo sapiens OX=9606 GN=KLHDC2 PE=1 SV=1 - [KLDC2_HUMAN]	15	0	0	34.3245	30.05	10	12	49.6786	39.9	14	17	43.0739	33.25	11	16																									406	46.0693	6.60986
O75367	Core histone macro-H2A.1 OS=Homo sapiens OX=9606 GN=MACROH2A1 PE=1 SV=5 - [H2AY_HUMAN]	14.3333	0	0	44.8378	39.84	10	12	58.507	46.34	12	17	44.1888	43.63	11	14																									369	39.1592	9.83252
Q9NTX7-2	Isoform 2 of E3 ubiquitin-protein ligase RNF146 OS=Homo sapiens OX=9606 GN=RNF146 - [RN146_HUMAN]	14	0	0	47.4885	6.42	2	12	41.2785	6.42	2	13	54.1278	6.42	2	17																									358	38.7948	5.32568
Q96IQ9-2	Isoform 2 of Zinc finger protein 414 OS=Homo sapiens OX=9606 GN=ZNF414 - [ZN414_HUMAN]	13.6667	0	0	45.4978	41.28	8	15	44.3104	42.05	7	13	43.1475	38.46	7	13																									390	40.9683	7.63525
Q9Y2R9	Small ribosomal subunit protein uS7m OS=Homo sapiens OX=9606 GN=MRPS7 PE=1 SV=2 - [RT07_HUMAN]	12.3333	0	0	26.0841	35.54	8	8	38.0804	45.45	11	13	40.2156	55.37	12	16																									242	28.116	9.99365
P46781	Small ribosomal subunit protein uS4 OS=Homo sapiens OX=9606 GN=RPS9 PE=1 SV=3 - [RS9_HUMAN]	12	0	0	31.5598	38.14	11	14	22.0954	37.11	9	9	32.1398	33.51	9	13																									194	22.5776	10.6528
P01857-1	Isoform 1 of Immunoglobulin heavy constant gamma 1 OS=Homo sapiens OX=9606 GN=IGHG1 - [IGHG1_HUMAN]	11.6667	0	0	100.585	30.3	7	35																																	330	36.0832	8.19189
P02545	Prelamin-A/C OS=Homo sapiens OX=9606 GN=LMNA PE=1 SV=1 - [LMNA_HUMAN]	11.3333	0	0	116.863	42.17	24	34																																	664	74.0947	7.02002
Q53H80	Akirin-2 OS=Homo sapiens OX=9606 GN=AKIRIN2 PE=1 SV=2 - [AKIR2_HUMAN]	11	0	0	31	49.75	6	9	48.0197	71.43	9	13	25.3044	45.81	6	11																									203	22.4813	8.73389
Q9NVN3-3	Isoform 3 of Synembryn-B OS=Homo sapiens OX=9606 GN=RIC8B - [RIC8B_HUMAN]	10.6667	0	0	35.437	25.81	12	13	33.1005	21.98	10	11	23.4324	17.34	7	8																									496	56.021	5.87158
Q92994	Transcription factor IIIB 90 kDa subunit OS=Homo sapiens OX=9606 GN=BRF1 PE=1 SV=1 - [TF3B_HUMAN]	10.3333	0	0	16.5678	23.63	9	11	33.1992	24.82	11	14	2.38182	13.88	5	6																									677	73.7939	5.42725
O95613-2	Isoform 2 of Pericentrin OS=Homo sapiens OX=9606 GN=PCNT - [PCNT_HUMAN]	10	0	0	9.25568	3.85	9	9	15.7745	4.43	10	10	20.5933	4.33	10	11																									3139	355.664	5.46533
P35579	Myosin-9 OS=Homo sapiens OX=9606 GN=MYH9 PE=1 SV=4 - [MYH9_HUMAN]	9.66667	0	0	72.6403	18.47	25	29																																	1960	226.392	5.60498
P47929	Galectin-7 OS=Homo sapiens OX=9606 GN=LGALS7 PE=1 SV=2 - [LEG7_HUMAN]	9.33333	0	0	71.5313	54.41	6	25	4.92149	22.06	2	3																													136	15.0658	7.62061
P63092	Guanine nucleotide-binding protein G(s) subunit alpha isoforms short OS=Homo sapiens OX=9606 GN=GNAS PE=1 SV=1 - [GNAS2_HUMAN]	9.33333	0	0	24.9222	28.43	9	9	35.5496	41.37	12	12	19.6593	17.51	7	7																									394	45.6359	5.8208
P20226-2	Isoform 2 of TATA-box-binding protein OS=Homo sapiens OX=9606 GN=TBP - [TBP_HUMAN]	9	0	0	23.8148	14.73	5	6	36.6535	21	6	11	33.4964	23.2	6	10																									319	35.6345	9.89111
Q15149-7	Isoform 7 of Plectin OS=Homo sapiens OX=9606 GN=PLEC - [PLEC_HUMAN]	9	0	0	56.2455	6.71	25	27																																	4515	512.292	5.77002
O60437	Periplakin OS=Homo sapiens OX=9606 GN=PPL PE=1 SV=4 - [PEPL_HUMAN]	8.66667	0	0	50.8563	17.94	24	26																																	1756	204.623	5.60498
P01861-1	Isoform 1 of Immunoglobulin heavy constant gamma 4 OS=Homo sapiens OX=9606 GN=IGHG4 - [IGHG4_HUMAN]	8	0	0	71.6652	17.74	4	24																																	327	35.9179	7.35693
Q5T8P6-6	Isoform 6 of RNA-binding protein 26 OS=Homo sapiens OX=9606 GN=RBM26 - [RBM26_HUMAN]	7.66667	0	0	20.2888	50.83	6	8	21.3266	45	5	7	22.1636	50.83	6	8																									120	13.6352	5.31299
P30041	Peroxiredoxin-6 OS=Homo sapiens OX=9606 GN=PRDX6 PE=1 SV=3 - [PRDX6_HUMAN]	7.66667	0	0	15.7939	28.13	6	8	29.8801	33.48	8	10	15.0226	29.02	5	5																									224	25.0192	6.37939
Q7L3S4	Zinc finger protein 771 OS=Homo sapiens OX=9606 GN=ZNF771 PE=1 SV=1 - [ZN771_HUMAN]	7.66667	0	0	13.3001	31.86	8	8	16.0885	24.61	6	9	12.2442	24.29	6	6																									317	35.6791	8.79248
P01834	Immunoglobulin kappa constant OS=Homo sapiens OX=9606 GN=IGKC PE=1 SV=2 - [IGKC_HUMAN]	7	0	0	74.1981	49.53	5	21																																	107	11.7578	6.52197
Q9BVA0	Katanin p80 WD40 repeat-containing subunit B1 OS=Homo sapiens OX=9606 GN=KATNB1 PE=1 SV=1 - [KTNB1_HUMAN]	7	0	0	7.33839	17.4	8	8	13.9577	17.1	7	7	5.92771	9.92	6	6																									655	72.288	7.56201
P82930	Small ribosomal subunit protein mS34 OS=Homo sapiens OX=9606 GN=MRPS34 PE=1 SV=2 - [RT34_HUMAN]	6.66667	0	0	13.6854	22.48	4	5	17.4829	38.07	6	7	22.6063	38.07	6	8																									218	25.6345	9.979
Q969Z0	FAST kinase domain-containing protein 4 OS=Homo sapiens OX=9606 GN=TBRG4 PE=1 SV=1 - [FAKD4_HUMAN]	6.66667	0	0	12.1516	8.87	4	4	22.1172	18.07	8	9	21.6026	13.31	6	7																									631	70.6934	7.41553
Q9NRX2	Large ribosomal subunit protein bL17m OS=Homo sapiens OX=9606 GN=MRPL17 PE=1 SV=1 - [RM17_HUMAN]	6.33333	0	0	11.2733	23.43	5	5	17.9231	27.43	6	7	18.0434	36	7	7																									175	20.0376	10.1108
P17535	Transcription factor JunD OS=Homo sapiens OX=9606 GN=JUND PE=1 SV=3 - [JUND_HUMAN]	6.33333	0	0	16.4429	27.09	5	6	14.7797	26.8	5	8	12.824	23.05	4	5																									347	35.1523	7.37158
Q13835-2	Isoform 1 of Plakophilin-1 OS=Homo sapiens OX=9606 GN=PKP1 - [PKP1_HUMAN]	6	0	0	51.0878	22.04	14	18																																	726	80.4455	8.96826
P05412	Transcription factor Jun OS=Homo sapiens OX=9606 GN=JUN PE=1 SV=2 - [JUN_HUMAN]	5.33333	0	0	15.2167	29.91	5	8	11.4106	18.13	4	5	5.07004	8.76	2	3																									331	35.6532	8.76318
Q92817	Envoplakin OS=Homo sapiens OX=9606 GN=EVPL PE=1 SV=3 - [EVPL_HUMAN]	5.33333	0	0	41.0617	9.99	14	16																																	2033	231.463	6.96143
Q9NPI8	Fanconi anemia group F protein OS=Homo sapiens OX=9606 GN=FANCF PE=1 SV=1 - [FANCF_HUMAN]	5	0	0	9.1686	10.43	3	3	11.9131	12.83	4	4	23.8478	28.34	8	8																									374	42.2282	8.93896
Q86U06-2	Isoform 2 of Probable RNA-binding protein 23 OS=Homo sapiens OX=9606 GN=RBM23 - [RBM23_HUMAN]	5	0	0	10.4753	15.6	5	5	14.4225	19.62	5	6	4.77203	18.68	4	4																									423	46.6795	9.26123
P04792	Heat shock protein beta-1 OS=Homo sapiens OX=9606 GN=HSPB1 PE=1 SV=2 - [HSPB1_HUMAN]	4.66667	0	0	44.5432	59.02	11	14																																	205	22.7685	6.40479
O75449	Katanin p60 ATPase-containing subunit A1 OS=Homo sapiens OX=9606 GN=KATNA1 PE=1 SV=1 - [KTNA1_HUMAN]	4.66667	0	0	9.49661	14.66	4	4	21.5284	23.63	7	8	3.95947	4.28	2	2																									491	55.9293	6.90283
Q9BUF5	Tubulin beta-6 chain OS=Homo sapiens OX=9606 GN=TUBB6 PE=1 SV=1 - [TBB6_HUMAN]	4.66667	0	0	32.4786	23.09	9	14																																	446	49.825	4.88135
P46940	Ras GTPase-activating-like protein IQGAP1 OS=Homo sapiens OX=9606 GN=IQGAP1 PE=1 SV=1 - [IQGA1_HUMAN]	4.66667	0	0	28.4207	9.9	11	14																																	1657	189.134	6.48096
Cont_P20930	Filaggrin OS=Homo sapiens OX=9606 GN=FLG PE=1 SV=3 - [FILA_HUMAN]	4.66667	0	0	24.5796	5.54	12	14																																	4061	434.922	9.24658
Cont_O46375	Transthyretin OS=Bos taurus OX=9913 GN=TTR PE=1 SV=1 - [TTHY_BOVIN]	4.33333	0	0					54.2165	59.86	7	13																													147	15.717	6.30322
Q96HJ9	Protein FMC1 homolog OS=Homo sapiens OX=9606 GN=FMC1 PE=1 SV=2 - [FMC1_HUMAN]	4.33333	0	0	5.06127	32.74	4	5	9.73971	32.74	3	3	12.4172	39.82	5	5																									113	12.7407	10.0669
P07476	Involucrin OS=Homo sapiens OX=9606 GN=IVL PE=1 SV=2 - [INVO_HUMAN]	4.33333	0	0	24.6334	25.13	10	13																																	585	68.4372	4.61475
P15311	Ezrin OS=Homo sapiens OX=9606 GN=EZR PE=1 SV=4 - [EZRI_HUMAN]	4.33333	0	0	38.5779	23.04	12	13																																	586	69.3697	6.26514
P29590-4	Isoform PML-6 of Protein PML OS=Homo sapiens OX=9606 GN=PML - [PML_HUMAN]	4.33333	0	0	15.5812	17.32	7	7	8.6455	5.54	3	3	1.69373	4.64	3	3																									560	61.9675	6.41748
Q14134-2	Isoform Beta of Tripartite motif-containing protein 29 OS=Homo sapiens OX=9606 GN=TRIM29 - [TRI29_HUMAN]	4.33333	0	0	25.1008	19.82	12	13																																	570	63.8034	6.97607
P35221	Catenin alpha-1 OS=Homo sapiens OX=9606 GN=CTNNA1 PE=1 SV=1 - [CTNA1_HUMAN]	4.33333	0	0	7.84038	10.71	5	6	4.41495	5.08	3	3	1.63121	8.5	4	4																									906	100.009	6.29053
P62805	Histone H4 OS=Homo sapiens OX=9606 GN=H4C1 PE=1 SV=2 - [H4_HUMAN]	4	0	0	34.1465	43.69	7	12																																	103	11.3604	11.356
P17544-4	Isoform 4 of Cyclic AMP-dependent transcription factor ATF-7 OS=Homo sapiens OX=9606 GN=ATF7 - [ATF7_HUMAN]	4	0	0	14.4848	18.89	4	4	10.0373	33.55	5	5	11.7971	14.01	3	3																									307	33.6599	7.18115
P36952	Serpin B5 OS=Homo sapiens OX=9606 GN=SERPINB5 PE=1 SV=2 - [SPB5_HUMAN]	4	0	0	28.9217	39.47	12	12																																	375	42.0734	6.04932
Q9ULW3	Activator of basal transcription 1 OS=Homo sapiens OX=9606 GN=ABT1 PE=1 SV=1 - [ABT1_HUMAN]	4	0	0	8.25357	12.87	3	3	8.35334	18.01	4	4	11.9165	27.94	5	5																									272	31.06	9.87646
P19971	Thymidine phosphorylase OS=Homo sapiens OX=9606 GN=TYMP PE=1 SV=2 - [TYPH_HUMAN]	4	0	0	39.0786	25.73	9	12																																	482	49.9242	5.52881
P26373	Large ribosomal subunit protein eL13 OS=Homo sapiens OX=9606 GN=RPL13 PE=1 SV=4 - [RL13_HUMAN]	4	0	0	11.1968	25.59	6	7	2.0144	8.53	2	2	7.06944	13.74	3	3																									211	24.2465	11.6489
Q8NCP5-3	Isoform 3 of Zinc finger and BTB domain-containing protein 44 OS=Homo sapiens OX=9606 GN=ZBTB44 - [ZBT44_HUMAN]	4	0	0	5.3071	8.61	3	3	8.6859	11.48	4	4	6.88141	11.48	4	5																									453	50.3017	6.21436
Q9UPQ4	E3 ubiquitin-protein ligase TRIM35 OS=Homo sapiens OX=9606 GN=TRIM35 PE=1 SV=2 - [TRI35_HUMAN]	4	0	0	4.28102	10.75	4	4	12.3723	9.53	3	4	5.19949	11.36	4	4																									493	56.5038	7.10791
P01024	Complement C3 OS=Homo sapiens OX=9606 GN=C3 PE=1 SV=2 - [CO3_HUMAN]	4	0	0	20.0311	8.84	12	12																																	1663	187.03	6.40479
Q9H9L7	Akirin-1 OS=Homo sapiens OX=9606 GN=AKIRIN1 PE=1 SV=1 - [AKIR1_HUMAN]	3.66667	0	0	6.27194	11.98	2	2	12.8666	18.23	3	3	15.563	32.29	6	6																									192	21.853	8.68994
P05549-5	Isoform 2 of Transcription factor AP-2-alpha OS=Homo sapiens OX=9606 GN=TFAP2A - [AP2A_HUMAN]	3.66667	0	0	8.40777	8.35	4	4	9.88763	12.06	4	4	6.27866	6.26	3	3																									431	47.154	8.41162
P22314-2	Isoform 2 of Ubiquitin-like modifier-activating enzyme 1 OS=Homo sapiens OX=9606 GN=UBA1 - [UBA1_HUMAN]	3.66667	0	0	23.2205	12.87	8	11																																	1018	113.728	5.60498
P01860-1	Isoform 1 of Immunoglobulin heavy constant gamma 3 OS=Homo sapiens OX=9606 GN=IGHG3 - [IGHG3_HUMAN]	3.66667	0	0	23.7301	12.47	4	11																																	377	41.2604	7.89893
P62937	Peptidyl-prolyl cis-trans isomerase A OS=Homo sapiens OX=9606 GN=PPIA PE=1 SV=2 - [PPIA_HUMAN]	3.33333	0	0	27.94	28.48	7	10																																	165	18.0009	7.81104
P25705	ATP synthase subunit alpha, mitochondrial OS=Homo sapiens OX=9606 GN=ATP5F1A PE=1 SV=1 - [ATPA_HUMAN]	3.33333	0	0	30.8778	25.14	10	10																																	553	59.7136	9.12939
P07237	Protein disulfide-isomerase OS=Homo sapiens OX=9606 GN=P4HB PE=1 SV=3 - [PDIA1_HUMAN]	3.33333	0	0	28.5616	19.49	9	10																																	508	57.0807	4.86865
Q93009-3	Isoform 3 of Ubiquitin carboxyl-terminal hydrolase 7 OS=Homo sapiens OX=9606 GN=USP7 - [UBP7_HUMAN]	3.33333	0	0	1.6647	2.76	2	2	6.92289	5.16	4	4	2.17941	5.34	4	4																									1086	126.189	5.70654
Q15051	IQ calmodulin-binding motif-containing protein 1 OS=Homo sapiens OX=9606 GN=IQCB1 PE=1 SV=1 - [IQCB1_HUMAN]	3.33333	0	0	5.92572	5.69	3	3	11.6375	10.03	5	5	4.50467	3.18	2	2																									598	68.8858	9.1001
Q9UER7-3	Isoform 3 of Death domain-associated protein 6 OS=Homo sapiens OX=9606 GN=DAXX - [DAXX_HUMAN]	3.33333	0	0	23.2363	7.97	3	5	11.8278	7.97	3	3	6.51255	5.11	2	2																									665	73.5443	4.91943
Q8NAF0	Zinc finger protein 579 OS=Homo sapiens OX=9606 GN=ZNF579 PE=1 SV=2 - [ZN579_HUMAN]	3.33333	0	0	9.65357	7.12	3	6	9.60898	4.27	2	4																													562	60.4713	8.68994
P0DP23	Calmodulin-1 OS=Homo sapiens OX=9606 GN=CALM1 PE=1 SV=1 - [CALM1_HUMAN]	3	0	0	34.9396	61.74	4	9																																	149	16.8268	4.22119
P09211	Glutathione S-transferase P OS=Homo sapiens OX=9606 GN=GSTP1 PE=1 SV=2 - [GSTP1_HUMAN]	3	0	0	31.1446	59.52	6	9																																	210	23.341	5.64307
P31151	Protein S100-A7 OS=Homo sapiens OX=9606 GN=S100A7 PE=1 SV=4 - [S10A7_HUMAN]	3	0	0	29.2877	23.76	4	9																																	101	11.4636	6.771
Q7Z7H8	Large ribosomal subunit protein uL10m OS=Homo sapiens OX=9606 GN=MRPL10 PE=1 SV=3 - [RM10_HUMAN]	3	0	0	7.29733	11.11	2	2	6.63544	16.86	3	3	12.9836	14.18	3	4																									261	29.2637	9.5835
Q9BZB8-4	Isoform 4 of Cytoplasmic polyadenylation element-binding protein 1 OS=Homo sapiens OX=9606 GN=CPEB1 - [CPEB1_HUMAN]	3	0	0	7.32647	15.43	3	3	9.41461	6.58	2	3	5.60344	10.08	2	3																									486	53.6008	8.32373
P01859-1	Isoform 1 of Immunoglobulin heavy constant gamma 2 OS=Homo sapiens OX=9606 GN=IGHG2 - [IGHG2_HUMAN]	3	0	0	14.5571	15.95	4	9																																	326	35.8778	7.59131
P08047-3	Isoform 3 of Transcription factor Sp1 OS=Homo sapiens OX=9606 GN=SP1 - [SP1_HUMAN]	3	0	0	13.6472	4.88	2	3	17.1193	13.98	5	6																													737	75.7773	8.04541
P06396-2	Isoform 2 of Gelsolin OS=Homo sapiens OX=9606 GN=GSN - [GELS_HUMAN]	3	0	0	25.668	13.41	7	9																																	731	80.5905	5.84619
O94927	HAUS augmin-like complex subunit 5 OS=Homo sapiens OX=9606 GN=HAUS5 PE=1 SV=2 - [HAUS5_HUMAN]	3	0	0	6.59894	6.32	3	3	8.86598	8.37	4	4	2.02009	5.06	2	2																									633	71.638	8.51416
P14735	Insulin-degrading enzyme OS=Homo sapiens OX=9606 GN=IDE PE=1 SV=4 - [IDE_HUMAN]	3	0	0	16.0898	8.93	8	9																																	1019	117.893	6.60986
P07737	Profilin-1 OS=Homo sapiens OX=9606 GN=PFN1 PE=1 SV=2 - [PROF1_HUMAN]	2.66667	0	0	19.5042	49.29	6	8																																	140	15.0446	8.26514
Q16543	Hsp90 co-chaperone Cdc37 OS=Homo sapiens OX=9606 GN=CDC37 PE=1 SV=1 - [CDC37_HUMAN]	2.66667	0	0	8.78456	12.43	3	3	7.35591	9.79	3	3	2.15204	9.26	2	2																									378	44.44	5.24951
Q8WVV4	Protein POF1B OS=Homo sapiens OX=9606 GN=POF1B PE=1 SV=3 - [POF1B_HUMAN]	2.66667	0	0	22.0344	20.03	8	8																																	589	68.0224	6.31592
P05091	Aldehyde dehydrogenase, mitochondrial OS=Homo sapiens OX=9606 GN=ALDH2 PE=1 SV=2 - [ALDH2_HUMAN]	2.66667	0	0	16.4948	17.6	8	8																																	517	56.3456	7.04932
P07477	Serine protease 1 OS=Homo sapiens OX=9606 GN=PRSS1 PE=1 SV=1 - [TRY1_HUMAN]	2.66667	0	0	7.34188	12.15	2	4	5.95652	12.15	2	2	3.20006	12.15	2	2																									247	26.5411	6.50732
O75369-6	Isoform 6 of Filamin-B OS=Homo sapiens OX=9606 GN=FLNB - [FLNB_HUMAN]	2.66667	0	0	15.5188	4.02	7	8																																	2537	271.244	5.71924
Q15370	Elongin-B OS=Homo sapiens OX=9606 GN=ELOB PE=1 SV=1 - [ELOB_HUMAN]	2.33333	0	0	8.18507	35.59	3	3	2.89332	53.39	2	2	5.38426	28.81	2	2																									118	13.1246	4.88135
P05109	Protein S100-A8 OS=Homo sapiens OX=9606 GN=S100A8 PE=1 SV=1 - [S10A8_HUMAN]	2.33333	0	0	22.0433	39.78	4	7																																	93	10.8276	7.03467
P51149	Ras-related protein Rab-7a OS=Homo sapiens OX=9606 GN=RAB7A PE=1 SV=1 - [RAB7A_HUMAN]	2.33333	0	0	17.6342	35.75	6	7																																	207	23.4748	6.69775
P40926	Malate dehydrogenase, mitochondrial OS=Homo sapiens OX=9606 GN=MDH2 PE=1 SV=3 - [MDHM_HUMAN]	2.33333	0	0	17.4159	25.74	6	7																																	338	35.4807	8.67529
P02679-2	Isoform Gamma-A of Fibrinogen gamma chain OS=Homo sapiens OX=9606 GN=FGG - [FIBG_HUMAN]	2.33333	0	0	22.0659	22.88	7	7																																	437	49.465	6.0874
P00558-2	Isoform 2 of Phosphoglycerate kinase 1 OS=Homo sapiens OX=9606 GN=PGK1 - [PGK1_HUMAN]	2.33333	0	0	15.1377	19.28	5	7																																	389	41.4024	7.32764
P12532	Creatine kinase U-type, mitochondrial OS=Homo sapiens OX=9606 GN=CKMT1A PE=1 SV=1 - [KCRU_HUMAN]	2.33333	0	0	20.2077	17.03	6	7																																	417	47.0072	8.33838
P30101	Protein disulfide-isomerase A3 OS=Homo sapiens OX=9606 GN=PDIA3 PE=1 SV=4 - [PDIA3_HUMAN]	2.33333	0	0	13.6354	16.83	6	7																																	505	56.7468	6.354
P06744	Glucose-6-phosphate isomerase OS=Homo sapiens OX=9606 GN=GPI PE=1 SV=4 - [G6PI_HUMAN]	2.33333	0	0	14.4946	14.16	6	7																																	558	63.1072	8.32373
P00367	Glutamate dehydrogenase 1, mitochondrial OS=Homo sapiens OX=9606 GN=GLUD1 PE=1 SV=2 - [DHE3_HUMAN]	2.33333	0	0	7.74264	7.35	3	3	4.17248	3.23	2	2	4.64142	5.56	2	2																									558	61.3592	7.79639
P0CG40	Transcription factor Sp9 OS=Homo sapiens OX=9606 GN=SP9 PE=3 SV=1 - [SP9_HUMAN]	2.33333	0	0	9.74351	6.82	2	3	15.0713	9.3	3	4																													484	48.8846	8.76318
P26038	Moesin OS=Homo sapiens OX=9606 GN=MSN PE=1 SV=3 - [MOES_HUMAN]	2.33333	0	0	11.914	11.61	7	7																																	577	67.7778	6.40479
Q00839-2	Isoform 2 of Heterogeneous nuclear ribonucleoprotein U OS=Homo sapiens OX=9606 GN=HNRNPU - [HNRPU_HUMAN]	2.33333	0	0	22.4775	9.68	5	7																																	806	88.9242	5.78271
Q5TAQ9	DDB1- and CUL4-associated factor 8 OS=Homo sapiens OX=9606 GN=DCAF8 PE=1 SV=1 - [DCAF8_HUMAN]	2.33333	0	0	3.43038	3.18	2	2	2.58192	5.19	3	3	0	4.86	2	2																									597	66.8111	5.38916
Q96NY9	Crossover junction endonuclease MUS81 OS=Homo sapiens OX=9606 GN=MUS81 PE=1 SV=3 - [MUS81_HUMAN]	2.33333	0	0	2.36681	7.08	3	3	5.03801	5.99	2	2	5.26647	5.99	2	2																									551	61.1351	9.72998
Q15561-3	Isoform 3 of Transcriptional enhancer factor TEF-3 OS=Homo sapiens OX=9606 GN=TEAD4 - [TEAD4_HUMAN]	2.33333	0	0	6.24709	5.63	2	2	6.4391	5.63	3	3	6.42538	5.63	2	2																									391	44.03	6.90283
Q13813-3	Isoform 3 of Spectrin alpha chain, non-erythrocytic 1 OS=Homo sapiens OX=9606 GN=SPTAN1 - [SPTN1_HUMAN]	2.33333	0	0	17.7285	3.83	7	7																																	2452	282.108	5.33838
P60174	Triosephosphate isomerase OS=Homo sapiens OX=9606 GN=TPI1 PE=1 SV=4 - [TPIS_HUMAN]	2	0	0	15.8461	35.34	6	6																																	249	26.6527	6.90283
Cont_Q3SZR3	Alpha-1-acid glycoprotein OS=Bos taurus OX=9913 GN=ORM1 PE=2 SV=1 - [A1AG_BOVIN]	2	0	0					17.1126	35.15	5	6																													202	23.1676	5.87158
P23528	Cofilin-1 OS=Homo sapiens OX=9606 GN=CFL1 PE=1 SV=3 - [COF1_HUMAN]	2	0	0	27.4268	31.93	3	6																																	166	18.4907	8.08936
P00918	Carbonic anhydrase 2 OS=Homo sapiens OX=9606 GN=CA2 PE=1 SV=2 - [CAH2_HUMAN]	2	0	0	20.7187	25.38	5	6																																	260	29.2279	7.40088
P67936	Tropomyosin alpha-4 chain OS=Homo sapiens OX=9606 GN=TPM4 PE=1 SV=3 - [TPM4_HUMAN]	2	0	0	15.7876	25	6	6																																	248	28.5045	4.69092
Q15365	Poly(rC)-binding protein 1 OS=Homo sapiens OX=9606 GN=PCBP1 PE=1 SV=2 - [PCBP1_HUMAN]	2	0	0	11.3443	17.13	5	6																																	356	37.4739	7.09326
Cont_P41361	Antithrombin-III OS=Bos taurus OX=9913 GN=SERPINC1 PE=1 SV=2 - [ANT3_BOVIN]	2	0	0					17.5258	14.41	5	6																													465	52.3139	7.32764
Q676U5-2	Isoform 2 of Autophagy-related protein 16-1 OS=Homo sapiens OX=9606 GN=ATG16L1 - [A16L1_HUMAN]	2	0	0	2.67584	5.61	2	2	0	5.61	2	2	0	5.44	2	2																									588	66.2546	6.55127
P27482	Calmodulin-like protein 3 OS=Homo sapiens OX=9606 GN=CALML3 PE=1 SV=2 - [CALL3_HUMAN]	1.66667	0	0	16.4542	37.58	4	5																																	149	16.88	4.42432
P60660	Myosin light polypeptide 6 OS=Homo sapiens OX=9606 GN=MYL6 PE=1 SV=2 - [MYL6_HUMAN]	1.66667	0	0	14.0582	34.44	4	5																																	151	16.9191	4.65283
P62854	Small ribosomal subunit protein eS26 OS=Homo sapiens OX=9606 GN=RPS26 PE=1 SV=3 - [RS26_HUMAN]	1.66667	0	0	12.3471	33.91	3	5																																	115	13.0071	11.0044
Q96MN5-2	Isoform 2 of Transcription elongation factor A N-terminal and central domain-containing protein 2 OS=Homo sapiens OX=9606 GN=TCEANC2 - [TEAN2_HUMAN]	1.66667	0	0	6.13198	22.31	3	3					2.39878	19.01	2	2																									121	14.0595	9.92041
P15531	Nucleoside diphosphate kinase A OS=Homo sapiens OX=9606 GN=NME1 PE=1 SV=1 - [NDKA_HUMAN]	1.66667	0	0	7.61038	33.55	4	5																																	152	17.1377	6.18896
O00299	Chloride intracellular channel protein 1 OS=Homo sapiens OX=9606 GN=CLIC1 PE=1 SV=4 - [CLIC1_HUMAN]	1.66667	0	0	20.4146	28.63	4	5																																	241	26.9057	5.17334
Q6UWP8-2	Isoform 2 of Suprabasin OS=Homo sapiens OX=9606 GN=SBSN - [SBSN_HUMAN]	1.66667	0	0	7.89341	26.32	4	5																																	247	25.3197	7.07861
P31949	Protein S100-A11 OS=Homo sapiens OX=9606 GN=S100A11 PE=1 SV=2 - [S10AB_HUMAN]	1.66667	0	0	16.9619	23.81	2	5																																	105	11.7328	7.12256
P37802	Transgelin-2 OS=Homo sapiens OX=9606 GN=TAGLN2 PE=1 SV=3 - [TAGL2_HUMAN]	1.66667	0	0	10.8891	22.61	4	5																																	199	22.3772	8.25049
Q01518	Adenylyl cyclase-associated protein 1 OS=Homo sapiens OX=9606 GN=CAP1 PE=1 SV=5 - [CAP1_HUMAN]	1.66667	0	0	5.04805	18.32	5	5																																	475	51.8687	8.06006
P20719	Homeobox protein Hox-A5 OS=Homo sapiens OX=9606 GN=HOXA5 PE=1 SV=2 - [HXA5_HUMAN]	1.66667	0	0					9.19558	15.93	3	3	2.16551	5.56	2	2																									270	29.327	9.24658
P27797	Calreticulin OS=Homo sapiens OX=9606 GN=CALR PE=1 SV=1 - [CALR_HUMAN]	1.66667	0	0	5.42591	15.11	4	5																																	417	48.1118	4.43701
P45880-2	Isoform 2 of Voltage-dependent anion-selective channel protein 2 OS=Homo sapiens OX=9606 GN=VDAC2 - [VDAC2_HUMAN]	1.66667	0	0	7.64083	14.13	5	5																																	283	30.393	7.1958
P38606-2	Isoform 2 of V-type proton ATPase catalytic subunit A OS=Homo sapiens OX=9606 GN=ATP6V1A - [VATA_HUMAN]	1.66667	0	0	2.12717	12.33	5	5																																	584	64.6948	5.65576
P13797-3	Isoform 3 of Plastin-3 OS=Homo sapiens OX=9606 GN=PLS3 - [PLST_HUMAN]	1.66667	0	0	16.0247	11.11	4	5																																	585	65.5908	6.30322
O43175	D-3-phosphoglycerate dehydrogenase OS=Homo sapiens OX=9606 GN=PHGDH PE=1 SV=4 - [SERA_HUMAN]	1.66667	0	0	13.3489	10.32	5	5																																	533	56.6144	6.7124
A6NFI3	Zinc finger protein 316 OS=Homo sapiens OX=9606 GN=ZNF316 PE=1 SV=1 - [ZN316_HUMAN]	1.66667	0	0	2.06313	3.39	2	2	2.5803	5.28	3	3																													1004	108.37	5.31299
Q02487-2	Isoform 2B of Desmocollin-2 OS=Homo sapiens OX=9606 GN=DSC2 - [DSC2_HUMAN]	1.66667	0	0	13.1694	6.38	4	5																																	847	93.71	5.46533
Q7Z406	Myosin-14 OS=Homo sapiens OX=9606 GN=MYH14 PE=1 SV=2 - [MYH14_HUMAN]	1.66667	0	0	8.69226	2.96	5	5																																	1995	227.732	5.60498
Q9P2P5	E3 ubiquitin-protein ligase HECW2 OS=Homo sapiens OX=9606 GN=HECW2 PE=1 SV=2 - [HECW2_HUMAN]	1.66667	0	0					4.51867	2.42	3	3	4.26845	1.27	2	2																									1572	175.66	5.41455
P0DOY2	Immunoglobulin lambda constant 2 OS=Homo sapiens OX=9606 GN=IGLC2 PE=1 SV=1 - [IGLC2_HUMAN]	1.33333	0	0	13.6225	48.11	3	4																																	106	11.2865	7.23975
P62491-2	Isoform 2 of Ras-related protein Rab-11A OS=Homo sapiens OX=9606 GN=RAB11A - [RB11A_HUMAN]	1.33333	0	0	9.36443	27.1	4	4																																	155	17.6481	8.85107
Q9H0U4	Ras-related protein Rab-1B OS=Homo sapiens OX=9606 GN=RAB1B PE=1 SV=1 - [RAB1B_HUMAN]	1.33333	0	0	12.9113	26.37	4	4																																	201	22.1572	5.73193
P13928	Annexin A8 OS=Homo sapiens OX=9606 GN=ANXA8 PE=1 SV=3 - [ANXA8_HUMAN]	1.33333	0	0	6.78426	22.32	4	4																																	327	36.8576	5.78271
Q15056-2	Isoform Short of Eukaryotic translation initiation factor 4H OS=Homo sapiens OX=9606 GN=EIF4H - [IF4H_HUMAN]	1.33333	0	0	2.37849	21.93	3	4																																	228	25.1845	8.08936
Q6ZVX7	F-box only protein 50 OS=Homo sapiens OX=9606 GN=NCCRP1 PE=1 SV=1 - [FBX50_HUMAN]	1.33333	0	0	6.10678	20	3	4																																	275	30.8279	6.62451
P61204	ADP-ribosylation factor 3 OS=Homo sapiens OX=9606 GN=ARF3 PE=1 SV=2 - [ARF3_HUMAN]	1.33333	0	0	6.57906	19.34	3	4																																	181	20.5877	7.43018
P21796	Voltage-dependent anion-selective channel protein 1 OS=Homo sapiens OX=9606 GN=VDAC1 PE=1 SV=2 - [VDAC1_HUMAN]	1.33333	0	0	4.83266	18.37	4	4																																	283	30.7536	8.54346
P18669	Phosphoglycerate mutase 1 OS=Homo sapiens OX=9606 GN=PGAM1 PE=1 SV=2 - [PGAM1_HUMAN]	1.33333	0	0	7.55295	17.72	3	4																																	254	28.7858	7.18115
P17931	Galectin-3 OS=Homo sapiens OX=9606 GN=LGALS3 PE=1 SV=5 - [LEG3_HUMAN]	1.33333	0	0	11.2752	17.6	4	4																																	250	26.1361	8.55811
P62753	Small ribosomal subunit protein eS6 OS=Homo sapiens OX=9606 GN=RPS6 PE=1 SV=1 - [RS6_HUMAN]	1.33333	0	0	4.30418	15.66	4	4																																	249	28.663	10.8433
P57721-3	Isoform 3 of Poly(rC)-binding protein 3 OS=Homo sapiens OX=9606 GN=PCBP3 - [PCBP3_HUMAN]	1.33333	0	0	4.3656	15.61	3	4																																	346	36.9219	7.1958
Q96QA5	Gasdermin-A OS=Homo sapiens OX=9606 GN=GSDMA PE=1 SV=4 - [GSDMA_HUMAN]	1.33333	0	0	11.4258	15.06	4	4																																	445	49.3338	5.2876
Q15366-7	Isoform 7 of Poly(rC)-binding protein 2 OS=Homo sapiens OX=9606 GN=PCBP2 - [PCBP2_HUMAN]	1.33333	0	0	5.9663	12.89	3	4																																	318	33.4753	8.23584
P05141	ADP/ATP translocase 2 OS=Homo sapiens OX=9606 GN=SLC25A5 PE=1 SV=7 - [ADT2_HUMAN]	1.33333	0	0	9.52813	12.75	4	4																																	298	32.8312	9.68604
P12236	ADP/ATP translocase 3 OS=Homo sapiens OX=9606 GN=SLC25A6 PE=1 SV=4 - [ADT3_HUMAN]	1.33333	0	0	6.39723	12.75	4	4																																	298	32.8452	9.74463
P07910-2	Isoform C1 of Heterogeneous nuclear ribonucleoproteins C1/C2 OS=Homo sapiens OX=9606 GN=HNRNPC - [HNRPC_HUMAN]	1.33333	0	0	14.2755	12.29	3	4																																	293	32.3179	5.08447
Cont_A2I7N0	Serpin A3-4 OS=Bos taurus OX=9913 GN=SERPINA3-4 PE=3 SV=1 - [SPA34_BOVIN]	1.33333	0	0					9.74641	11.44	4	4																													411	46.2822	6.31592
Cont_Q3SYV4	Adenylyl cyclase-associated protein 1 OS=Bos taurus OX=9913 GN=CAP1 PE=2 SV=3 - [CAP1_BOVIN]	1.33333	0	0	7.01913	10.81	3	4																																	472	51.2404	7.51807
Q9NS86	LanC-like protein 2 OS=Homo sapiens OX=9606 GN=LANCL2 PE=1 SV=1 - [LANC2_HUMAN]	1.33333	0	0	0	6.67	2	2					1.68032	6.44	2	2																									450	50.8214	7.43018
P29401	Transketolase OS=Homo sapiens OX=9606 GN=TKT PE=1 SV=3 - [TKT_HUMAN]	1.33333	0	0	9.99381	10.43	4	4																																	623	67.8347	7.66455
P50395-2	Isoform 2 of Rab GDP dissociation inhibitor beta OS=Homo sapiens OX=9606 GN=GDI2 - [GDIB_HUMAN]	1.33333	0	0	4.95851	10.25	4	4																																	400	45.5902	6.23975
Q07065	Cytoskeleton-associated protein 4 OS=Homo sapiens OX=9606 GN=CKAP4 PE=1 SV=2 - [CKAP4_HUMAN]	1.33333	0	0	7.42827	9.8	4	4																																	602	65.9827	5.92236
P28838-2	Isoform 2 of Cytosol aminopeptidase OS=Homo sapiens OX=9606 GN=LAP3 - [AMPL_HUMAN]	1.33333	0	0	10.7979	9.22	4	4																																	488	52.7379	6.7417
P18077	Large ribosomal subunit protein eL33 OS=Homo sapiens OX=9606 GN=RPL35A PE=1 SV=2 - [RL35A_HUMAN]	1.33333	0	0	2.88585	9.09	2	2	2.62762	9.09	2	2																													110	12.5298	11.063
O15231	Zinc finger protein 185 OS=Homo sapiens OX=9606 GN=ZNF185 PE=1 SV=3 - [ZN185_HUMAN]	1.33333	0	0	8.86234	8.85	4	4																																	689	73.4802	7.00537
P04843	Dolichyl-diphosphooligosaccharide--protein glycosyltransferase subunit 1 OS=Homo sapiens OX=9606 GN=RPN1 PE=1 SV=1 - [RPN1_HUMAN]	1.33333	0	0	8.08006	8.07	4	4																																	607	68.5268	6.37939
P20591	Interferon-induced GTP-binding protein Mx1 OS=Homo sapiens OX=9606 GN=MX1 PE=1 SV=4 - [MX1_HUMAN]	1.33333	0	0	9.85948	7.1	3	4																																	662	75.4732	5.8335
P07384	Calpain-1 catalytic subunit OS=Homo sapiens OX=9606 GN=CAPN1 PE=1 SV=1 - [CAN1_HUMAN]	1.33333	0	0	9.02717	6.58	4	4																																	714	81.8382	5.66846
Q14574-2	Isoform 3B of Desmocollin-3 OS=Homo sapiens OX=9606 GN=DSC3 - [DSC3_HUMAN]	1.33333	0	0	8.39392	6.08	4	4																																	839	93.3952	6.31592
Q9Y446	Plakophilin-3 OS=Homo sapiens OX=9606 GN=PKP3 PE=1 SV=1 - [PKP3_HUMAN]	1.33333	0	0	6.93481	5.52	4	4																																	797	87.029	9.31982
Q14697	Neutral alpha-glucosidase AB OS=Homo sapiens OX=9606 GN=GANAB PE=1 SV=3 - [GANAB_HUMAN]	1.33333	0	0	6.70303	5.08	4	4																																	944	106.807	6.13818
P32926	Desmoglein-3 OS=Homo sapiens OX=9606 GN=DSG3 PE=1 SV=2 - [DSG3_HUMAN]	1.33333	0	0	10.1571	5.01	4	4																																	999	107.465	4.99561
Q9UPT9-2	Isoform 2 of Ubiquitin carboxyl-terminal hydrolase 22 OS=Homo sapiens OX=9606 GN=USP22 - [UBP22_HUMAN]	1.33333	0	0					3.44534	4.68	2	2	2.42772	4.68	2	2																									513	58.1416	8.14795
P11217-2	Isoform 2 of Glycogen phosphorylase, muscle form OS=Homo sapiens OX=9606 GN=PYGM - [PYGM_HUMAN]	1.33333	0	0	4.16224	2.52	2	2					3.63707	2.65	2	2																									754	87.262	8.41162
Q13233	Mitogen-activated protein kinase kinase kinase 1 OS=Homo sapiens OX=9606 GN=MAP3K1 PE=1 SV=4 - [M3K1_HUMAN]	1.33333	0	0					4.51769	1.85	2	2	5.88435	1.85	2	2																									1512	164.366	7.73779
P04080	Cystatin-B OS=Homo sapiens OX=9606 GN=CSTB PE=1 SV=2 - [CYTB_HUMAN]	1	0	0	14.0206	45.92	3	3																																	98	11.1326	7.56201
Q9ULZ3-3	Isoform 3 of Apoptosis-associated speck-like protein containing a CARD OS=Homo sapiens OX=9606 GN=PYCARD - [ASC_HUMAN]	1	0	0	8.36366	29.63	3	3																																	135	15.0208	7.44482
P19105	Myosin regulatory light chain 12A OS=Homo sapiens OX=9606 GN=MYL12A PE=1 SV=2 - [ML12A_HUMAN]	1	0	0	5.76827	22.81	3	3																																	171	19.7815	4.80518
Q9UL46	Proteasome activator complex subunit 2 OS=Homo sapiens OX=9606 GN=PSME2 PE=1 SV=4 - [PSME2_HUMAN]	1	0	0	4.88658	20.5	3	3																																	239	27.3843	5.73193
O15145	Actin-related protein 2/3 complex subunit 3 OS=Homo sapiens OX=9606 GN=ARPC3 PE=1 SV=3 - [ARPC3_HUMAN]	1	0	0	3.93151	19.1	3	3																																	178	20.5334	8.5874
P53999	Activated RNA polymerase II transcriptional coactivator p15 OS=Homo sapiens OX=9606 GN=SUB1 PE=1 SV=3 - [TCP4_HUMAN]	1	0	0	5.20995	18.9	2	3																																	127	14.3864	9.59814
P09601	Heme oxygenase 1 OS=Homo sapiens OX=9606 GN=HMOX1 PE=1 SV=1 - [HMOX1_HUMAN]	1	0	0	8.62941	17.36	3	3																																	288	32.798	8.25049
P56537	Eukaryotic translation initiation factor 6 OS=Homo sapiens OX=9606 GN=EIF6 PE=1 SV=1 - [IF6_HUMAN]	1	0	0	11.2754	17.14	2	3																																	245	26.5822	4.67822
P16152-2	Isoform 2 of Carbonyl reductase [NADPH] 1 OS=Homo sapiens OX=9606 GN=CBR1 - [CBR1_HUMAN]	1	0	0	7.89259	16.76	2	3																																	173	18.7497	8.01611
P61026	Ras-related protein Rab-10 OS=Homo sapiens OX=9606 GN=RAB10 PE=1 SV=1 - [RAB10_HUMAN]	1	0	0	7.74555	16.5	3	3																																	200	22.5266	8.38232
P16401	Histone H1.5 OS=Homo sapiens OX=9606 GN=H1-5 PE=1 SV=3 - [H15_HUMAN]	1	0	0	8.98784	16.37	3	3																																	226	22.5665	10.9165
P59998	Actin-related protein 2/3 complex subunit 4 OS=Homo sapiens OX=9606 GN=ARPC4 PE=1 SV=3 - [ARPC4_HUMAN]	1	0	0	7.02496	16.07	3	3																																	168	19.6543	8.42627
P16403	Histone H1.2 OS=Homo sapiens OX=9606 GN=H1-2 PE=1 SV=2 - [H12_HUMAN]	1	0	0	2.99702	15.49	3	3																																	213	21.3517	10.9312
Q9BQ50	Three prime repair exonuclease 2 OS=Homo sapiens OX=9606 GN=TREX2 PE=1 SV=2 - [TREX2_HUMAN]	1	0	0	7.13113	15.25	3	3																																	236	25.9052	6.06201
P35232	Prohibitin 1 OS=Homo sapiens OX=9606 GN=PHB1 PE=1 SV=1 - [PHB1_HUMAN]	1	0	0	7.81629	15.07	3	3																																	272	29.7859	5.75732
Q07955-3	Isoform ASF-3 of Serine/arginine-rich splicing factor 1 OS=Homo sapiens OX=9606 GN=SRSF1 - [SRSF1_HUMAN]	1	0	0	5.04672	14.43	3	3																																	201	22.446	7.94287
Q9UJ70	N-acetyl-D-glucosamine kinase OS=Homo sapiens OX=9606 GN=NAGK PE=1 SV=4 - [NAGK_HUMAN]	1	0	0	7.576	12.5	3	3																																	344	37.3519	6.23975
P13693	Translationally-controlled tumor protein OS=Homo sapiens OX=9606 GN=TPT1 PE=1 SV=1 - [TCTP_HUMAN]	1	0	0	8.84083	12.21	2	3																																	172	19.5826	4.93213
O00204-2	Isoform 2 of Sulfotransferase 2B1 OS=Homo sapiens OX=9606 GN=SULT2B1 - [ST2B1_HUMAN]	1	0	0	10.4811	11.43	3	3																																	350	39.5738	6.55127
O15144	Actin-related protein 2/3 complex subunit 2 OS=Homo sapiens OX=9606 GN=ARPC2 PE=1 SV=1 - [ARPC2_HUMAN]	1	0	0	7.59151	11.33	3	3																																	300	34.3115	7.35693
P40121	Macrophage-capping protein OS=Homo sapiens OX=9606 GN=CAPG PE=1 SV=2 - [CAPG_HUMAN]	1	0	0	7.86679	11.21	2	3																																	348	38.4745	6.18896
P51959	Cyclin-G1 OS=Homo sapiens OX=9606 GN=CCNG1 PE=1 SV=2 - [CCNG1_HUMAN]	1	0	0					6.70526	11.19	3	3																													295	34.0519	8.80713
P47756	F-actin-capping protein subunit beta OS=Homo sapiens OX=9606 GN=CAPZB PE=1 SV=5 - [CAPZB_HUMAN]	1	0	0	9.15969	11.03	2	3																																	272	30.6094	5.99854
P52209-2	Isoform 2 of 6-phosphogluconate dehydrogenase, decarboxylating OS=Homo sapiens OX=9606 GN=PGD - [6PGD_HUMAN]	1	0	0	5.57805	10.21	3	3																																	470	51.8393	7.44482
P48729-3	Isoform 3 of Casein kinase I isoform alpha OS=Homo sapiens OX=9606 GN=CSNK1A1 - [KC1A_HUMAN]	1	0	0	6.13558	10.15	3	3																																	325	37.5432	9.48096
Q13838	Spliceosome RNA helicase DDX39B OS=Homo sapiens OX=9606 GN=DDX39B PE=1 SV=1 - [DX39B_HUMAN]	1	0	0	8.35298	10.05	3	3																																	428	48.9599	5.66846
Q15084-3	Isoform 3 of Protein disulfide-isomerase A6 OS=Homo sapiens OX=9606 GN=PDIA6 - [PDIA6_HUMAN]	1	0	0	7.76485	9.61	3	3																																	437	47.8081	5.08447
P25685	DnaJ homolog subfamily B member 1 OS=Homo sapiens OX=9606 GN=DNAJB1 PE=1 SV=4 - [DNJB1_HUMAN]	1	0	0	0	9.41	3	3																																	340	38.0204	8.63135
Q6NXR4	TELO2-interacting protein 2 OS=Homo sapiens OX=9606 GN=TTI2 PE=1 SV=1 - [TTI2_HUMAN]	1	0	0					1.9588	9.06	3	3																													508	56.8791	7.09326
P30740	Leukocyte elastase inhibitor OS=Homo sapiens OX=9606 GN=SERPINB1 PE=1 SV=1 - [ILEU_HUMAN]	1	0	0	3.02016	8.97	3	3																																	379	42.7147	6.27783
Cont_Q9TTE1	Serpin A3-1 OS=Bos taurus OX=9913 GN=SERPINA3-1 PE=1 SV=3 - [SPA31_BOVIN]	1	0	0					7.98312	8.03	3	3																													411	46.2082	5.98584
P08758	Annexin A5 OS=Homo sapiens OX=9606 GN=ANXA5 PE=1 SV=2 - [ANXA5_HUMAN]	1	0	0	5.59369	7.81	2	3																																	320	35.9144	5.04639
P43490	Nicotinamide phosphoribosyltransferase OS=Homo sapiens OX=9606 GN=NAMPT PE=1 SV=1 - [NAMPT_HUMAN]	1	0	0	0	7.74	3	3																																	491	55.4866	7.15186
Q9NZT2-2	Isoform 2 of Opioid growth factor receptor OS=Homo sapiens OX=9606 GN=OGFR - [OGFR_HUMAN]	1	0	0									3.03244	7.31	3	3																									657	71.3803	4.88135
P08670	Vimentin OS=Homo sapiens OX=9606 GN=VIM PE=1 SV=4 - [VIME_HUMAN]	1	0	0	0	6.87	3	3																																	466	53.6191	5.12256
P04439	HLA class I histocompatibility antigen, A alpha chain OS=Homo sapiens OX=9606 GN=HLA-A PE=1 SV=2 - [HLAA_HUMAN]	1	0	0	6.13176	6.85	2	3																																	365	40.8152	5.99854
Cont_P34955	Alpha-1-antiproteinase OS=Bos taurus OX=9913 GN=SERPINA1 PE=1 SV=1 - [A1AT_BOVIN]	1	0	0					9.1619	6.49	2	3																													416	46.0748	6.52197
P15336-5	Isoform 5 of Cyclic AMP-dependent transcription factor ATF-2 OS=Homo sapiens OX=9606 GN=ATF2 - [ATF2_HUMAN]	1	0	0	5.59233	6.37	2	3																																	487	52.2446	7.2251
P40939	Trifunctional enzyme subunit alpha, mitochondrial OS=Homo sapiens OX=9606 GN=HADHA PE=1 SV=2 - [ECHA_HUMAN]	1	0	0	6.86082	6.29	3	3																																	763	82.9469	9.0415
P02675	Fibrinogen beta chain OS=Homo sapiens OX=9606 GN=FGB PE=1 SV=2 - [FIBB_HUMAN]	1	0	0	6.62536	6.11	3	3																																	491	55.8923	8.26514
P42224-2	Isoform Beta of Signal transducer and activator of transcription 1-alpha/beta OS=Homo sapiens OX=9606 GN=STAT1 - [STAT1_HUMAN]	1	0	0	5.15933	5.34	3	3																																	712	82.9905	6.41748
P28347	Transcriptional enhancer factor TEF-1 OS=Homo sapiens OX=9606 GN=TEAD1 PE=1 SV=2 - [TEAD1_HUMAN]	1	0	0					4.8892	5.16	3	3																													426	47.915	8.14795
P38646	Stress-70 protein, mitochondrial OS=Homo sapiens OX=9606 GN=HSPA9 PE=1 SV=2 - [GRP75_HUMAN]	1	0	0	3.88883	4.86	2	3																																	679	73.6348	6.16357
P51659	Peroxisomal multifunctional enzyme type 2 OS=Homo sapiens OX=9606 GN=HSD17B4 PE=1 SV=3 - [DHB4_HUMAN]	1	0	0	6.70295	4.62	3	3																																	736	79.6363	8.83643
Q9H4H8-2	Isoform 2 of Protein FAM83D OS=Homo sapiens OX=9606 GN=FAM83D - [FA83D_HUMAN]	1	0	0					5.21438	4.04	2	3																													569	62.5574	6.30322
O14980	Exportin-1 OS=Homo sapiens OX=9606 GN=XPO1 PE=1 SV=1 - [XPO1_HUMAN]	1	0	0	2.62549	3.92	3	3																																	1071	123.306	6.06201
Q15345	Leucine-rich repeat-containing protein 41 OS=Homo sapiens OX=9606 GN=LRRC41 PE=1 SV=3 - [LRC41_HUMAN]	1	0	0					5.31709	3.57	3	3																													812	88.5935	8.38232
P0C0L4-2	Isoform 2 of Complement C4-A OS=Homo sapiens OX=9606 GN=C4A - [CO4A_HUMAN]	1	0	0	2.43878	1.88	2	3																																	1698	187.586	7.12256
O15020-2	Isoform 2 of Spectrin beta chain, non-erythrocytic 2 OS=Homo sapiens OX=9606 GN=SPTBN2 - [SPTN2_HUMAN]	1	0	0	2.51726	1.78	3	3																																	2365	268.143	6.11279
P61956-2	Isoform 2 of Small ubiquitin-related modifier 2 OS=Homo sapiens OX=9606 GN=SUMO2 - [SUMO2_HUMAN]	0.666667	0	0	2.48163	36.62	2	2																																	71	8.106	5.41455
P62304	Small nuclear ribonucleoprotein E OS=Homo sapiens OX=9606 GN=SNRPE PE=1 SV=1 - [RUXE_HUMAN]	0.666667	0	0	3.80364	25	2	2																																	92	10.7966	9.43701
Q15369	Elongin-C OS=Homo sapiens OX=9606 GN=ELOC PE=1 SV=1 - [ELOC_HUMAN]	0.666667	0	0					7.15379	23.21	2	2																													112	12.465	4.77979
P30044-4	Isoform 4 of Peroxiredoxin-5, mitochondrial OS=Homo sapiens OX=9606 GN=PRDX5 - [PRDX5_HUMAN]	0.666667	0	0	1.94207	23.2	2	2																																	125	12.8888	9.40771
A0A0C4DH25	Immunoglobulin kappa variable 3D-20 OS=Homo sapiens OX=9606 GN=IGKV3D-20 PE=3 SV=1 - [KVD20_HUMAN]	0.666667	0	0	0	21.55	2	2																																	116	12.5072	4.58936
Q9HCY8	Protein S100-A14 OS=Homo sapiens OX=9606 GN=S100A14 PE=1 SV=1 - [S10AE_HUMAN]	0.666667	0	0	2.75802	21.15	2	2																																	104	11.6548	5.23682
G2XKQ0	Small ubiquitin-related modifier 5 OS=Homo sapiens OX=9606 GN=SUMO1P1 PE=1 SV=2 - [SUMO5_HUMAN]	0.666667	0	0	2.80847	18.81	2	2																																	101	11.5188	5.51611
P42766	Large ribosomal subunit protein uL29 OS=Homo sapiens OX=9606 GN=RPL35 PE=1 SV=2 - [RL35_HUMAN]	0.666667	0	0	1.85328	18.7	2	2																																	123	14.5426	11.0483
Q16629-3	Isoform 3 of Serine/arginine-rich splicing factor 7 OS=Homo sapiens OX=9606 GN=SRSF7 - [SRSF7_HUMAN]	0.666667	0	0	0	17.42	2	2																																	132	15.2475	9.62744
P29034	Protein S100-A2 OS=Homo sapiens OX=9606 GN=S100A2 PE=1 SV=3 - [S10A2_HUMAN]	0.666667	0	0	2.80754	17.35	2	2																																	98	11.1094	4.77979
Q07020-2	Isoform 2 of Large ribosomal subunit protein eL18 OS=Homo sapiens OX=9606 GN=RPL18 - [RL18_HUMAN]	0.666667	0	0	7.1291	16.35	2	2																																	159	18.08	11.8394
Q9BPX5	Actin-related protein 2/3 complex subunit 5-like protein OS=Homo sapiens OX=9606 GN=ARPC5L PE=1 SV=1 - [ARP5L_HUMAN]	0.666667	0	0	5.93519	16.34	2	2																																	153	16.9308	6.59521
P30086	Phosphatidylethanolamine-binding protein 1 OS=Homo sapiens OX=9606 GN=PEBP1 PE=1 SV=3 - [PEBP1_HUMAN]	0.666667	0	0	6.45227	15.51	2	2																																	187	21.0437	7.53271
P42677	Small ribosomal subunit protein eS27 OS=Homo sapiens OX=9606 GN=RPS27 PE=1 SV=3 - [RS27_HUMAN]	0.666667	0	0	0	15.48	2	2																																	84	9.45484	9.45166
Q8NDB6	Protein FAM156A/FAM156B OS=Homo sapiens OX=9606 GN=FAM156A PE=1 SV=1 - [FA156_HUMAN]	0.666667	0	0					2.65898	14.08	2	2																													213	24.3963	9.71533
P63220	Small ribosomal subunit protein eS21 OS=Homo sapiens OX=9606 GN=RPS21 PE=1 SV=1 - [RS21_HUMAN]	0.666667	0	0	4.18403	13.25	2	2																																	83	9.10557	8.49951
Q15435-5	Isoform 5 of Protein phosphatase 1 regulatory subunit 7 OS=Homo sapiens OX=9606 GN=PPP1R7 - [PP1R7_HUMAN]	0.666667	0	0	2.09554	13.12	2	2																																	221	25.5776	5.021
P29373	Cellular retinoic acid-binding protein 2 OS=Homo sapiens OX=9606 GN=CRABP2 PE=1 SV=2 - [RABP2_HUMAN]	0.666667	0	0	4.18049	13.04	2	2																																	138	15.683	5.40186
P49207	Large ribosomal subunit protein eL34 OS=Homo sapiens OX=9606 GN=RPL34 PE=1 SV=3 - [RL34_HUMAN]	0.666667	0	0	4.10985	12.82	2	2																																	117	13.2845	11.4731
P15374	Ubiquitin carboxyl-terminal hydrolase isozyme L3 OS=Homo sapiens OX=9606 GN=UCHL3 PE=1 SV=1 - [UCHL3_HUMAN]	0.666667	0	0	0	12.61	2	2																																	230	26.166	4.91943
O95716	Ras-related protein Rab-3D OS=Homo sapiens OX=9606 GN=RAB3D PE=1 SV=1 - [RAB3D_HUMAN]	0.666667	0	0	6.11948	11.87	2	2																																	219	24.2518	4.93213
P62714	Serine/threonine-protein phosphatase 2A catalytic subunit beta isoform OS=Homo sapiens OX=9606 GN=PPP2CB PE=1 SV=1 - [PP2AB_HUMAN]	0.666667	0	0	4.97531	11.65	2	2																																	309	35.5523	5.42725
Q8NCY6	Myb/SANT-like DNA-binding domain-containing protein 4 OS=Homo sapiens OX=9606 GN=MSANTD4 PE=1 SV=1 - [MSD4_HUMAN]	0.666667	0	0	1.92694	11.01	2	2																																	345	41.1244	5.43994
Q13432-2	Isoform B of Protein unc-119 homolog A OS=Homo sapiens OX=9606 GN=UNC119 - [U119A_HUMAN]	0.666667	0	0									6.0143	10.91	2	2																									220	24.0971	7.34229
Q7L9L4	MOB kinase activator 1B OS=Homo sapiens OX=9606 GN=MOB1B PE=1 SV=3 - [MOB1B_HUMAN]	0.666667	0	0	3.9038	10.65	2	2																																	216	25.0746	6.72705
P48047	ATP synthase subunit O, mitochondrial OS=Homo sapiens OX=9606 GN=ATP5PO PE=1 SV=1 - [ATPO_HUMAN]	0.666667	0	0	2.46105	10.33	2	2																																	213	23.2627	9.96436
Q9BYD3-2	Isoform 2 of Large ribosomal subunit protein uL4m OS=Homo sapiens OX=9606 GN=MRPL4 - [RM04_HUMAN]	0.666667	0	0									4.78044	10.27	2	2																									263	29.4835	10.1255
Q96IU2	Zinc finger BED domain-containing protein 3 OS=Homo sapiens OX=9606 GN=ZBED3 PE=1 SV=1 - [ZBED3_HUMAN]	0.666667	0	0	3.919	10.26	2	2																																	234	25.1166	8.30908
P00387-2	Isoform 2 of NADH-cytochrome b5 reductase 3 OS=Homo sapiens OX=9606 GN=CYB5R3 - [NB5R3_HUMAN]	0.666667	0	0	2.10898	10.07	2	2																																	278	31.6084	7.57666
P52907	F-actin-capping protein subunit alpha-1 OS=Homo sapiens OX=9606 GN=CAPZA1 PE=1 SV=3 - [CAZA1_HUMAN]	0.666667	0	0	5.09395	9.79	2	2																																	286	32.9023	5.69385
Q99536	Synaptic vesicle membrane protein VAT-1 homolog OS=Homo sapiens OX=9606 GN=VAT1 PE=1 SV=2 - [VAT1_HUMAN]	0.666667	0	0	3.012	8.91	2	2																																	393	41.8934	6.29053
Q99623	Prohibitin-2 OS=Homo sapiens OX=9606 GN=PHB2 PE=1 SV=2 - [PHB2_HUMAN]	0.666667	0	0	4.09646	8.7	2	2																																	299	33.2759	9.83252
P10644-2	Isoform 2 of cAMP-dependent protein kinase type I-alpha regulatory subunit OS=Homo sapiens OX=9606 GN=PRKAR1A - [KAP0_HUMAN]	0.666667	0	0					2.69693	8.61	2	2																													337	37.9793	5.12256
Q9NQH7-3	Isoform 3 of Xaa-Pro aminopeptidase 3 OS=Homo sapiens OX=9606 GN=XPNPEP3 - [XPP3_HUMAN]	0.666667	0	0	2.30939	8.27	2	2																																	278	31.5093	9.56885
Q9HCC6	Transcription factor HES-4 OS=Homo sapiens OX=9606 GN=HES4 PE=1 SV=1 - [HES4_HUMAN]	0.666667	0	0					1.70937	8.14	2	2																													221	23.5087	11.1069
P23381-2	Isoform 2 of Tryptophan--tRNA ligase, cytoplasmic OS=Homo sapiens OX=9606 GN=WARS1 - [SYWC_HUMAN]	0.666667	0	0	7.36489	7.67	2	2																																	430	48.8204	6.48096
P22087	rRNA 2'-O-methyltransferase fibrillarin OS=Homo sapiens OX=9606 GN=FBL PE=1 SV=2 - [FBRL_HUMAN]	0.666667	0	0	5.85775	7.48	2	2																																	321	33.7634	10.1841
P49411	Elongation factor Tu, mitochondrial OS=Homo sapiens OX=9606 GN=TUFM PE=1 SV=3 - [EFTU_HUMAN]	0.666667	0	0	6.64142	7.25	2	2																																	455	49.8433	7.60596
P61158	Actin-related protein 3 OS=Homo sapiens OX=9606 GN=ACTR3 PE=1 SV=3 - [ARP3_HUMAN]	0.666667	0	0	7.33342	7.18	2	2																																	418	47.341	5.88428
Q13867	Bleomycin hydrolase OS=Homo sapiens OX=9606 GN=BLMH PE=1 SV=1 - [BLMH_HUMAN]	0.666667	0	0	5.44029	6.81	2	2																																	455	52.528	6.26514
P00491	Purine nucleoside phosphorylase OS=Homo sapiens OX=9606 GN=PNP PE=1 SV=2 - [PNPH_HUMAN]	0.666667	0	0	3.6602	6.57	2	2																																	289	32.0972	6.94678
Q9H0U9	Testis-specific Y-encoded-like protein 1 OS=Homo sapiens OX=9606 GN=TSPYL1 PE=1 SV=3 - [TSYL1_HUMAN]	0.666667	0	0					3.50242	6.41	2	2																													437	49.1618	5.45264
Q14592-2	Isoform 2 of Zinc finger protein 460 OS=Homo sapiens OX=9606 GN=ZNF460 - [ZN460_HUMAN]	0.666667	0	0					2.42245	6.33	2	2																													521	59.0255	7.38623
P27824-3	Isoform 3 of Calnexin OS=Homo sapiens OX=9606 GN=CANX - [CALX_HUMAN]	0.666667	0	0	3.05457	5.99	2	2																																	484	55.5631	4.70361
P23526-2	Isoform 2 of Adenosylhomocysteinase OS=Homo sapiens OX=9606 GN=AHCY - [SAHH_HUMAN]	0.666667	0	0	2.031	5.94	2	2																																	404	44.6296	6.46826
P37837-2	Isoform 2 of Transaldolase OS=Homo sapiens OX=9606 GN=TALDO1 - [TALDO_HUMAN]	0.666667	0	0	2.86652	5.81	2	2																																	327	36.3598	6.13818
P09960-4	Isoform 4 of Leukotriene A-4 hydrolase OS=Homo sapiens OX=9606 GN=LTA4H - [LKHA4_HUMAN]	0.666667	0	0	2.42925	5.79	2	2																																	587	66.8093	6.69775
P30838	Aldehyde dehydrogenase, dimeric NADP-preferring OS=Homo sapiens OX=9606 GN=ALDH3A1 PE=1 SV=3 - [AL3A1_HUMAN]	0.666667	0	0	0	5.74	2	2																																	453	50.3628	6.53662
P13489	Ribonuclease inhibitor OS=Homo sapiens OX=9606 GN=RNH1 PE=1 SV=2 - [RINI_HUMAN]	0.666667	0	0	6.22728	5.64	2	2																																	461	49.9411	4.81787
Cont_Q9D646	Keratin, type I cuticular Ha4 OS=Mus musculus OX=10090 GN=Krt34 PE=2 SV=1 - [KRT34_MOUSE]	0.666667	0	0					2.1996	5.61	2	2																													392	44.5313	4.79248
Q8IZ69-2	Isoform 2 of tRNA (uracil-5-)-methyltransferase homolog A OS=Homo sapiens OX=9606 GN=TRMT2A - [TRM2A_HUMAN]	0.666667	0	0					5.92585	5.34	2	2																													562	61.9398	7.97217
Q5VV42-2	Isoform 2 of Threonylcarbamoyladenosine tRNA methylthiotransferase OS=Homo sapiens OX=9606 GN=CDKAL1 - [CDKAL_HUMAN]	0.666667	0	0	3.72421	5.33	2	2																																	488	54.6321	8.08936
Cont_A2I7N3	Serpin A3-7 OS=Bos taurus OX=9913 GN=SERPINA3-7 PE=3 SV=1 - [SPA37_BOVIN]	0.666667	0	0					2.11651	4.56	2	2																													417	46.9122	6.34131
O15294-4	Isoform 4 of UDP-N-acetylglucosamine--peptide N-acetylglucosaminyltransferase 110 kDa subunit OS=Homo sapiens OX=9606 GN=OGT - [OGT1_HUMAN]	0.666667	0	0									5.52735	4.51	2	2																									665	74.4884	7.04932
O75351	Vacuolar protein sorting-associated protein 4B OS=Homo sapiens OX=9606 GN=VPS4B PE=1 SV=2 - [VPS4B_HUMAN]	0.666667	0	0	1.60837	4.28	2	2																																	444	49.2715	7.2251
O75342	Arachidonate 12-lipoxygenase, 12R-type OS=Homo sapiens OX=9606 GN=ALOX12B PE=1 SV=1 - [LX12B_HUMAN]	0.666667	0	0	0	3.42	2	2																																	701	80.304	7.63525
P16435	NADPH--cytochrome P450 reductase OS=Homo sapiens OX=9606 GN=POR PE=1 SV=2 - [NCPR_HUMAN]	0.666667	0	0	0	3.25	2	2																																	677	76.6413	5.57959
P49748-2	Isoform 2 of Very long-chain specific acyl-CoA dehydrogenase, mitochondrial OS=Homo sapiens OX=9606 GN=ACADVL - [ACADV_HUMAN]	0.666667	0	0	4.05528	3.16	2	2																																	633	68.0152	8.55811
P02671-2	Isoform 2 of Fibrinogen alpha chain OS=Homo sapiens OX=9606 GN=FGA - [FIBA_HUMAN]	0.666667	0	0	5.98099	3.11	2	2																																	644	69.7138	8.06006
Q15046	Lysine--tRNA ligase OS=Homo sapiens OX=9606 GN=KARS1 PE=1 SV=3 - [SYK_HUMAN]	0.666667	0	0	1.71071	3.02	2	2																																	597	68.0046	6.354
P02787	Serotransferrin OS=Homo sapiens OX=9606 GN=TF PE=1 SV=4 - [TRFE_HUMAN]	0.666667	0	0	3.96049	2.58	2	2																																	698	76.9996	7.12256
P46379-4	Isoform 4 of Large proline-rich protein BAG6 OS=Homo sapiens OX=9606 GN=BAG6 - [BAG6_HUMAN]	0.666667	0	0									5.0749	2.55	2	2																									903	96.7389	6.21436
Q8WUM4	Programmed cell death 6-interacting protein OS=Homo sapiens OX=9606 GN=PDCD6IP PE=1 SV=1 - [PDC6I_HUMAN]	0.666667	0	0	2.33027	2.07	2	2																																	868	95.9631	6.52197
Q96G03	Phosphopentomutase OS=Homo sapiens OX=9606 GN=PGM2 PE=1 SV=4 - [PGM2_HUMAN]	0.666667	0	0	0	1.96	2	2																																	612	68.2404	6.72705
P35222	Catenin beta-1 OS=Homo sapiens OX=9606 GN=CTNNB1 PE=1 SV=1 - [CTNB1_HUMAN]	0.666667	0	0	4.1667	1.92	2	2																																	781	85.4422	5.85889

## Sheet: Matched RanFLAG Scores
Bait	Prey	PreyGene	RAN Spec	RAN SpecSum	AvgSpec	NumReplicates	ctrlCounts	AvgP	MaxP	TopoAvgP	TopoMaxP	RAN SaintScore	logOddsScore	FoldChange	BFDR	boosted_by	FLAG Bait.1	FLAG Prey.1	FLAG PreyGene.1	FLAG Spec.1	FLAG SpecSum.1	FLAG AvgSpec.1	NumReplicates.1	ctrlCounts.1	AvgP.1	MaxP.1	TopoAvgP.1	TopoMaxP.1	FLAG SaintScore.1	logOddsScore.1	FLAG FoldChange.1	BFDR.1	boosted_by.1	FLAG/RAN tot spec	FLAG/RAN avg spec	log flag/ran tot spec	log flag/ran avg spec	FLAG+RAN TOTAL COUNTS	RAN/FLAG SUM	RAN/FLAG AVG	NET SAINT SCORE	LOG TOT COUNTS	LOG RAN AVG COUNTS	LOG FLAG AVG COUNTS	LOG FLAG/ LOG RAN
TreatmentA	Q9NWK9	ZNHIT6	10|10|8	28	9.33	3	0|0|0	1	1	1	1	1	16.17	93.33	0		TreatmentA	Q9NWK9	ZNHIT6	8|9|11	28	9.33	3	0|0|0	1	1	1	1	1	14.38	93.33	0		1	1	0	0	56	1	1	2	1.74819	0.969882	0.969882	1
TreatmentA	Q13200	PSMD2	10|9|8	27	9	3	0|0|0	1	1	1	1	1	16.17	90	0		TreatmentA	Q13200	PSMD2	6|6|11	23	7.67	3	0|0|0	1	1	1	1	1	11.2	76.67	0		0.851852	0.852222	-0.0696359	-0.0694471	50	1.17391	1.1734	2	1.69897	0.954243	0.884795	0.927223
TreatmentA	P0C0S5	H2AFZ	5|4|3	12	4	3	0|0|0	1	1	1	1	1	7.92	40	0		TreatmentA	P0C0S5	H2AFZ	50|32|36	118	39.33	3	0|0|0	1	1	1	1	1	50	393.33	0		9.83333	9.8325	0.992701	0.992664	130	0.101695	0.101704	2	2.11394	0.60206	1.59472	2.64878
TreatmentA	Q9Y4E8-2	USP15	5|5|4	14	4.67	3	0|0|0	1	1	1	1	1	9.67	46.67	0		TreatmentA	Q9Y4E8-2	USP15	20|22|16	58	19.33	3	0|0|0	1	1	1	1	1	26.56	193.33	0		4.14286	4.13919	0.6173	0.616915	72	0.241379	0.241593	2	1.85733	0.669317	1.28623	1.92171
TreatmentA	Q16630-3	CPSF6	21|17|13	51	17	3	0|0|0	1	1	1	1	1	23.85	170	0		TreatmentA	Q16630-3	CPSF6	25|29|25	79	26.33	3	0|0|0	1	1	1	1	1	39.83	263.33	0		1.54902	1.54882	0.190057	0.190002	130	0.64557	0.645651	2	2.11394	1.23045	1.42045	1.15442
TreatmentA	Q99733	NAP1L4	4|7|6	17	5.67	3	0|0|0	1	1	1	1	1	9.67	56.67	0		TreatmentA	Q99733	NAP1L4	22|32|25	79	26.33	3	0|0|0	1	1	1	1	1	35.44	263.33	0		4.64706	4.64374	0.667178	0.666868	96	0.21519	0.215344	2	1.98227	0.753583	1.42045	1.88493
TreatmentA	Q00403	GTF2B	26|20|28	74	24.67	3	0|0|0	1	1	1	1	1	34.28	246.67	0		TreatmentA	Q00403	GTF2B	288|284|277	849	283	3	0|0|0	1	1	1	1	1	396.84	2830	0		11.473	11.4714	1.05968	1.05962	923	0.0871614	0.0871731	2	2.9652	1.39217	2.45179	1.76113
TreatmentA	Q8N163	CCAR2	22|28|27	77	25.67	3	0|0|0	1	1	1	1	1	37.22	256.67	0		TreatmentA	Q8N163	CCAR2	16|12|24	52	17.33	3	0|0|0	1	1	1	1	1	20.55	173.33	0		0.675325	0.675107	-0.170487	-0.170627	129	1.48077	1.48125	2	2.11059	1.40943	1.2388	0.878938
TreatmentA	P05388	RPLP0	5|11|12	28	9.33	3	0|0|0	1	1	1	1	1	11.35	93.33	0		TreatmentA	P05388	RPLP0	4|7|7	18	6	3	0|0|0	1	1	1	1	1	7.88	60	0		0.642857	0.643087	-0.191886	-0.19173	46	1.55556	1.555	2	1.66276	0.969882	0.778151	0.802316
TreatmentA	P20618	PSMB1	5|11|7	23	7.67	3	0|0|0	1	1	1	1	1	11.35	76.67	0		TreatmentA	P20618	PSMB1	13|13|9	35	11.67	3	0|0|0	1	1	1	1	1	15.95	116.67	0		1.52174	1.52151	0.18234	0.182275	58	0.657143	0.657241	2	1.76343	0.884795	1.06707	1.20601
TreatmentA	Q9BVS4-2	RIOK2	4|8|4	16	5.33	3	0|0|0	1	1	1	1	1	9.67	53.33	0		TreatmentA	Q9BVS4-2	RIOK2	2|5|4	11	3.67	3	0|0|0	1	1	1	1	1	4.3	36.67	0		0.6875	0.688555	-0.162727	-0.162061	27	1.45455	1.45232	2	1.43136	0.726727	0.564666	0.776999
TreatmentA	P25786	PSMA1	16|15|8	39	13	3	0|0|0	1	1	1	1	1	16.17	130	0		TreatmentA	P25786	PSMA1	15|16|12	43	14.33	3	0|0|0	1	1	1	1	1	20.55	143.33	0		1.10256	1.10231	0.0424038	0.0423028	82	0.906977	0.907188	2	1.91381	1.11394	1.15625	1.03798
TreatmentA	O95218-2	ZRANB2	8|9|8	25	8.33	3	0|0|0	1	1	1	1	1	16.17	83.33	0		TreatmentA	O95218-2	ZRANB2	13|14|15	42	14	3	0|0|0	1	1	1	1	1	22.06	140	0		1.68	1.68067	0.225309	0.225483	67	0.595238	0.595	2	1.82607	0.920645	1.14613	1.24492
TreatmentA	P67809	YBX1	9|12|5	26	8.67	3	0|0|0	1	1	1	1	1	11.35	86.67	0		TreatmentA	P67809	YBX1	3|4|9	16	5.33	3	0|0|0	1	1	1	1	1	6.14	53.33	0		0.615385	0.614764	-0.210853	-0.211292	42	1.625	1.62664	2	1.62325	0.938019	0.726727	0.774747
TreatmentA	P25789	PSMA4	8|11|9	28	9.33	3	0|0|0	1	1	1	1	1	16.17	93.33	0		TreatmentA	P25789	PSMA4	8|13|10	31	10.33	3	0|0|0	1	1	1	1	1	14.38	103.33	0		1.10714	1.10718	0.0442037	0.0442187	59	0.903226	0.903195	2	1.77085	0.969882	1.0141	1.04559
TreatmentA	P25787	PSMA2	9|11|7	27	9	3	0|0|0	1	1	1	1	1	14.59	90	0		TreatmentA	P25787	PSMA2	11|11|7	29	9.67	3	0|0|0	1	1	1	1	1	12.8	96.67	0		1.07407	1.07444	0.0310342	0.031184	56	0.931034	0.930714	2	1.74819	0.954243	0.985426	1.03268
TreatmentA	P62191	PSMC1	6|6|5	17	5.67	3	0|0|0	1	1	1	1	1	11.35	56.67	0		TreatmentA	P62191	PSMC1	6|5|8	19	6.33	3	0|0|0	1	1	1	1	1	9.56	63.33	0		1.11765	1.1164	0.0483047	0.0478207	36	0.894737	0.895735	2	1.5563	0.753583	0.801404	1.06346
TreatmentA	Q9P215	POGK	4|2|3	9	3	3	0|0|0	1	1	1	1	1	6.08	30	0		TreatmentA	Q9P215	POGK	22|21|18	61	20.33	3	0|0|0	1	1	1	1	1	29.54	203.33	0		6.77778	6.77667	0.831087	0.831016	70	0.147541	0.147565	2	1.8451	0.477121	1.30814	2.74173
TreatmentA	O60814	HIST1H2BK	20|22|23	65	21.67	3	0|0|0	1	1	1	1	1	34.28	216.67	0		TreatmentA	O60814	HIST1H2BK	153|160|155	468	156	3	0|0|0	1	1	1	1	1	222.03	1560	0		7.2	7.19889	0.857332	0.857266	533	0.138889	0.13891	2	2.72673	1.33586	2.19312	1.64173
TreatmentA	O43242	PSMD3	6|8|8	22	7.33	3	0|0|0	1	1	1	1	1	12.98	73.33	0		TreatmentA	O43242	PSMD3	7|4|5	16	5.33	3	0|0|0	1	1	1	1	1	7.88	53.33	0		0.727273	0.727149	-0.138303	-0.138377	38	1.375	1.37523	2	1.57978	0.865104	0.726727	0.840046
TreatmentA	O14654	IRS4	9|12|10	31	10.33	3	0|0|0	1	1	1	1	1	17.73	103.33	0		TreatmentA	O14654	IRS4	38|43|43	124	41.33	3	0|0|0	1	1	1	1	1	58.67	413.33	0		4	4.00097	0.60206	0.602165	155	0.25	0.24994	2	2.19033	1.0141	1.61627	1.59379
TreatmentA	Q12789-3	GTF3C1	8|6|4	18	6	3	0|0|0	1	1	1	1	1	9.67	60	0		TreatmentA	Q12789-3	GTF3C1	7|9|8	24	8	3	0|0|0	1	1	1	1	1	12.8	80	0		1.33333	1.33333	0.124939	0.124939	42	0.75	0.75	2	1.62325	0.778151	0.90309	1.16056
TreatmentA	O60884	DNAJA2	4|3|8	15	5	3	0|0|0	1	1	1	1	1	7.92	50	0		TreatmentA	O60884	DNAJA2	4|4|5	13	4.33	3	0|0|0	1	1	1	1	1	7.88	43.33	0		0.866667	0.866	-0.0621479	-0.0624821	28	1.15385	1.15473	2	1.44716	0.69897	0.636488	0.910608
TreatmentA	Q96GD4	AURKB	6|9|6	21	7	3	0|0|0	1	1	1	1	1	12.98	70	0		TreatmentA	Q96GD4	AURKB	8|12|9	29	9.67	3	0|0|0	1	1	1	1	1	14.38	96.67	0		1.38095	1.38143	0.140179	0.140328	50	0.724138	0.723888	2	1.69897	0.845098	0.985426	1.16605
TreatmentA	P62081	RPS7	24|35|26	85	28.33	3	0|0|0	1	1	1	1	1	40.15	283.33	0		TreatmentA	P62081	RPS7	207|214|156	577	192.33	3	0|0|0	1	1	1	1	1	226.27	1923.33	0		6.78824	6.78892	0.831757	0.8318	662	0.147314	0.147299	2	2.82086	1.45225	2.28405	1.57277
TreatmentA	Q8N257	HIST3H2BB	19|20|21	60	20	3	0|0|0	1	1	1	1	1	32.8	200	0		TreatmentA	Q8N257	HIST3H2BB	152|150|149	451	150.33	3	0|0|0	1	1	1	1	1	216.38	1503.33	0		7.51667	7.5165	0.876025	0.876016	511	0.133038	0.133041	2	2.70842	1.30103	2.17705	1.67332
TreatmentA	Q96P70	IPO9	406|426|413	1245	415	3	0|5|2	1	1	1	1	1	138.87	177.86	0		TreatmentA	Q96P70	IPO9	2991|2997|2562	8550	2850	3	0|5|2	1	1	1	1	1	inf	1221.43	0		6.86747	6.86747	0.836797	0.836797	9795	0.145614	0.145614	2	3.991	2.61805	3.45484	1.31963
TreatmentA	Q16777	HIST2H2AC	15|19|14	48	16	3	0|0|0	1	1	1	1	1	25.36	160	0		TreatmentA	Q16777	HIST2H2AC	180|154|144	478	159.33	3	0|0|0	1	1	1	1	1	209.32	1593.33	0		9.95833	9.95813	0.998187	0.998178	526	0.100418	0.100421	2	2.72099	1.20412	2.2023	1.82897
TreatmentA	O43809	NUDT21	8|8|4	20	6.67	3	0|0|0	1	1	1	1	1	9.67	66.67	0		TreatmentA	O43809	NUDT21	12|14|15	41	13.67	3	0|0|0	1	1	1	1	1	20.55	136.67	0		2.05	2.04948	0.311754	0.311643	61	0.487805	0.48793	2	1.78533	0.824126	1.13577	1.37815
TreatmentA	P61981	YWHAG	2|3|3	8	2.67	3	0|0|0	1	1	1	1	1	6.08	26.67	0		TreatmentA	P61981	YWHAG	10|9|11	30	10	3	0|0|0	1	1	1	1	1	15.95	100	0		3.75	3.74532	0.574031	0.573489	38	0.266667	0.267	2	1.57978	0.426511	1	2.3446
TreatmentA	Q9UQ80	PA2G4	8|17|12	37	12.33	3	0|0|0	1	1	1	1	1	16.17	123.33	0		TreatmentA	Q9UQ80	PA2G4	3|7|6	16	5.33	3	0|0|0	1	1	1	1	1	6.14	53.33	0		0.432432	0.432279	-0.364082	-0.364236	53	2.3125	2.31332	2	1.72428	1.09096	0.726727	0.666134
TreatmentA	P49792	RANBP2	19|11|16	46	15.33	3	0|0|0	1	1	1	1	1	20.81	153.33	0		TreatmentA	P49792	RANBP2	36|34|44	114	38	3	0|0|0	1	1	1	1	1	52.9	380	0		2.47826	2.4788	0.394147	0.394241	160	0.403509	0.403421	2	2.20412	1.18554	1.57978	1.33254
TreatmentA	Q13263	TRIM28	56|44|41	141	47	3	0|0|0	1	1	1	1	1	64.78	470	0		TreatmentA	Q13263	TRIM28	54|50|57	161	53.67	3	0|0|0	1	1	1	1	1	75.91	536.67	0		1.14184	1.14191	0.0576068	0.0576337	302	0.875776	0.875722	2	2.48001	1.6721	1.72973	1.03447
TreatmentA	Q8WWY3	PRPF31	25|23|16	64	21.33	3	3|4|2	1	1	1	1	1	11.62	7.11	0		TreatmentA	Q8WWY3	PRPF31	32|37|46	115	38.33	3	3|4|2	1	1	1	1	1	29.17	12.78	0		1.79688	1.797	0.254518	0.254548	179	0.556522	0.556483	2	2.25285	1.32899	1.58354	1.19153
TreatmentA	Q9UNF1	MAGED2	9|10|13	32	10.67	3	0|0|0	1	1	1	1	1	17.73	106.67	0		TreatmentA	Q9UNF1	MAGED2	132|137|147	416	138.67	3	0|0|0	1	1	1	1	1	192.36	1386.67	0		13	12.9963	1.11394	1.11382	448	0.0769231	0.0769453	2	2.65128	1.02816	2.14198	2.08331
TreatmentA	Q09472	EP300	12|18|14	44	14.67	3	0|0|0	1	1	1	1	1	22.34	146.67	0		TreatmentA	Q09472	EP300	7|6|8	21	7	3	0|0|0	1	1	1	1	1	11.2	70	0		0.477273	0.477164	-0.321233	-0.321332	65	2.09524	2.09571	2	1.81291	1.16643	0.845098	0.724517
TreatmentA	P08708	RPS17	23|18|17	58	19.33	3	0|0|0	1	1	1	1	1	29.84	193.33	0		TreatmentA	P08708	RPS17	166|182|161	509	169.67	3	0|0|0	1	1	1	1	1	233.33	1696.67	0		8.77586	8.77755	0.94329	0.943373	567	0.113949	0.113927	2	2.75358	1.28623	2.22961	1.73344
TreatmentA	O00410	IPO5	4|6|3	13	4.33	3	0|0|0	1	1	1	1	1	7.92	43.33	0		TreatmentA	O00410	IPO5	6|9|4	19	6.33	3	0|0|0	1	1	1	1	1	7.88	63.33	0		1.46154	1.46189	0.16481	0.164916	32	0.684211	0.684044	2	1.50515	0.636488	0.801404	1.2591
TreatmentA	P25788-2	PSMA3	3|5|6	14	4.67	3	0|0|0	1	1	1	1	1	7.92	46.67	0		TreatmentA	P25788-2	PSMA3	8|8|6	22	7.33	3	0|0|0	1	1	1	1	1	11.2	73.33	0		1.57143	1.56959	0.196295	0.195787	36	0.636364	0.637108	2	1.5563	0.669317	0.865104	1.29252
TreatmentA	P58876	HIST1H2BD	20|22|23	65	21.67	3	0|0|0	1	1	1	1	1	34.28	216.67	0		TreatmentA	P58876	HIST1H2BD	153|159|155	467	155.67	3	0|0|0	1	1	1	1	1	222.03	1556.67	0		7.18462	7.18366	0.856404	0.856346	532	0.139186	0.139205	2	2.72591	1.33586	2.1922	1.64105
TreatmentA	P62913-2	RPL11	3|2|3	8	2.67	3	0|0|0	1	1	1	1	1	6.08	26.67	0		TreatmentA	P62913-2	RPL11	3|5|4	12	4	3	0|0|0	1	1	1	1	1	6.14	40	0		1.5	1.49813	0.176091	0.175549	20	0.666667	0.6675	2	1.30103	0.426511	0.60206	1.41159
TreatmentA	Q9BRX2	PELO	39|35|44	118	39.33	3	0|0|0	1	1	1	1	1	56.13	393.33	0		TreatmentA	Q9BRX2	PELO	13|27|37	77	25.67	3	0|0|0	1	1	1	1	1	22.06	256.67	0		0.652542	0.652682	-0.185391	-0.185298	195	1.53247	1.53214	2	2.29003	1.59472	1.40943	0.883806
TreatmentA	P46782	RPS5	6|8|9	23	7.67	3	2|2|0	1	1	1	1	1	6.14	5.75	0		TreatmentA	P46782	RPS5	71|75|62	208	69.33	3	2|2|0	1	1	1	1	1	178.53	52	0		9.04348	9.03911	0.956335	0.956126	231	0.110577	0.11063	2	2.36361	0.884795	1.84092	2.08062
TreatmentA	Q99436	PSMB7	4|8|5	17	5.67	3	0|0|0	1	1	1	1	1	9.67	56.67	0		TreatmentA	Q99436	PSMB7	8|5|7	20	6.67	3	0|0|0	1	1	1	1	1	9.56	66.67	0		1.17647	1.17637	0.0705811	0.0705428	37	0.85	0.850075	2	1.5682	0.753583	0.824126	1.09361
TreatmentA	Q93077	HIST1H2AC	14|17|12	43	14.33	3	0|0|0	1	1	1	1	1	22.34	143.33	0		TreatmentA	Q93077	HIST1H2AC	144|118|119	381	127	3	0|0|0	1	1	1	1	1	172.55	1270	0		8.86047	8.86253	0.947457	0.947558	424	0.112861	0.112835	2	2.62737	1.15625	2.1038	1.81951
TreatmentA	P28066	PSMA5	8|8|6	22	7.33	3	0|0|0	1	1	1	1	1	12.98	73.33	0		TreatmentA	P28066	PSMA5	9|8|6	23	7.67	3	0|0|0	1	1	1	1	1	11.2	76.67	0		1.04545	1.04638	0.0193052	0.0196914	45	0.956522	0.955671	2	1.65321	0.865104	0.884795	1.02276
TreatmentA	P52292	KPNA2	28|35|23	86	28.67	3	0|0|0	1	1	1	1	1	38.69	286.67	0		TreatmentA	P52292	KPNA2	6|10|11	27	9	3	0|0|0	1	1	1	1	1	11.2	90	0		0.313953	0.313917	-0.503135	-0.503185	113	3.18519	3.18556	2	2.05308	1.45743	0.954243	0.654744
TreatmentA	P31948	STIP1	14|16|22	52	17.33	3	0|0|0	1	1	1	1	1	25.36	173.33	0		TreatmentA	P31948	STIP1	11|13|18	42	14	3	0|0|0	1	1	1	1	1	19.03	140	0		0.807692	0.807848	-0.0927541	-0.0926705	94	1.2381	1.23786	2	1.97313	1.2388	1.14613	0.925193
TreatmentA	Cont_P63103	Cont_P63103	3|5|4	12	4	3	0|0|0	1	1	1	1	1	7.92	40	0		TreatmentA	Cont_P63103	Cont_P63103	21|16|27	64	21.33	3	0|0|0	1	1	1	1	1	26.56	213.33	0		5.33333	5.3325	0.726999	0.726931	76	0.1875	0.187529	2	1.88081	0.60206	1.32899	2.20741
TreatmentA	P17987	TCP1	18|23|16	57	19	3	0|0|0	1	1	1	1	1	28.35	190	0		TreatmentA	P17987	TCP1	10|8|8	26	8.67	3	0|0|0	1	1	1	1	1	14.38	86.67	0		0.45614	0.456316	-0.340902	-0.340735	83	2.19231	2.19146	2	1.91908	1.27875	0.938019	0.733542
TreatmentA	Q99460-2	PSMD1	4|6|6	16	5.33	3	0|0|0	1	1	1	1	1	9.67	53.33	0		TreatmentA	Q99460-2	PSMD1	5|4|6	15	5	3	0|0|0	1	1	1	1	1	7.88	50	0		0.9375	0.938086	-0.0280287	-0.0277572	31	1.06667	1.066	2	1.49136	0.726727	0.69897	0.961805
TreatmentA	P55209-2	NAP1L1	11|12|11	34	11.33	3	0|0|0	1	1	1	1	1	20.81	113.33	0		TreatmentA	P55209-2	NAP1L1	67|58|71	196	65.33	3	0|0|0	1	1	1	1	1	87.34	653.33	0		5.76471	5.76611	0.760777	0.760883	230	0.173469	0.173427	2	2.36173	1.05423	1.81511	1.72174
TreatmentA	Q9BTE3-2	MCMBP	15|18|18	51	17	3	0|0|0	1	1	1	1	1	26.86	170	0		TreatmentA	Q9BTE3-2	MCMBP	22|24|27	73	24.33	3	0|0|0	1	1	1	1	1	35.44	243.33	0		1.43137	1.43118	0.155753	0.155693	124	0.69863	0.698726	2	2.09342	1.23045	1.38614	1.12653
TreatmentA	O00231	PSMD11	5|9|5	19	6.33	3	0|0|0	1	1	1	1	1	11.35	63.33	0		TreatmentA	O00231	PSMD11	4|9|5	18	6	3	0|0|0	1	1	1	1	1	7.88	60	0		0.947368	0.947867	-0.0234811	-0.0232525	37	1.05556	1.055	2	1.5682	0.801404	0.778151	0.970985
TreatmentA	P49368	CCT3	15|19|16	50	16.67	3	0|0|0	1	1	1	1	1	26.86	166.67	0		TreatmentA	P49368	CCT3	5|3|8	16	5.33	3	0|0|0	1	1	1	1	1	6.14	53.33	0		0.32	0.319736	-0.49485	-0.495208	66	3.125	3.12758	2	1.81954	1.22194	0.726727	0.594734
TreatmentA	P08238	HSP90AB1	43|38|50	131	43.67	3	12|13|9	1	1	1	1	1	13.2	3.85	0		TreatmentA	P08238	HSP90AB1	37|43|49	129	43	3	12|13|9	1	1	1	1	1	10.24	3.79	0		0.984733	0.984658	-0.00668159	-0.00671474	260	1.0155	1.01558	2	2.41497	1.64018	1.63347	0.995906
TreatmentA	P62826	RAN	1123|1236|1150	3509	1169.67	3	0|0|0	1	1	1	1	1	inf	11696.7	0		TreatmentA	P62826	RAN	402|396|360	1158	386	3	0|0|0	1	1	1	1	1	513.64	3860	0		0.330009	0.330008	-0.481475	-0.481476	4667	3.03022	3.03023	2	3.66904	3.06806	2.58659	0.843068
TreatmentA	P43487-2	RANBP1	51|84|72	207	69	3	0|0|0	1	1	1	1	1	79.12	690	0		TreatmentA	P43487-2	RANBP1	55|49|85	189	63	3	0|0|0	1	1	1	1	1	74.47	630	0		0.913043	0.913043	-0.0395085	-0.0395085	396	1.09524	1.09524	2	2.5977	1.83885	1.79934	0.978515
TreatmentA	P33991	MCM4	31|31|31	93	31	3	0|0|0	1	1	1	1	1	50.34	310	0		TreatmentA	P33991	MCM4	41|42|44	127	42.33	3	0|0|0	1	1	1	1	1	62.99	423.33	0		1.36559	1.36548	0.135321	0.135287	220	0.732283	0.732341	2	2.34242	1.49136	1.62665	1.09071
TreatmentA	P46060	RANGAP1	10|6|5	21	7	3	0|0|0	1	1	1	1	1	11.35	70	0		TreatmentA	P46060	RANGAP1	4|7|13	24	8	3	0|0|0	1	1	1	1	1	7.88	80	0		1.14286	1.14286	0.0579919	0.0579919	45	0.875	0.875	2	1.65321	0.845098	0.90309	1.06862
TreatmentA	P62249	RPS16	3|6|4	13	4.33	3	0|0|0	1	1	1	1	1	7.92	43.33	0		TreatmentA	P62249	RPS16	8|9|6	23	7.67	3	0|0|0	1	1	1	1	1	11.2	76.67	0		1.76923	1.77136	0.247784	0.248307	36	0.565217	0.564537	2	1.5563	0.636488	0.884795	1.39012
TreatmentA	P62318-2	SNRPD3	3|4|2	9	3	3	0|0|0	1	1	1	1	1	6.08	30	0		TreatmentA	P62318-2	SNRPD3	4|3|3	10	3.33	3	0|0|0	1	1	1	1	1	6.14	33.33	0		1.11111	1.11	0.0457575	0.045323	19	0.9	0.900901	2	1.27875	0.477121	0.522444	1.09499
TreatmentA	P61964	WDR5	112|157|135	404	134.67	3	0|0|0	1	1	1	1	1	165.85	1346.67	0		TreatmentA	P61964	WDR5	12|8|9	29	9.67	3	0|0|0	1	1	1	1	1	14.38	96.67	0		0.0717822	0.0718052	-1.14398	-1.14384	433	13.931	13.9266	2	2.63649	2.12927	0.985426	0.4628
TreatmentA	P46783	RPS10	3|7|2	12	4	3	0|0|0	1	1	1	1	1	6.08	40	0		TreatmentA	P46783	RPS10	16|12|14	42	14	3	0|0|0	1	1	1	1	1	20.55	140	0		3.5	3.5	0.544068	0.544068	54	0.285714	0.285714	2	1.73239	0.60206	1.14613	1.90368
TreatmentA	P28070	PSMB4	9|9|7	25	8.33	3	0|0|0	1	1	1	1	1	14.59	83.33	0		TreatmentA	P28070	PSMB4	8|10|7	25	8.33	3	0|0|0	1	1	1	1	1	12.8	83.33	0		1	1	0	0	50	1	1	2	1.69897	0.920645	0.920645	1
TreatmentA	Q71SY5-4	MED25	12|15|9	36	12	3	0|0|0	1	1	1	1	1	17.73	120	0		TreatmentA	Q71SY5-4	MED25	10|13|18	41	13.67	3	0|0|0	1	1	1	1	1	17.49	136.67	0		1.13889	1.13917	0.0564814	0.0565873	77	0.878049	0.877835	2	1.88649	1.07918	1.13577	1.05244
TreatmentA	P35998	PSMC2	5|10|7	22	7.33	3	0|0|0	1	1	1	1	1	11.35	73.33	0		TreatmentA	P35998	PSMC2	2|6|5	13	4.33	3	0|0|0	1	1	1	1	1	4.3	43.33	0		0.590909	0.590723	-0.228479	-0.228616	35	1.69231	1.69284	2	1.54407	0.865104	0.636488	0.735736
TreatmentA	P14678-2	SNRPB	4|3|3	10	3.33	3	0|0|0	1	1	1	1	1	7.92	33.33	0		TreatmentA	P14678-2	SNRPB	13|7|11	31	10.33	3	0|0|0	1	1	1	1	1	12.8	103.33	0		3.1	3.1021	0.491362	0.491656	41	0.322581	0.322362	2	1.61278	0.522444	1.0141	1.94107
TreatmentA	P62195-2	PSMC5	6|6|6	18	6	3	0|0|0	1	1	1	1	1	12.98	60	0		TreatmentA	P62195-2	PSMC5	7|5|7	19	6.33	3	0|0|0	1	1	1	1	1	9.56	63.33	0		1.05556	1.055	0.0234811	0.0232525	37	0.947368	0.947867	2	1.5682	0.778151	0.801404	1.02988
TreatmentA	P28074	PSMB5	7|10|8	25	8.33	3	0|0|0	1	1	1	1	1	14.59	83.33	0		TreatmentA	P28074	PSMB5	13|13|12	38	12.67	3	0|0|0	1	1	1	1	1	20.55	126.67	0		1.52	1.52101	0.181844	0.182132	63	0.657895	0.657459	2	1.79934	0.920645	1.10278	1.19783
TreatmentA	Q9Y467	SALL2	4|4|4	12	4	3	0|0|0	1	1	1	1	1	9.67	40	0		TreatmentA	Q9Y467	SALL2	3|5|7	15	5	3	0|0|0	1	1	1	1	1	6.14	50	0		1.25	1.25	0.09691	0.09691	27	0.8	0.8	2	1.43136	0.60206	0.69897	1.16096
TreatmentA	P62333	PSMC6	4|2|6	12	4	3	0|0|0	1	1	1	1	1	6.08	40	0		TreatmentA	P62333	PSMC6	4|3|6	13	4.33	3	0|0|0	1	1	1	1	1	6.14	43.33	0		1.08333	1.0825	0.0347621	0.0344279	25	0.923077	0.923788	2	1.39794	0.60206	0.636488	1.05718
TreatmentA	Q9Y5Q9	GTF3C3	8|4|6	18	6	3	0|0|0	1	1	1	1	1	9.67	60	0		TreatmentA	Q9Y5Q9	GTF3C3	3|5|7	15	5	3	0|0|0	1	1	1	1	1	6.14	50	0		0.833333	0.833333	-0.0791812	-0.0791812	33	1.2	1.2	2	1.51851	0.778151	0.69897	0.898244
TreatmentA	P49720	PSMB3	4|5|4	13	4.33	3	0|0|0	1	1	1	1	1	9.67	43.33	0		TreatmentA	P49720	PSMB3	7|7|8	22	7.33	3	0|0|0	1	1	1	1	1	12.8	73.33	0		1.69231	1.69284	0.228479	0.228616	35	0.590909	0.590723	2	1.54407	0.636488	0.865104	1.35918
TreatmentA	P49721	PSMB2	2|4|4	10	3.33	3	0|0|0	1	1	1	1	1	6.08	33.33	0		TreatmentA	P49721	PSMB2	9|6|6	21	7	3	0|0|0	1	1	1	1	1	11.2	70	0		2.1	2.1021	0.322219	0.322654	31	0.47619	0.475714	2	1.49136	0.522444	0.845098	1.61759
TreatmentA	Q9NY65-2	TUBA8	2|5|2	9	3	3	0|0|0	1	1	1	1	1	6.08	30	0		TreatmentA	Q9NY65-2	TUBA8	5|7|13	25	8.33	3	0|0|0	1	1	1	1	1	9.56	83.33	0		2.77778	2.77667	0.443697	0.443524	34	0.36	0.360144	2	1.53148	0.477121	0.920645	1.92958
TreatmentA	P43686	PSMC4	8|8|9	25	8.33	3	0|0|0	1	1	1	1	1	16.17	83.33	0		TreatmentA	P43686	PSMC4	5|6|8	19	6.33	3	0|0|0	1	1	1	1	1	9.56	63.33	0		0.76	0.759904	-0.119186	-0.119241	44	1.31579	1.31596	2	1.64345	0.920645	0.801404	0.870481
TreatmentA	P39019	RPS19	3|6|4	13	4.33	3	0|0|0	1	1	1	1	1	7.92	43.33	0		TreatmentA	P39019	RPS19	5|4|4	13	4.33	3	0|0|0	1	1	1	1	1	7.88	43.33	0		1	1	0	0	26	1	1	2	1.41497	0.636488	0.636488	1
TreatmentA	P23527	HIST1H2BO	19|20|21	60	20	3	0|0|0	1	1	1	1	1	32.8	200	0		TreatmentA	P23527	HIST1H2BO	152|156|153	461	153.67	3	0|0|0	1	1	1	1	1	220.62	1536.67	0		7.68333	7.6835	0.88555	0.885559	521	0.130152	0.130149	2	2.71684	1.30103	2.18659	1.68066
TreatmentA	O14818	PSMA7	15|20|19	54	18	3	0|0|0	1	1	1	1	1	26.86	180	0		TreatmentA	O14818	PSMA7	16|14|12	42	14	3	0|0|0	1	1	1	1	1	20.55	140	0		0.777778	0.777778	-0.109144	-0.109144	96	1.28571	1.28571	2	1.98227	1.25527	1.14613	0.913051
TreatmentA	Q14974	KPNB1	9|11|11	31	10.33	3	0|0|0	1	1	1	1	1	17.73	103.33	0		TreatmentA	Q14974	KPNB1	4|9|7	20	6.67	3	0|0|0	1	1	1	1	1	7.88	66.67	0		0.645161	0.645692	-0.190332	-0.189974	51	1.55	1.54873	2	1.70757	1.0141	0.824126	0.812667
TreatmentA	P60900	PSMA6	10|12|12	34	11.33	3	0|0|0	1	1	1	1	1	19.28	113.33	0		TreatmentA	P60900	PSMA6	8|11|12	31	10.33	3	0|0|0	1	1	1	1	1	14.38	103.33	0		0.911765	0.911739	-0.0401172	-0.0401296	65	1.09677	1.09681	2	1.81291	1.05423	1.0141	0.961935
TreatmentA	P62258	YWHAE	8|10|5	23	7.67	3	2|2|0	1	1	1	1	1	4.58	5.75	0		TreatmentA	P62258	YWHAE	46|43|39	128	42.67	3	2|2|0	1	1	1	1	1	94.91	32	0		5.56522	5.56323	0.745482	0.745327	151	0.179688	0.179752	2	2.17898	0.884795	1.63012	1.84237
TreatmentA	P05387	RPLP2	2|2|4	8	2.67	3	0|0|0	1	1	1	1	1	6.08	26.67	0		TreatmentA	P05387	RPLP2	2|2|7	11	3.67	3	0|0|0	0.99	1	0.99	1	0.99	4.3	36.67	0		1.375	1.37453	0.138303	0.138155	19	0.727273	0.72752	1.99	1.27875	0.426511	0.564666	1.32392
TreatmentA	Q8N5A5-3	ZGPAT	8|8|8	24	8	3	0|0|0	1	1	1	1	1	16.17	80	0		TreatmentA	Q8N5A5-3	ZGPAT	2|3|2	7	2.33	3	0|0|0	0.99	1	0.99	1	0.99	4.3	23.33	0		0.291667	0.29125	-0.535113	-0.535734	31	3.42857	3.43348	1.99	1.49136	0.90309	0.367356	0.406777
TreatmentA	O96006	ZBED1	3|3|4	10	3.33	3	0|0|0	1	1	1	1	1	7.92	33.33	0		TreatmentA	O96006	ZBED1	2|2|2	6	2	3	0|0|0	0.99	0.99	0.99	0.99	0.99	4.3	20	0		0.6	0.600601	-0.221849	-0.221414	16	1.66667	1.665	1.99	1.20412	0.522444	0.30103	0.576195
TreatmentA	Q96IZ5-2	RBM41	4|6|3	13	4.33	3	0|0|0	1	1	1	1	1	7.92	43.33	0		TreatmentA	Q96IZ5-2	RBM41	2|2|3	7	2.33	3	0|0|0	0.99	1	0.99	1	0.99	4.3	23.33	0		0.538462	0.538106	-0.268845	-0.269132	20	1.85714	1.85837	1.99	1.30103	0.636488	0.367356	0.577161
TreatmentA	P62277	RPS13	4|5|4	13	4.33	3	0|0|0	1	1	1	1	1	9.67	43.33	0		TreatmentA	P62277	RPS13	3|2|6	11	3.67	3	0|0|0	0.99	1	0.99	1	0.99	4.3	36.67	0		0.846154	0.847575	-0.0725507	-0.0718218	24	1.18182	1.17984	1.99	1.38021	0.636488	0.564666	0.887159
TreatmentA	P22670	RFX1	4|4|2	10	3.33	3	0|0|0	1	1	1	1	1	6.08	33.33	0		TreatmentA	P22670	RFX1	3|4|2	9	3	3	0|0|0	0.99	1	0.99	1	0.99	4.3	30	0		0.9	0.900901	-0.0457575	-0.045323	19	1.11111	1.11	1.99	1.27875	0.522444	0.477121	0.913248
TreatmentA	Q92793	CREBBP	9|6|6	21	7	3	0|0|0	1	1	1	1	1	12.98	70	0		TreatmentA	Q92793	CREBBP	2|2|3	7	2.33	3	0|0|0	0.99	1	0.99	1	0.99	4.3	23.33	0		0.333333	0.332857	-0.477121	-0.477742	28	3	3.00429	1.99	1.44716	0.845098	0.367356	0.43469
TreatmentA	P17980	PSMC3	5|7|7	19	6.33	3	0|0|0	1	1	1	1	1	11.35	63.33	0		TreatmentA	P17980	PSMC3	2|2|7	11	3.67	3	0|0|0	0.99	1	0.99	1	0.99	4.3	36.67	0		0.578947	0.579779	-0.237361	-0.236738	30	1.72727	1.7248	1.99	1.47712	0.801404	0.564666	0.704596
TreatmentA	Q16531	DDB1	10|12|20	42	14	3	0|0|3	1	1	1	1	1	6.39	14	0		TreatmentA	Q16531	DDB1	10|15|12	37	12.33	3	0|0|3	0.99	1	0.99	1	0.99	4.6	12.33	0		0.880952	0.880714	-0.0550476	-0.055165	79	1.13514	1.13544	1.99	1.89763	1.14613	1.09096	0.951868
TreatmentA	Q9Y265	RUVBL1	10|16|14	40	13.33	3	3|4|2	1	1	1	1	1	5	4.44	0		TreatmentA	Q9Y265	RUVBL1	10|12|12	34	11.33	3	3|4|2	0.98	1	0.98	1	0.98	3.22	3.78	0		0.85	0.849962	-0.0705811	-0.0706002	74	1.17647	1.17652	1.98	1.86923	1.12483	1.05423	0.937235
TreatmentA	P61247	RPS3A	5|10|8	23	7.67	3	2|2|0	1	1	1	1	1	4.58	5.75	0		TreatmentA	P61247	RPS3A	5|7|7	19	6.33	3	2|2|0	0.98	1	0.98	1	0.98	2.79	4.75	0		0.826087	0.825293	-0.0829742	-0.0833917	42	1.21053	1.21169	1.98	1.62325	0.884795	0.801404	0.90575
TreatmentA	P07900	HSP90AA1	36|47|44	127	42.33	3	9|13|9	1	1	1	1	1	13.8	4.1	0		TreatmentA	P07900	HSP90AA1	29|28|39	96	32	3	9|13|9	0.97	1	0.97	1	0.97	2.45	3.1	0		0.755906	0.755965	-0.121532	-0.121498	223	1.32292	1.32281	1.97	2.3483	1.62665	1.50515	0.925308
TreatmentA	P63244	RACK1	17|17|16	50	16.67	3	7|2|2	1	1	1	1	1	6.13	4.55	0		TreatmentA	P63244	RACK1	13|12|19	44	14.67	3	7|2|2	0.93	1	0.93	1	0.93	1.87	4	0		0.88	0.880024	-0.0555173	-0.0555055	94	1.13636	1.13633	1.93	1.97313	1.22194	1.16643	0.954576
TreatmentA	Q01813	PFKP	65|80|98	243	81	3	3|5|0	1	1	1	1	1	28.08	30.38	0		TreatmentA	Q01813	PFKP	9|10|13	32	10.67	3	3|5|0	0.92	0.98	0.92	0.98	0.92	1.8	4	0		0.131687	0.131728	-0.880456	-0.880321	275	7.59375	7.59138	1.92	2.43933	1.90849	1.02816	0.538733
TreatmentA	P50991	CCT4	15|10|15	40	13.33	3	2|0|0	1	1	1	1	1	8.54	20	0		TreatmentA	P50991	CCT4	2|2|4	8	2.67	3	2|0|0	0.79	0.93	0.79	0.93	0.79	0.93	4	0.01		0.2	0.2003	-0.69897	-0.698319	48	5	4.99251	1.79	1.68124	1.12483	0.426511	0.379178
TreatmentA	P17858	PFKL	55|63|76	194	64.67	3	3|4|0	1	1	1	1	1	32.9	27.71	0		TreatmentA	P17858	PFKL	5|8|12	25	8.33	3	3|4|0	0.72	0.99	0.72	0.99	0.72	-0.89	3.57	0.01		0.128866	0.128808	-0.889862	-0.890058	219	7.76	7.76351	1.72	2.34044	1.8107	0.920645	0.508446
TreatmentA	P23284	PPIB	14|20|24	58	19.33	3	2|2|0	1	1	1	1	1	22.45	14.5	0		TreatmentA	P23284	PPIB	2|5|10	17	5.67	3	2|2|0	0.7	1	0.7	1	0.7	-1.71	4.25	0.01		0.293103	0.293326	-0.532979	-0.532649	75	3.41176	3.40917	1.7	1.87506	1.28623	0.753583	0.585884
TreatmentA	Q02878	RPL6	2|3|4	9	3	3	0|0|0	1	1	1	1	1	6.08	30	0		TreatmentA	Q02878	RPL6	0|3|10	13	4.33	3	0|0|0	0.67	1	0.67	1	0.67	-0.24	43.33	0.03		1.44444	1.44333	0.159701	0.159367	22	0.692308	0.692841	1.67	1.34242	0.477121	0.636488	1.33402
TreatmentA	Q8N684-2	CPSF7	6|3|6	15	5	3	0|0|0	1	1	1	1	1	7.92	50	0		TreatmentA	Q8N684-2	CPSF7	0|5|4	9	3	3	0|0|0	0.67	1	0.67	1	0.67	-0.24	30	0.02		0.6	0.6	-0.221849	-0.221849	24	1.66667	1.66667	1.67	1.38021	0.69897	0.477121	0.682606
TreatmentA	Q9UNM6	PSMD13	6|2|5	13	4.33	3	0|0|0	1	1	1	1	1	6.08	43.33	0		TreatmentA	Q9UNM6	PSMD13	0|3|3	6	2	3	0|0|0	0.67	1	0.67	1	0.67	-0.24	20	0.04		0.461538	0.461894	-0.335792	-0.335458	19	2.16667	2.165	1.67	1.27875	0.636488	0.30103	0.472955
TreatmentA	Q14257	RCN2	5|4|5	14	4.67	3	0|0|0	1	1	1	1	1	9.67	46.67	0		TreatmentA	Q14257	RCN2	4|3|0	7	2.33	3	0|0|0	0.67	1	0.67	1	0.67	-0.24	23.33	0.03		0.5	0.498929	-0.30103	-0.301961	21	2	2.00429	1.67	1.32222	0.669317	0.367356	0.548852
TreatmentA	P06748-2	NPM1	9|7|8	24	8	3	0|0|0	1	1	1	1	1	14.59	80	0		TreatmentA	P06748-2	NPM1	4|0|9	13	4.33	3	0|0|0	0.67	1	0.67	1	0.67	-0.24	43.33	0.02		0.541667	0.54125	-0.266268	-0.266602	37	1.84615	1.84758	1.67	1.5682	0.90309	0.636488	0.704789
TreatmentA	Q9UQ35	SRRM2	15|11|18	44	14.67	3	0|0|0	1	1	1	1	1	20.81	146.67	0		TreatmentA	Q9UQ35	SRRM2	0|5|3	8	2.67	3	0|0|0	0.67	1	0.67	1	0.67	-0.24	26.67	0.03		0.181818	0.182004	-0.740363	-0.739919	52	5.5	5.49438	1.67	1.716	1.16643	0.426511	0.365655
TreatmentA	P62906	RPL10A	5|3|4	12	4	3	0|0|0	1	1	1	1	1	7.92	40	0		TreatmentA	P62906	RPL10A	0|3|4	7	2.33	3	0|0|0	0.67	1	0.67	1	0.67	-0.24	23.33	0.03		0.583333	0.5825	-0.234083	-0.234704	19	1.71429	1.71674	1.67	1.27875	0.60206	0.367356	0.610165
TreatmentA	Q9Y5J5	PHLDA3	2|2|2	6	2	3	0|0|0	1	1	1	1	1	6.08	20	0		TreatmentA	Q9Y5J5	PHLDA3	4|0|4	8	2.67	3	0|0|0	0.67	1	0.67	1	0.67	-0.24	26.67	0.02		1.33333	1.335	0.124939	0.125481	14	0.75	0.749064	1.67	1.14613	0.30103	0.426511	1.41684
TreatmentA	Q8NC51	SERBP1	4|6|5	15	5	3	0|0|0	1	1	1	1	1	9.67	50	0		TreatmentA	Q8NC51	SERBP1	3|0|4	7	2.33	3	0|0|0	0.67	1	0.67	1	0.67	-0.24	23.33	0.03		0.466667	0.466	-0.330993	-0.331614	22	2.14286	2.14592	1.67	1.34242	0.69897	0.367356	0.525568
TreatmentA	Q15008	PSMD6	3|3|2	8	2.67	3	0|0|0	1	1	1	1	1	6.08	26.67	0		TreatmentA	Q15008	PSMD6	0|3|2	5	1.67	3	0|0|0	0.66	1	0.66	1	0.66	-0.24	16.67	0.04		0.625	0.625468	-0.20412	-0.203795	13	1.6	1.5988	1.66	1.11394	0.426511	0.222716	0.522182
TreatmentA	P39023	RPL3	2|4|5	11	3.67	3	0|0|0	1	1	1	1	1	6.08	36.67	0		TreatmentA	P39023	RPL3	0|2|5	7	2.33	3	0|0|0	0.66	1	0.66	1	0.66	-0.24	23.33	0.04		0.636364	0.634877	-0.196295	-0.19731	18	1.57143	1.57511	1.66	1.25527	0.564666	0.367356	0.650572
TreatmentA	P25398	RPS12	3|3|5	11	3.67	3	0|0|0	1	1	1	1	1	7.92	36.67	0		TreatmentA	P25398	RPS12	3|2|0	5	1.67	3	0|0|0	0.66	1	0.66	1	0.66	-0.24	16.67	0.04		0.454545	0.455041	-0.342423	-0.34195	16	2.2	2.1976	1.66	1.20412	0.564666	0.222716	0.394422
TreatmentA	Q13895	BYSL	2|4|4	10	3.33	3	0|0|0	1	1	1	1	1	6.08	33.33	0		TreatmentA	Q13895	BYSL	0|3|2	5	1.67	3	0|0|0	0.66	1	0.66	1	0.66	-0.24	16.67	0.04		0.5	0.501502	-0.30103	-0.299728	15	2	1.99401	1.66	1.17609	0.522444	0.222716	0.426297
TreatmentA	Q09028-4	RBBP4	7|4|6	17	5.67	3	0|0|0	1	1	1	1	1	9.67	56.67	0		TreatmentA	Q09028-4	RBBP4	2|0|2	4	1.33	3	0|0|0	0.66	0.99	0.66	0.99	0.66	-0.24	13.33	0.06		0.235294	0.234568	-0.628389	-0.629731	21	4.25	4.26316	1.66	1.32222	0.753583	0.123852	0.16435
TreatmentA	P62266	RPS23	2|2|2	6	2	3	0|0|0	1	1	1	1	1	6.08	20	0		TreatmentA	P62266	RPS23	2|0|2	4	1.33	3	0|0|0	0.66	0.99	0.66	0.99	0.66	-0.24	13.33	0.06		0.666667	0.665	-0.176091	-0.177178	10	1.5	1.50376	1.66	1	0.30103	0.123852	0.411426
TreatmentA	P46777	RPL5	4|7|5	16	5.33	3	0|0|0	1	1	1	1	1	9.67	53.33	0		TreatmentA	P46777	RPL5	2|0|3	5	1.67	3	0|0|0	0.66	1	0.66	1	0.66	-0.24	16.67	0.04		0.3125	0.313321	-0.50515	-0.504011	21	3.2	3.19162	1.66	1.32222	0.726727	0.222716	0.306465
TreatmentA	P62701	RPS4X	7|7|9	23	7.67	3	0|3|0	1	1	1	1	1	5.09	7.67	0		TreatmentA	P62701	RPS4X	0|5|6	11	3.67	3	0|3|0	0.62	0.94	0.62	0.94	0.62	-2.83	3.67	0.07		0.478261	0.478488	-0.320335	-0.320129	34	2.09091	2.08992	1.62	1.53148	0.884795	0.564666	0.638188
TreatmentA	P13639	EEF2	13|18|17	48	16	3	2|6|2	1	1	1	1	1	6.05	4.8	0		TreatmentA	P13639	EEF2	5|10|24	39	13	3	2|6|2	0.61	1	0.61	1	0.61	-4.21	3.9	0.07		0.8125	0.8125	-0.0901766	-0.0901766	87	1.23077	1.23077	1.61	1.93952	1.20412	1.11394	0.92511
TreatmentA	P78371	CCT2	13|11|11	35	11.67	3	2|0|0	1	1	1	1	1	9.18	17.5	0		TreatmentA	P78371	CCT2	0|2|8	10	3.33	3	2|0|0	0.57	1	0.57	1	0.57	-2.41	5	0.08		0.285714	0.285347	-0.544068	-0.544627	45	3.5	3.5045	1.57	1.65321	1.06707	0.522444	0.489606
TreatmentA	P60228	EIF3E	8|12|9	29	9.67	3	2|3|0	1	1	1	1	1	5.92	5.8	0		TreatmentA	P60228	EIF3E	0|7|4	11	3.67	3	2|3|0	0.49	0.96	0.49	0.96	0.49	-6.16	2.2	0.08		0.37931	0.379524	-0.421005	-0.42076	40	2.63636	2.63488	1.49	1.60206	0.985426	0.564666	0.573017
TreatmentA	P40227	CCT6A	10|11|11	32	10.67	3	2|2|0	1	1	1	1	1	13.51	8	0		TreatmentA	P40227	CCT6A	0|3|7	10	3.33	3	2|2|0	0.48	1	0.48	1	0.48	-4.84	2.5	0.08		0.3125	0.31209	-0.50515	-0.50572	42	3.2	3.2042	1.48	1.62325	1.02816	0.522444	0.508133
TreatmentA	O60506-4	SYNCRIP	6|6|6	18	6	3	0|2|2	1	1	1	1	1	6.14	4.5	0		TreatmentA	O60506-4	SYNCRIP	2|2|5	9	3	3	0|2|2	0.42	0.94	0.42	0.94	0.42	-1.71	2.25	0.09		0.5	0.5	-0.30103	-0.30103	27	2	2	1.42	1.43136	0.778151	0.477121	0.613147
TreatmentA	Cont_P68103	Cont_P68103	23|26|24	73	24.33	3	3|5|0	1	1	1	1	1	10.23	9.12	0		TreatmentA	Cont_P68103	Cont_P68103	4|3|13	20	6.67	3	3|5|0	0.35	0.98	0.35	0.98	0.35	-4.49	2.5	0.1		0.273973	0.274147	-0.562293	-0.562016	93	3.65	3.64768	1.35	1.96848	1.38614	0.824126	0.594546
TreatmentA	P55072	VCP	21|15|17	53	17.67	3	0|3|4	1	1	1	1	1	8.35	7.57	0		TreatmentA	P55072	VCP	0|3|18	21	7	3	0|3|4	0.34	1	0.34	1	0.34	-8.79	3	0.1		0.396226	0.396152	-0.402057	-0.402139	74	2.52381	2.52429	1.34	1.86923	1.24724	0.845098	0.677576
RAN	P61978-3	HNRNPK	5|4|4	13	4.33	3	0|0|0	1	1	1	1	1	9.67	43.33	0		FLAG	P61978-3	HNRNPK	0|0|6	6	2	3	0|0|0	0.33	1	0.33	1	0.33	-0.24	20	0.21		0.461538	0.461894	-0.335792	-0.335458	19	2.16667	2.165	1.33	1.27875	0.636488	0.30103	0.472955
TreatmentA	Q9NXR7	BABAM2	3|2|3	8	2.67	3	0|0|0	1	1	1	1	1	6.08	26.67	0		TreatmentA	Q9NXR7	BABAM2	2|0|0	2	0.67	3	0|0|0	0.33	0.99	0.33	0.99	0.33	-0.24	6.67	0.36		0.25	0.250936	-0.60206	-0.600436	10	4	3.98507	1.33	1	0.426511	-0.173925	-0.407786
TreatmentA	Q13561	DCTN2	5|9|9	23	7.67	3	0|0|0	1	1	1	1	1	11.35	76.67	0		TreatmentA	Q13561	DCTN2	0|0|3	3	1	3	0|0|0	0.33	1	0.33	1	0.33	-0.24	10	0.3		0.130435	0.130378	-0.884607	-0.884795	26	7.66667	7.67	1.33	1.41497	0.884795	0	0
TreatmentA	Q92841	DDX17	8|15|12	35	11.67	3	0|0|0	1	1	1	1	1	16.17	116.67	0		TreatmentA	Q92841	DDX17	0|0|3	3	1	3	0|0|0	0.33	1	0.33	1	0.33	-0.24	10	0.3		0.0857143	0.0856898	-1.06695	-1.06707	38	11.6667	11.67	1.33	1.57978	1.06707	0	0
TreatmentA	P17844	DDX5	7|14|16	37	12.33	3	0|0|0	1	1	1	1	1	14.59	123.33	0		TreatmentA	P17844	DDX5	0|0|3	3	1	3	0|0|0	0.33	1	0.33	1	0.33	-0.24	10	0.3		0.0810811	0.081103	-1.09108	-1.09096	40	12.3333	12.33	1.33	1.60206	1.09096	0	0
TreatmentA	P25205	MCM3	18|27|34	79	26.33	3	0|0|0	1	1	1	1	1	31.32	263.33	0		TreatmentA	P25205	MCM3	0|0|3	3	1	3	0|0|0	0.33	1	0.33	1	0.33	-0.24	10	0.3		0.0379747	0.0379795	-1.42051	-1.42045	82	26.3333	26.33	1.33	1.91381	1.42045	0	0
TreatmentA	O00487	PSMD14	2|3|4	9	3	3	0|0|0	1	1	1	1	1	6.08	30	0		TreatmentA	O00487	PSMD14	0|0|5	5	1.67	3	0|0|0	0.33	1	0.33	1	0.33	-0.24	16.67	0.23		0.555556	0.556667	-0.255273	-0.254405	14	1.8	1.79641	1.33	1.14613	0.477121	0.222716	0.466792
TreatmentA	O00571	DDX3X	11|12|15	38	12.67	3	0|0|0	1	1	1	1	1	20.81	126.67	0		TreatmentA	O00571	DDX3X	0|0|3	3	1	3	0|0|0	0.33	1	0.33	1	0.33	-0.24	10	0.3		0.0789474	0.0789266	-1.10266	-1.10278	41	12.6667	12.67	1.33	1.61278	1.10278	0	0
TreatmentA	P29692-3	EEF1D	3|3|3	9	3	3	0|0|0	1	1	1	1	1	7.92	30	0		TreatmentA	P29692-3	EEF1D	0|0|3	3	1	3	0|0|0	0.33	1	0.33	1	0.33	-0.24	10	0.3		0.333333	0.333333	-0.477121	-0.477121	12	3	3	1.33	1.07918	0.477121	0	0
TreatmentA	P61163	ACTR1A	7|6|4	17	5.67	3	0|0|0	1	1	1	1	1	9.67	56.67	0		TreatmentA	P61163	ACTR1A	0|0|4	4	1.33	3	0|0|0	0.33	1	0.33	1	0.33	-0.24	13.33	0.26		0.235294	0.234568	-0.628389	-0.629731	21	4.25	4.26316	1.33	1.32222	0.753583	0.123852	0.16435
TreatmentA	P22626	HNRNPA2B1	7|8|9	24	8	3	0|0|0	1	1	1	1	1	14.59	80	0		TreatmentA	P22626	HNRNPA2B1	0|0|8	8	2.67	3	0|0|0	0.33	1	0.33	1	0.33	-0.24	26.67	0.19		0.333333	0.33375	-0.477121	-0.476579	32	3	2.99625	1.33	1.50515	0.90309	0.426511	0.47228
TreatmentA	Q15029-2	EFTUD2	4|5|3	12	4	3	0|0|0	1	1	1	1	1	7.92	40	0		TreatmentA	Q15029-2	EFTUD2	0|0|2	2	0.67	3	0|0|0	0.33	0.99	0.33	0.99	0.33	-0.24	6.67	0.36		0.166667	0.1675	-0.778151	-0.775985	14	6	5.97015	1.33	1.14613	0.60206	-0.173925	-0.288883
TreatmentA	P04406	GAPDH	13|21|27	61	20.33	3	4|3|2	1	1	1	1	1	8.41	6.78	0		TreatmentA	P04406	GAPDH	0|0|37	37	12.33	3	4|3|2	0.33	1	0.33	1	0.33	-11.78	4.11	0.13		0.606557	0.606493	-0.217128	-0.217174	98	1.64865	1.64882	1.33	1.99123	1.30814	1.09096	0.833982
TreatmentA	P24534	EEF1B2	2|2|3	7	2.33	3	0|0|0	1	1	1	1	1	6.08	23.33	0		TreatmentA	P24534	EEF1B2	0|0|3	3	1	3	0|0|0	0.33	1	0.33	1	0.33	-0.24	10	0.3		0.428571	0.429185	-0.367977	-0.367356	10	2.33333	2.33	1.33	1	0.367356	0	0
TreatmentA	O75390	CS	4|3|3	10	3.33	3	0|0|0	1	1	1	1	1	7.92	33.33	0		TreatmentA	O75390	CS	0|0|3	3	1	3	0|0|0	0.33	1	0.33	1	0.33	-0.24	10	0.3		0.3	0.3003	-0.522879	-0.522444	13	3.33333	3.33	1.33	1.11394	0.522444	0	0
TreatmentA	P31943	HNRNPH1	8|7|7	22	7.33	3	0|0|0	1	1	1	1	1	14.59	73.33	0		TreatmentA	P31943	HNRNPH1	0|0|3	3	1	3	0|0|0	0.33	1	0.33	1	0.33	-0.24	10	0.3		0.136364	0.136426	-0.865301	-0.865104	25	7.33333	7.33	1.33	1.39794	0.865104	0	0
TreatmentA	P35268	RPL22	2|3|4	9	3	3	0|0|0	1	1	1	1	1	6.08	30	0		TreatmentA	P35268	RPL22	0|0|2	2	0.67	3	0|0|0	0.33	0.99	0.33	0.99	0.33	-0.24	6.67	0.36		0.222222	0.223333	-0.653213	-0.651046	11	4.5	4.47761	1.33	1.04139	0.477121	-0.173925	-0.36453
TreatmentA	P09651-3	HNRNPA1	6|12|12	30	10	3	0|0|0	1	1	1	1	1	12.98	100	0		TreatmentA	P09651-3	HNRNPA1	0|0|9	9	3	3	0|0|0	0.33	1	0.33	1	0.33	-0.24	30	0.17		0.3	0.3	-0.522879	-0.522879	39	3.33333	3.33333	1.33	1.59106	1	0.477121	0.477121
TreatmentA	P50990	CCT8	10|13|8	31	10.33	3	0|0|0	1	1	1	1	1	16.17	103.33	0		TreatmentA	P50990	CCT8	0|0|5	5	1.67	3	0|0|0	0.33	1	0.33	1	0.33	-0.24	16.67	0.23		0.16129	0.161665	-0.792392	-0.791384	36	6.2	6.18563	1.33	1.5563	1.0141	0.222716	0.21962
TreatmentA	P49327	FASN	8|6|5	19	6.33	3	0|0|0	1	1	1	1	1	11.35	63.33	0		TreatmentA	P49327	FASN	0|0|12	12	4	3	0|0|0	0.33	1	0.33	1	0.33	-0.24	40	0.15		0.631579	0.631912	-0.199572	-0.199344	31	1.58333	1.5825	1.33	1.49136	0.801404	0.60206	0.751257
TreatmentA	P55795	HNRNPH2	2|3|2	7	2.33	3	0|0|0	1	1	1	1	1	6.08	23.33	0		TreatmentA	P55795	HNRNPH2	0|0|4	4	1.33	3	0|0|0	0.33	1	0.33	1	0.33	-0.24	13.33	0.26		0.571429	0.570815	-0.243038	-0.243504	11	1.75	1.75188	1.33	1.04139	0.367356	0.123852	0.337143
TreatmentA	P26599-1	PTBP1	3|6|6	15	5	3	0|0|0	1	1	1	1	1	7.92	50	0		TreatmentA	P26599-1	PTBP1	0|0|4	4	1.33	3	0|0|0	0.33	1	0.33	1	0.33	-0.24	13.33	0.26		0.266667	0.266	-0.574031	-0.575118	19	3.75	3.7594	1.33	1.27875	0.69897	0.123852	0.177192
TreatmentA	P63241	EIF5A	4|2|2	8	2.67	3	0|0|0	1	1	1	1	1	6.08	26.67	0		TreatmentA	P63241	EIF5A	0|0|3	3	1	3	0|0|0	0.33	1	0.33	1	0.33	-0.24	10	0.3		0.375	0.374532	-0.425969	-0.426511	11	2.66667	2.67	1.33	1.04139	0.426511	0	0
TreatmentA	Q08211	DHX9	7|10|10	27	9	3	0|0|0	1	1	1	1	1	14.59	90	0		TreatmentA	Q08211	DHX9	0|0|4	4	1.33	3	0|0|0	0.33	1	0.33	1	0.33	-0.24	13.33	0.26		0.148148	0.147778	-0.829304	-0.830391	31	6.75	6.76692	1.33	1.49136	0.954243	0.123852	0.129791
TreatmentA	Q12905	ILF2	5|10|11	26	8.67	3	0|0|0	1	1	1	1	1	11.35	86.67	0		TreatmentA	Q12905	ILF2	0|0|2	2	0.67	3	0|0|0	0.33	0.99	0.33	0.99	0.33	-0.24	6.67	0.36		0.0769231	0.077278	-1.11394	-1.11194	28	13	12.9403	1.33	1.44716	0.938019	-0.173925	-0.185418
TreatmentA	P12956	XRCC6	14|11|15	40	13.33	3	2|0|0	1	1	1	1	1	9.18	20	0		TreatmentA	P12956	XRCC6	0|0|8	8	2.67	3	2|0|0	0.33	1	0.33	1	0.33	-2.41	4	0.35		0.2	0.2003	-0.69897	-0.698319	48	5	4.99251	1.33	1.68124	1.12483	0.426511	0.379178
TreatmentA	P19338	NCL	11|16|11	38	12.67	3	2|5|0	1	1	1	1	1	5.08	5.43	0		TreatmentA	P19338	NCL	0|0|10	10	3.33	3	2|5|0	0.32	0.95	0.32	0.95	0.32	-8.63	1.43	0.41		0.263158	0.262826	-0.579784	-0.580332	48	3.8	3.8048	1.32	1.68124	1.10278	0.522444	0.473753
TreatmentA	P08237	PFKM	42|41|46	129	43	3	0|2|0	1	1	1	1	1	26.6	64.5	0		TreatmentA	P08237	PFKM	0|0|4	4	1.33	3	0|2|0	0.31	0.93	0.31	0.93	0.31	-2.41	2	0.41		0.0310078	0.0309302	-1.50853	-1.50962	133	32.25	32.3308	1.31	2.12385	1.63347	0.123852	0.0758213
TreatmentA	P05198	EIF2S1	12|13|12	37	12.33	3	0|3|0	1	1	1	1	1	7.2	12.33	0		TreatmentA	P05198	EIF2S1	0|0|4	4	1.33	3	0|3|0	0.29	0.86	0.29	0.86	0.29	-2.83	1.33	0.41		0.108108	0.107867	-0.966142	-0.967111	41	9.25	9.27068	1.29	1.61278	1.09096	0.123852	0.113525
TreatmentA	Q99832	CCT7	14|13|16	43	14.33	3	0|2|0	1	1	1	1	1	10.43	21.5	0		TreatmentA	Q99832	CCT7	0|0|3	3	1	3	0|2|0	0.29	0.86	0.29	0.86	0.29	-2.41	1.5	0.42		0.0697674	0.0697837	-1.15635	-1.15625	46	14.3333	14.33	1.29	1.66276	1.15625	0	0
TreatmentA	Q14204	DYNC1H1	12|24|23	59	19.67	3	5|0|2	1	1	1	1	1	5.48	8.43	0		TreatmentA	Q14204	DYNC1H1	0|0|8	8	2.67	3	5|0|2	0.28	0.85	0.28	0.85	0.28	-8.63	1.14	0.42		0.135593	0.13574	-0.867762	-0.867293	67	7.375	7.36704	1.28	1.82607	1.2938	0.426511	0.329657
TreatmentA	P49321	NASP	18|14|21	53	17.67	3	0|3|2	1	1	1	1	1	11.68	10.6	0		TreatmentA	P49321	NASP	3|3|2	8	2.67	3	0|3|2	0.17	0.22	0.17	0.22	0.17	-2.69	1.6	0.42		0.150943	0.151104	-0.821186	-0.820725	61	6.625	6.61798	1.17	1.78533	1.24724	0.426511	0.341965
TreatmentA	Q15057	ACAP2	10|8|9	27	9	3	0|0|3	1	1	1	1	1	5.54	9	0		TreatmentA	Q15057	ACAP2	0|2|0	2	0.67	3	0|0|3	0.17	0.52	0.17	0.52	0.17	-2.83	0.67	0.42		0.0740741	0.0744444	-1.13033	-1.12817	29	13.5	13.4328	1.17	1.4624	0.954243	-0.173925	-0.182265
TreatmentA	Q14203-3	DCTN1	8|8|9	25	8.33	3	3|0|2	1	1	1	1	1	5.92	5	0		TreatmentA	Q14203-3	DCTN1	0|0|2	2	0.67	3	3|0|2	0.02	0.06	0.02	0.06	0.02	-6.16	0.4	0.43		0.08	0.0804322	-1.09691	-1.09457	27	12.5	12.4328	1.02	1.43136	0.920645	-0.173925	-0.188917
TreatmentA	P27708	CAD	28|33|35	96	32	3	3|2|4	1	1	1	1	1	25.89	10.67	0		TreatmentA	P27708	CAD	2|2|0	4	1.33	3	3|2|4	0	0	0	0	0	-11.78	0.44	0.46		0.0416667	0.0415625	-1.38021	-1.3813	100	24	24.0602	1	2	1.50515	0.123852	0.0822852
TreatmentA	P11586	MTHFD1	32|38|44	114	38	3	8|16|0	1	1	1	1	1	4.6	4.75	0		TreatmentA	P11586	MTHFD1	0|0|3	3	1	3	8|16|0	0	0	0	0	0	-32.88	0.12	0.46		0.0263158	0.0263158	-1.57978	-1.57978	117	38	38	1	2.06819	1.57978	0	0
TreatmentA	Cont_P00722	Cont_P00722	100|89|98	287	95.67	3	4|6|8	1	1	1	1	1	91.34	15.94	0		TreatmentA	Cont_P00722	Cont_P00722	5|6|2	13	4.33	3	4|6|8	0	0	0	0	0	-19.24	0.72	0.46		0.0452962	0.0452597	-1.34394	-1.34429	300	22.0769	22.0947	1	2.47712	1.98078	0.636488	0.321333
TreatmentA	P13010	XRCC5	12|16|11	39	13	3	2|4|0	1	1	1	1	1	6.17	6.5	0		TreatmentA	P13010	XRCC5	0|0|2	2	0.67	3	2|4|0	0	0	0	0	0	-7.23	0.33	0.46		0.0512821	0.0515385	-1.29003	-1.28787	41	19.5	19.403	1	1.61278	1.11394	-0.173925	-0.156135
TreatmentA	Q5VYK3	ECM29	3|10|10	23	7.67	3	0|0|0	1	1	1	1	1	7.92	76.67	0						1	1												0.0434783	0.130378	-1.36173	-0.884795	24	23	7.67	1	1.38021	0.884795	0	0
TreatmentA	P48643	CCT5	11|13|14	38	12.67	3	2|0|0	1	1	1	1	1	9.18	19	0						1	1												0.0263158	0.0789266	-1.57978	-1.10278	39	38	12.67	1	1.59106	1.10278	0	0
TreatmentA	O14617-4	AP3D1	7|5|4	16	5.33	3	0|0|0	1	1	1	1	1	9.67	53.33	0						1	1												0.0625	0.187617	-1.20412	-0.726727	17	16	5.33	1	1.23045	0.726727	0	0
TreatmentA	Q15003	NCAPH	2|3|2	7	2.33	3	0|0|0	1	1	1	1	1	6.08	23.33	0						1	1												0.142857	0.429185	-0.845098	-0.367356	8	7	2.33	1	0.90309	0.367356	0	0
TreatmentA	Q13144	EIF2B5	2|3|3	8	2.67	3	0|0|0	1	1	1	1	1	6.08	26.67	0						1	1												0.125	0.374532	-0.90309	-0.426511	9	8	2.67	1	0.954243	0.426511	0	0
TreatmentA	Q9BTD8-4	RBM42	3|3|4	10	3.33	3	0|0|0	1	1	1	1	1	7.92	33.33	0						1	1												0.1	0.3003	-1	-0.522444	11	10	3.33	1	1.04139	0.522444	0	0
TreatmentA	Q9NR30	DDX21	6|7|4	17	5.67	3	0|0|0	1	1	1	1	1	9.67	56.67	0						1	1												0.0588235	0.176367	-1.23045	-0.753583	18	17	5.67	1	1.25527	0.753583	0	0
TreatmentA	Q9Y4H2	IRS2	5|7|9	21	7	3	0|0|0	1	1	1	1	1	11.35	70	0						1	1												0.047619	0.142857	-1.32222	-0.845098	22	21	7	1	1.34242	0.845098	0	0
TreatmentA	Q15185-3	PTGES3	4|6|4	14	4.67	3	0|0|0	1	1	1	1	1	9.67	46.67	0						1	1												0.0714286	0.214133	-1.14613	-0.669317	15	14	4.67	1	1.17609	0.669317	0	0
TreatmentA	P23921	RRM1	6|9|7	22	7.33	3	0|0|0	1	1	1	1	1	12.98	73.33	0						1	1												0.0454545	0.136426	-1.34242	-0.865104	23	22	7.33	1	1.36173	0.865104	0	0
TreatmentA	Q9NTJ3	SMC4	4|3|4	11	3.67	3	0|0|0	1	1	1	1	1	7.92	36.67	0						1	1												0.0909091	0.27248	-1.04139	-0.564666	12	11	3.67	1	1.07918	0.564666	0	0
TreatmentA	O60264	SMARCA5	9|9|8	26	8.67	3	0|0|0	1	1	1	1	1	16.17	86.67	0						1	1												0.0384615	0.11534	-1.41497	-0.938019	27	26	8.67	1	1.43136	0.938019	0	0
TreatmentA	Q9P258	RCC2	3|9|5	17	5.67	3	0|0|0	1	1	1	1	1	7.92	56.67	0						1	1												0.0588235	0.176367	-1.23045	-0.753583	18	17	5.67	1	1.25527	0.753583	0	0
TreatmentA	Q92688-2	ANP32B	4|5|3	12	4	3	0|0|0	1	1	1	1	1	7.92	40	0						1	1												0.0833333	0.25	-1.07918	-0.60206	13	12	4	1	1.11394	0.60206	0	0
TreatmentA	O00203-3	AP3B1	3|9|7	19	6.33	3	0|0|0	1	1	1	1	1	7.92	63.33	0						1	1												0.0526316	0.157978	-1.27875	-0.801404	20	19	6.33	1	1.30103	0.801404	0	0
TreatmentA	P67870	CSNK2B	4|3|3	10	3.33	3	0|0|0	1	1	1	1	1	7.92	33.33	0						1	1												0.1	0.3003	-1	-0.522444	11	10	3.33	1	1.04139	0.522444	0	0
TreatmentA	P49770	EIF2B2	2|4|6	12	4	3	0|0|0	1	1	1	1	1	6.08	40	0						1	1												0.0833333	0.25	-1.07918	-0.60206	13	12	4	1	1.11394	0.60206	0	0
TreatmentA	P78527	PRKDC	10|24|26	60	20	3	0|0|0	1	1	1	1	1	19.28	200	0						1	1												0.0166667	0.05	-1.77815	-1.30103	61	60	20	1	1.78533	1.30103	0	0
TreatmentA	P20042	EIF2S2	8|6|8	22	7.33	3	0|0|0	1	1	1	1	1	12.98	73.33	0						1	1												0.0454545	0.136426	-1.34242	-0.865104	23	22	7.33	1	1.36173	0.865104	0	0
TreatmentA	Q14258	TRIM25	8|12|13	33	11	3	0|0|0	1	1	1	1	1	16.17	110	0						1	1												0.030303	0.0909091	-1.51851	-1.04139	34	33	11	1	1.53148	1.04139	0	0
TreatmentA	Q14103-4	HNRNPD	2|5|6	13	4.33	3	0|0|0	1	1	1	1	1	6.08	43.33	0						1	1												0.0769231	0.230947	-1.11394	-0.636488	14	13	4.33	1	1.14613	0.636488	0	0
TreatmentA	Q02790	FKBP4	8|5|8	21	7	3	0|0|0	1	1	1	1	1	11.35	70	0						1	1												0.047619	0.142857	-1.32222	-0.845098	22	21	7	1	1.34242	0.845098	0	0
TreatmentA	Q7L2H7	EIF3M	3|6|3	12	4	3	0|0|0	1	1	1	1	1	7.92	40	0						1	1												0.0833333	0.25	-1.07918	-0.60206	13	12	4	1	1.11394	0.60206	0	0
TreatmentA	Q8TBX8	PIP4K2C	3|4|3	10	3.33	3	0|0|0	1	1	1	1	1	7.92	33.33	0						1	1												0.1	0.3003	-1	-0.522444	11	10	3.33	1	1.04139	0.522444	0	0
TreatmentA	Q9BVI4	NOC4L	4|4|4	12	4	3	0|0|0	1	1	1	1	1	9.67	40	0						1	1												0.0833333	0.25	-1.07918	-0.60206	13	12	4	1	1.11394	0.60206	0	0
TreatmentA	O43427-2	FIBP	2|3|5	10	3.33	3	0|0|0	1	1	1	1	1	6.08	33.33	0						1	1												0.1	0.3003	-1	-0.522444	11	10	3.33	1	1.04139	0.522444	0	0
TreatmentA	Q92499	DDX1	4|9|8	21	7	3	0|0|0	1	1	1	1	1	9.67	70	0						1	1												0.047619	0.142857	-1.32222	-0.845098	22	21	7	1	1.34242	0.845098	0	0
TreatmentA	Q9BPX3	NCAPG	2|3|2	7	2.33	3	0|0|0	1	1	1	1	1	6.08	23.33	0						1	1												0.142857	0.429185	-0.845098	-0.367356	8	7	2.33	1	0.90309	0.367356	0	0
TreatmentA	Q04726-2	TLE3	4|7|3	14	4.67	3	0|0|0	1	1	1	1	1	7.92	46.67	0						1	1												0.0714286	0.214133	-1.14613	-0.669317	15	14	4.67	1	1.17609	0.669317	0	0
TreatmentA	Q7KZF4	SND1	7|7|6	20	6.67	3	0|0|0	1	1	1	1	1	12.98	66.67	0						1	1												0.05	0.149925	-1.30103	-0.824126	21	20	6.67	1	1.32222	0.824126	0	0
TreatmentA	P30566	ADSL	10|17|17	44	14.67	3	0|0|0	1	1	1	1	1	19.28	146.67	0						1	1												0.0227273	0.0681663	-1.64345	-1.16643	45	44	14.67	1	1.65321	1.16643	0	0
TreatmentA	P25490	YY1	34|32|28	94	31.33	3	0|0|0	1	1	1	1	1	45.99	313.33	0						1	1												0.0106383	0.0319183	-1.97313	-1.49596	95	94	31.33	1	1.97772	1.49596	0	0
TreatmentA	Q9Y285	FARSA	7|6|9	22	7.33	3	0|0|0	1	1	1	1	1	12.98	73.33	0						1	1												0.0454545	0.136426	-1.34242	-0.865104	23	22	7.33	1	1.36173	0.865104	0	0
TreatmentA	P28482-2	MAPK1	3|5|4	12	4	3	0|0|0	1	1	1	1	1	7.92	40	0						1	1												0.0833333	0.25	-1.07918	-0.60206	13	12	4	1	1.11394	0.60206	0	0
TreatmentA	O95347	SMC2	7|8|8	23	7.67	3	0|0|0	1	1	1	1	1	14.59	76.67	0						1	1												0.0434783	0.130378	-1.36173	-0.884795	24	23	7.67	1	1.38021	0.884795	0	0
TreatmentA	P26196	DDX6	6|12|12	30	10	3	0|0|0	1	1	1	1	1	12.98	100	0						1	1												0.0333333	0.1	-1.47712	-1	31	30	10	1	1.49136	1	0	0
TreatmentA	Q9Y3I0	RTCB	3|2|6	11	3.67	3	0|0|0	1	1	1	1	1	6.08	36.67	0						1	1												0.0909091	0.27248	-1.04139	-0.564666	12	11	3.67	1	1.07918	0.564666	0	0
TreatmentA	P33992	MCM5	11|12|20	43	14.33	3	0|0|0	1	1	1	1	1	20.81	143.33	0						1	1												0.0232558	0.0697837	-1.63347	-1.15625	44	43	14.33	1	1.64345	1.15625	0	0
TreatmentA	Q86VP6	CAND1	8|14|9	31	10.33	3	0|0|0	1	1	1	1	1	16.17	103.33	0						1	1												0.0322581	0.0968054	-1.49136	-1.0141	32	31	10.33	1	1.50515	1.0141	0	0
TreatmentA	Q8IY67-2	RAVER1	4|2|3	9	3	3	0|0|0	1	1	1	1	1	6.08	30	0						1	1												0.111111	0.333333	-0.954243	-0.477121	10	9	3	1	1	0.477121	0	0
TreatmentA	P68400	CSNK2A1	4|3|4	11	3.67	3	0|0|0	1	1	1	1	1	7.92	36.67	0						1	1												0.0909091	0.27248	-1.04139	-0.564666	12	11	3.67	1	1.07918	0.564666	0	0
TreatmentA	P42285	SKIV2L2	2|2|4	8	2.67	3	0|0|0	1	1	1	1	1	6.08	26.67	0						1	1												0.125	0.374532	-0.90309	-0.426511	9	8	2.67	1	0.954243	0.426511	0	0
TreatmentA	P54886-2	ALDH18A1	10|9|2	21	7	3	0|0|0	1	1	1	1	1	6.08	70	0						1	1												0.047619	0.142857	-1.32222	-0.845098	22	21	7	1	1.34242	0.845098	0	0
TreatmentA	P62495-2	ETF1	5|6|8	19	6.33	3	0|0|0	1	1	1	1	1	11.35	63.33	0						1	1												0.0526316	0.157978	-1.27875	-0.801404	20	19	6.33	1	1.30103	0.801404	0	0
TreatmentA	P60891	PRPS1	5|11|12	28	9.33	3	0|0|0	1	1	1	1	1	11.35	93.33	0						1	1												0.0357143	0.107181	-1.44716	-0.969882	29	28	9.33	1	1.4624	0.969882	0	0
TreatmentA	Q15018	ABRAXAS2	4|7|3	14	4.67	3	0|0|0	1	1	1	1	1	7.92	46.67	0						1	1												0.0714286	0.214133	-1.14613	-0.669317	15	14	4.67	1	1.17609	0.669317	0	0
TreatmentA	Q86YS7	C2CD5	3|2|3	8	2.67	3	0|0|0	1	1	1	1	1	6.08	26.67	0						1	1												0.125	0.374532	-0.90309	-0.426511	9	8	2.67	1	0.954243	0.426511	0	0
TreatmentA	Q96PK6	RBM14	5|6|6	17	5.67	3	0|0|0	1	1	1	1	1	11.35	56.67	0						1	1												0.0588235	0.176367	-1.23045	-0.753583	18	17	5.67	1	1.25527	0.753583	0	0
TreatmentA	Q16576	RBBP7	4|3|6	13	4.33	3	0|0|0	1	1	1	1	1	7.92	43.33	0						1	1												0.0769231	0.230947	-1.11394	-0.636488	14	13	4.33	1	1.14613	0.636488	0	0
TreatmentA	Q12906-5	ILF3	11|28|12	51	17	3	2|0|0	1	1	1	1	1	9.18	25.5	0						1	1												0.0196078	0.0588235	-1.70757	-1.23045	52	51	17	1	1.716	1.23045	0	0
TreatmentA	Q15596	NCOA2	9|10|9	28	9.33	3	0|0|0	1	1	1	1	1	17.73	93.33	0						1	1												0.0357143	0.107181	-1.44716	-0.969882	29	28	9.33	1	1.4624	0.969882	0	0
TreatmentA	Q86VM9	ZC3H18	5|5|5	15	5	3	0|0|0	1	1	1	1	1	11.35	50	0						1	1												0.0666667	0.2	-1.17609	-0.69897	16	15	5	1	1.20412	0.69897	0	0
TreatmentA	Q7L576	CYFIP1	2|3|2	7	2.33	3	0|0|0	1	1	1	1	1	6.08	23.33	0						1	1												0.142857	0.429185	-0.845098	-0.367356	8	7	2.33	1	0.90309	0.367356	0	0
TreatmentA	Q12906-4	ILF3	11|16|12	39	13	3	2|0|0	1	1	1	1	1	9.18	19.5	0						1	1												0.025641	0.0769231	-1.59106	-1.11394	40	39	13	1	1.60206	1.11394	0	0
TreatmentA	Q13428-7	TCOF1	4|11|15	30	10	3	0|0|0	1	1	1	1	1	9.67	100	0						1	1												0.0333333	0.1	-1.47712	-1	31	30	10	1	1.49136	1	0	0
TreatmentA	Q9NSD9	FARSB	8|14|13	35	11.67	3	0|0|0	1	1	1	1	1	16.17	116.67	0						1	1												0.0285714	0.0856898	-1.54407	-1.06707	36	35	11.67	1	1.5563	1.06707	0	0
TreatmentA	P09874	PARP1	2|3|2	7	2.33	3	0|0|0	1	1	1	1	1	6.08	23.33	0						1	1												0.142857	0.429185	-0.845098	-0.367356	8	7	2.33	1	0.90309	0.367356	0	0
TreatmentA	P39687	ANP32A	3|5|2	10	3.33	3	0|0|0	1	1	1	1	1	6.08	33.33	0						1	1												0.1	0.3003	-1	-0.522444	11	10	3.33	1	1.04139	0.522444	0	0
TreatmentA	Q00688	FKBP3	4|4|2	10	3.33	3	0|0|0	1	1	1	1	1	6.08	33.33	0						1	1												0.1	0.3003	-1	-0.522444	11	10	3.33	1	1.04139	0.522444	0	0
TreatmentA	Q8N1G4	LRRC47	10|14|12	36	12	3	0|0|0	1	1	1	1	1	19.28	120	0						1	1												0.0277778	0.0833333	-1.5563	-1.07918	37	36	12	1	1.5682	1.07918	0	0
TreatmentA	P61289	PSME3	3|4|4	11	3.67	3	0|0|0	1	1	1	1	1	7.92	36.67	0						1	1												0.0909091	0.27248	-1.04139	-0.564666	12	11	3.67	1	1.07918	0.564666	0	0
TreatmentA	Q14978	NOLC1	4|3|4	11	3.67	3	0|0|0	1	1	1	1	1	7.92	36.67	0						1	1												0.0909091	0.27248	-1.04139	-0.564666	12	11	3.67	1	1.07918	0.564666	0	0
TreatmentA	O60256-3	PRPSAP2	4|4|7	15	5	3	0|0|0	1	1	1	1	1	9.67	50	0						1	1												0.0666667	0.2	-1.17609	-0.69897	16	15	5	1	1.20412	0.69897	0	0
TreatmentA	P31689	DNAJA1	6|6|9	21	7	3	3|0|0	1	1	1	1	0.99	4.62	7	0		TreatmentA	P31689	DNAJA1	10|11|11	32	10.67	3	3|0|0	0.99	0.99	0.99	0.99	0.99	4.6	10.67	0		1.52381	1.52429	0.182931	0.183066	53	0.65625	0.656045	1.98	1.72428	0.845098	1.02816	1.21662
TreatmentA	P23396	RPS3	15|18|16	49	16.33	3	4|7|0	1	1	1	1	0.99	4.82	4.45	0		TreatmentA	P23396	RPS3	13|13|14	40	13.33	3	4|7|0	0.9	0.93	0.9	0.93	0.9	2.07	3.64	0		0.816327	0.816289	-0.0881361	-0.088156	89	1.225	1.22506	1.89	1.94939	1.21299	1.12483	0.927323
TreatmentA	P50502	ST13	4|5|6	15	5	3	2|0|0	1	1	1	1	0.99	4.38	7.5	0		TreatmentA	P50502	ST13	0|2|2	4	1.33	3	2|0|0	0.48	0.72	0.48	0.72	0.48	-2.41	2	0.09		0.266667	0.266	-0.574031	-0.575118	19	3.75	3.7594	1.47	1.27875	0.69897	0.123852	0.177192
TreatmentA	Q15393	SF3B3	9|9|7	25	8.33	3	0|4|0	1	1	1	1	0.99	4.48	6.25	0		TreatmentA	Q15393	SF3B3	2|2|3	7	2.33	3	0|4|0	0.38	0.58	0.38	0.58	0.38	-0.91	1.75	0.09		0.28	0.279712	-0.552842	-0.553289	32	3.57143	3.57511	1.37	1.50515	0.920645	0.367356	0.39902
TreatmentA	P41091	EIF2S3	12|13|11	36	12	3	3|5|0	1	1	1	1	0.99	4.84	4.5	0		TreatmentA	P41091	EIF2S3	0|2|3	5	1.67	3	3|5|0	0	0.01	0	0.01	0	-10.2	0.63	0.43		0.138889	0.139167	-0.857332	-0.856465	41	7.2	7.18563	0.99	1.61278	1.07918	0.222716	0.206375
TreatmentA	P31946-2	YWHAB	3|5|3	11	3.67	3	0|2|0	1	1	1	1	0.98	3.59	5.5	0		TreatmentA	P31946-2	YWHAB	15|11|17	43	14.33	3	0|2|0	1	1	1	1	1	7.39	21.5	0		3.90909	3.90463	0.592076	0.59158	54	0.255814	0.256106	1.98	1.73239	0.564666	1.15625	2.04766
TreatmentA	P28072	PSMB6	2|6|5	13	4.33	3	0|2|0	1	1	1	1	0.98	2.72	6.5	0		TreatmentA	P28072	PSMB6	3|4|2	9	3	3	0|2|0	0.84	0.93	0.84	0.93	0.84	0.93	4.5	0.01		0.692308	0.692841	-0.159701	-0.159367	22	1.44444	1.44333	1.82	1.34242	0.636488	0.477121	0.749616
TreatmentA	Q13464	ROCK1	24|33|24	81	27	3	9|5|12	1	1	1	1	0.98	3.51	3.12	0		TreatmentA	Q13464	ROCK1	22|21|22	65	21.67	3	9|5|12	0.3	0.38	0.3	0.38	0.3	-1.65	2.5	0.41		0.802469	0.802593	-0.0955717	-0.0955049	146	1.24615	1.24596	1.28	2.16435	1.43136	1.33586	0.933277
TreatmentA	Q04637-6	EIF4G1	2|8|10	20	6.67	3	2|0|0	1	1	1	1	0.98	2.72	10	0						1	1												0.05	0.149925	-1.30103	-0.824126	21	20	6.67	0.98	1.32222	0.824126	0	0
TreatmentA	P26641	EEF1G	5|8|4	17	5.67	3	0|4|0	1	1	1	1	0.97	2.99	4.25	0		TreatmentA	P26641	EEF1G	0|2|4	6	2	3	0|4|0	0.35	0.77	0.35	0.77	0.35	-4.31	1.5	0.1		0.352941	0.352734	-0.452298	-0.452553	23	2.83333	2.835	1.32	1.36173	0.753583	0.30103	0.399465
TreatmentA	O43390	HNRNPR	2|5|4	11	3.67	3	0|2|0	1	1	1	1	0.97	2.72	5.5	0		TreatmentA	O43390	HNRNPR	0|0|6	6	2	3	0|2|0	0.33	0.98	0.33	0.98	0.33	-2.41	3	0.41		0.545455	0.544959	-0.263241	-0.263636	17	1.83333	1.835	1.3	1.23045	0.564666	0.30103	0.533112
TreatmentA	Q9Y230	RUVBL2	18|16|17	51	17	3	5|9|3	1	1	1	1	0.97	2.9	3	0		TreatmentA	Q9Y230	RUVBL2	12|12|10	34	11.33	3	5|9|3	0.03	0.04	0.03	0.04	0.03	-5.53	2	0.43		0.666667	0.666471	-0.176091	-0.176219	85	1.5	1.50044	1	1.92942	1.23045	1.05423	0.856785
TreatmentA	Q01433-2	AMPD2	3|8|2	13	4.33	3	0|2|0	1	1	1	1	0.97	2.72	6.5	0						1	1												0.0769231	0.230947	-1.11394	-0.636488	14	13	4.33	0.97	1.14613	0.636488	0	0
TreatmentA	Q53EL6-2	PDCD4	3|5|3	11	3.67	3	0|3|0	1	1	1	1	0.96	2.91	3.67	0						1	1												0.0909091	0.27248	-1.04139	-0.564666	12	11	3.67	0.96	1.07918	0.564666	0	0
TreatmentA	P61221	ABCE1	7|6|6	19	6.33	3	2|4|0	1	1	1	1	0.96	2.86	3.17	0						1	1												0.0526316	0.157978	-1.27875	-0.801404	20	19	6.33	0.96	1.30103	0.801404	0	0
TreatmentA	P68366-2	TUBA4A	4|7|3	14	4.67	3	0|4|0	1	1	1	1	0.94	2.1	3.5	0		TreatmentA	P68366-2	TUBA4A	11|14|19	44	14.67	3	0|4|0	0.99	1	0.99	1	0.99	4.05	11	0		3.14286	3.14133	0.497325	0.497113	58	0.318182	0.318337	1.93	1.76343	0.669317	1.16643	1.74272
TreatmentA	P08865	RPSA	6|14|12	32	10.67	3	4|4|0	1	1	1	1	0.91	1	4	0		TreatmentA	P08865	RPSA	9|9|12	30	10	3	4|4|0	0.91	0.98	0.91	0.98	0.91	1.98	3.75	0		0.9375	0.937207	-0.0280287	-0.0281644	62	1.06667	1.067	1.82	1.79239	1.02816	1	0.972607
TreatmentA	P62979	RPS27A	5|7|8	20	6.67	3	0|4|3	1	1	1	1	0.88	0.9	2.86	0		TreatmentA	P62979	RPS27A	13|12|18	43	14.33	3	0|4|3	1	1	1	1	1	4.73	6.14	0		2.15	2.14843	0.332438	0.33212	63	0.465116	0.465457	1.88	1.79934	0.824126	1.15625	1.403
TreatmentA	P04075	ALDOA	3|5|8	16	5.33	3	2|3|0	1	1	1	1	0.86	0.5	3.2	0		TreatmentA	P04075	ALDOA	0|0|12	12	4	3	2|3|0	0.33	1	0.33	1	0.33	-6.16	2.4	0.26		0.75	0.750469	-0.124939	-0.124667	28	1.33333	1.3325	1.19	1.44716	0.726727	0.60206	0.828454
TreatmentA	P62241	RPS8	4|7|6	17	5.67	3	3|4|0	1	1	1	1	0.75	-0.31	2.43	0		TreatmentA	P62241	RPS8	4|6|10	20	6.67	3	3|4|0	0.54	0.97	0.54	0.97	0.54	-2.09	2.86	0.08		1.17647	1.17637	0.0705811	0.0705428	37	0.85	0.850075	1.29	1.5682	0.753583	0.824126	1.09361
TreatmentA	P11021	HSPA5	5|4|7	16	5.33	3	0|4|3	1	1	1	1	0.69	-0.31	2.29	0		TreatmentA	P11021	HSPA5	4|6|29	39	13	3	0|4|3	0.55	1	0.55	1	0.55	-2.09	5.57	0.08		2.4375	2.43902	0.386945	0.387216	55	0.410256	0.41	1.24	1.74036	0.726727	1.11394	1.53282
TreatmentA	Q96P11	NSUN5	0|2|2	4	1.33	3	0|0|0	1	1	1	1	0.67	1.54	13.33	0		TreatmentA	Q96P11	NSUN5	14|13|12	39	13	3	0|0|0	1	1	1	1	1	20.55	130	0		9.75	9.77444	0.989005	0.990092	43	0.102564	0.102308	1.67	1.63347	0.123852	1.11394	8.99418
TreatmentA	P13994	CCDC130	3|0|2	5	1.67	3	0|0|0	1	1	1	1	0.67	1.54	16.67	0		TreatmentA	P13994	CCDC130	38|36|37	111	37	3	0|0|0	1	1	1	1	1	55.79	370	0		22.2	22.1557	1.34635	1.34549	116	0.045045	0.0451351	1.67	2.06446	0.222716	1.5682	7.04125
TreatmentA	Q8IUE6	HIST2H2AB	0|7|3	10	3.33	3	0|0|0	1	1	1	1	0.67	1.54	33.33	0		TreatmentA	Q8IUE6	HIST2H2AB	42|46|36	124	41.33	3	0|0|0	1	1	1	1	1	55.79	413.33	0		12.4	12.4114	1.09342	1.09382	134	0.0806452	0.080571	1.67	2.1271	0.522444	1.61627	3.09366
TreatmentA	Q9UJW0	DCTN4	0|3|2	5	1.67	3	0|0|0	1	1	1	1	0.67	1.54	16.67	0		TreatmentA	Q9UJW0	DCTN4	4|6|6	16	5.33	3	0|0|0	1	1	1	1	1	7.88	53.33	0		3.2	3.19162	0.50515	0.504011	21	0.3125	0.313321	1.67	1.32222	0.222716	0.726727	3.26302
TreatmentA	Q9NQ29-2	LUC7L	2|3|0	5	1.67	3	0|0|0	1	1	1	1	0.67	1.54	16.67	0		TreatmentA	Q9NQ29-2	LUC7L	8|13|9	30	10	3	0|0|0	1	1	1	1	1	14.38	100	0		6	5.98802	0.778151	0.777284	35	0.166667	0.167	1.67	1.54407	0.222716	1	4.49001
TreatmentA	P18124	RPL7	0|6|6	12	4	3	0|0|0	1	1	1	1	0.67	1.54	40	0		TreatmentA	P18124	RPL7	2|6|8	16	5.33	3	0|0|0	1	1	1	1	1	4.3	53.33	0		1.33333	1.3325	0.124939	0.124667	28	0.75	0.750469	1.67	1.44716	0.60206	0.726727	1.20707
TreatmentA	P27348	YWHAQ	2|3|0	5	1.67	3	0|0|0	1	1	1	1	0.67	1.54	16.67	0		TreatmentA	P27348	YWHAQ	14|12|22	48	16	3	0|0|0	1	1	1	1	1	20.55	160	0		9.6	9.58084	0.982271	0.981404	53	0.104167	0.104375	1.67	1.72428	0.222716	1.20412	5.40652
TreatmentA	Q1KMD3	HNRNPUL2	4|3|0	7	2.33	3	0|0|0	1	1	1	1	0.67	1.54	23.33	0		TreatmentA	Q1KMD3	HNRNPUL2	10|12|14	36	12	3	0|0|0	1	1	1	1	1	17.49	120	0		5.14286	5.15021	0.711204	0.711825	43	0.194444	0.194167	1.67	1.63347	0.367356	1.07918	2.9377
TreatmentA	Q9UJK0	TSR3	3|2|0	5	1.67	3	0|0|0	1	1	1	1	0.67	1.54	16.67	0		TreatmentA	Q9UJK0	TSR3	3|3|3	9	3	3	0|0|0	1	1	1	1	1	6.14	30	0		1.8	1.79641	0.255273	0.254405	14	0.555556	0.556667	1.67	1.14613	0.222716	0.477121	2.14228
TreatmentA	P30050	RPL12	3|0|3	6	2	3	0|0|0	1	1	1	1	0.67	1.54	20	0		TreatmentA	P30050	RPL12	4|6|4	14	4.67	3	0|0|0	1	1	1	1	1	7.88	46.67	0		2.33333	2.335	0.367977	0.368287	20	0.428571	0.428266	1.67	1.30103	0.30103	0.669317	2.22342
TreatmentA	Q9P2N5	RBM27	4|2|0	6	2	3	0|0|0	1	1	1	1	0.67	1.54	20	0		TreatmentA	Q9P2N5	RBM27	5|9|5	19	6.33	3	0|0|0	1	1	1	1	1	9.56	63.33	0		3.16667	3.165	0.500602	0.500374	25	0.315789	0.315956	1.67	1.39794	0.30103	0.801404	2.66221
TreatmentA	Q04917	YWHAH	2|2|0	4	1.33	3	0|0|0	1	1	1	1	0.67	1.54	13.33	0		TreatmentA	Q04917	YWHAH	5|7|9	21	7	3	0|0|0	1	1	1	1	1	9.56	70	0		5.25	5.26316	0.720159	0.721246	25	0.190476	0.19	1.67	1.39794	0.123852	0.845098	6.82347
TreatmentA	Q9Y383	LUC7L2	2|2|0	4	1.33	3	0|0|0	1	1	1	1	0.67	1.54	13.33	0		TreatmentA	Q9Y383	LUC7L2	4|5|3	12	4	3	0|0|0	1	1	1	1	1	6.14	40	0		3	3.00752	0.477121	0.478208	16	0.333333	0.3325	1.67	1.20412	0.123852	0.60206	4.86114
TreatmentA	Q9Y6A4	CFAP20	0|3|2	5	1.67	3	0|0|0	1	1	1	1	0.67	1.54	16.67	0		TreatmentA	Q9Y6A4	CFAP20	4|4|4	12	4	3	0|0|0	1	1	1	1	1	7.88	40	0		2.4	2.39521	0.380211	0.379344	17	0.416667	0.4175	1.67	1.23045	0.222716	0.60206	2.70326
TreatmentA	P62750	RPL23A	0|4|3	7	2.33	3	0|0|0	1	1	1	1	0.67	1.54	23.33	0		TreatmentA	P62750	RPL23A	2|3|4	9	3	3	0|0|0	0.99	1	0.99	1	0.99	4.3	30	0		1.28571	1.28755	0.109144	0.109765	16	0.777778	0.776667	1.66	1.20412	0.367356	0.477121	1.2988
TreatmentA	P32969	RPL9P8;RPL9;RPL9P7;RPL9P9	0|4|3	7	2.33	3	0|0|0	1	1	1	1	0.67	1.54	23.33	0		TreatmentA	P32969	RPL9P8;RPL9;RPL9P7;RPL9P9	2|3|3	8	2.67	3	0|0|0	0.99	1	0.99	1	0.99	4.3	26.67	0		1.14286	1.14592	0.0579919	0.0591553	15	0.875	0.872659	1.66	1.17609	0.367356	0.426511	1.16103
TreatmentA	Q9Y5Q8	GTF3C5	0|7|3	10	3.33	3	0|0|0	1	1	1	1	0.67	1.54	33.33	0		TreatmentA	Q9Y5Q8	GTF3C5	2|2|5	9	3	3	0|0|0	0.99	1	0.99	1	0.99	4.3	30	0		0.9	0.900901	-0.0457575	-0.045323	19	1.11111	1.11	1.66	1.27875	0.522444	0.477121	0.913248
TreatmentA	P31947-2	SFN	2|2|0	4	1.33	3	0|0|0	1	1	1	1	0.67	1.54	13.33	0		TreatmentA	P31947-2	SFN	0|4|31	35	11.67	3	0|0|0	0.67	1	0.67	1	0.67	-0.24	116.67	0.02		8.75	8.77444	0.942008	0.943219	39	0.114286	0.113967	1.34	1.59106	0.123852	1.06707	8.61572
TreatmentA	Q9H7D7-2	WDR26	2|0|4	6	2	3	0|0|0	1	1	1	1	0.67	1.54	20	0		TreatmentA	Q9H7D7-2	WDR26	0|6|4	10	3.33	3	0|0|0	0.67	1	0.67	1	0.67	-0.24	33.33	0.02		1.66667	1.665	0.221849	0.221414	16	0.6	0.600601	1.34	1.20412	0.30103	0.522444	1.73552
TreatmentA	P61353	RPL27	0|2|3	5	1.67	3	0|0|0	1	1	1	1	0.67	1.54	16.67	0		TreatmentA	P61353	RPL27	0|3|2	5	1.67	3	0|0|0	0.66	1	0.66	1	0.66	-0.24	16.67	0.04		1	1	0	0	10	1	1	1.33	1	0.222716	0.222716	1
TreatmentA	O00232	PSMD12	0|4|4	8	2.67	3	0|0|0	1	1	1	1	0.67	1.54	26.67	0		TreatmentA	O00232	PSMD12	2|2|0	4	1.33	3	0|0|0	0.66	0.99	0.66	0.99	0.66	-0.24	13.33	0.06		0.5	0.498127	-0.30103	-0.30266	12	2	2.00752	1.33	1.07918	0.426511	0.123852	0.290383
TreatmentA	A0A075B6S2	IGKV2D-29	0|2|3	5	1.67	3	0|0|0	1	1	1	1	0.67	1.54	16.67	0		TreatmentA	A0A075B6S2	IGKV2D-29	2|0|2	4	1.33	3	0|0|0	0.66	0.99	0.66	0.99	0.66	-0.24	13.33	0.06		0.8	0.796407	-0.09691	-0.0988648	9	1.25	1.25564	1.33	0.954243	0.222716	0.123852	0.556096
TreatmentA	P46776	RPL27A	0|2|2	4	1.33	3	0|0|0	1	1	1	1	0.67	1.54	13.33	0		TreatmentA	P46776	RPL27A	0|3|2	5	1.67	3	0|0|0	0.66	1	0.66	1	0.66	-0.24	16.67	0.04		1.25	1.25564	0.09691	0.0988648	9	0.8	0.796407	1.33	0.954243	0.123852	0.222716	1.79825
TreatmentA	P18621	RPL17	2|0|2	4	1.33	3	0|0|0	1	1	1	1	0.67	1.54	13.33	0		TreatmentA	P18621	RPL17	0|0|3	3	1	3	0|0|0	0.33	1	0.33	1	0.33	-0.24	10	0.3		0.75	0.75188	-0.124939	-0.123852	7	1.33333	1.33	1	0.845098	0.123852	0	0
TreatmentA	Q13283	G3BP1	0|8|3	11	3.67	3	0|0|0	1	1	1	1	0.67	1.54	36.67	0		TreatmentA	Q13283	G3BP1	0|0|2	2	0.67	3	0|0|0	0.33	0.99	0.33	0.99	0.33	-0.24	6.67	0.36		0.181818	0.182561	-0.740363	-0.738591	13	5.5	5.47761	1	1.11394	0.564666	-0.173925	-0.308014
TreatmentA	P55036	PSMD4	0|3|3	6	2	3	0|0|0	1	1	1	1	0.67	1.54	20	0		TreatmentA	P55036	PSMD4	0|2|0	2	0.67	3	0|0|0	0.33	0.99	0.33	0.99	0.33	-0.24	6.67	0.36		0.333333	0.335	-0.477121	-0.474955	8	3	2.98507	1	0.90309	0.30103	-0.173925	-0.577767
TreatmentA	P62851	RPS25	0|3|2	5	1.67	3	0|0|0	1	1	1	1	0.67	1.54	16.67	0		TreatmentA	P62851	RPS25	0|0|2	2	0.67	3	0|0|0	0.33	0.99	0.33	0.99	0.33	-0.24	6.67	0.36		0.4	0.401198	-0.39794	-0.396642	7	2.5	2.49254	1	0.845098	0.222716	-0.173925	-0.780927
TreatmentA	Q99729-3	HNRNPAB	4|2|0	6	2	3	0|0|0	1	1	1	1	0.67	1.54	20	0		TreatmentA	Q99729-3	HNRNPAB	0|0|3	3	1	3	0|0|0	0.33	1	0.33	1	0.33	-0.24	10	0.3		0.5	0.5	-0.30103	-0.30103	9	2	2	1	0.954243	0.30103	0	0
TreatmentA	Q9HB71-3	CACYBP	0|3|4	7	2.33	3	0|0|0	1	1	1	1	0.67	1.54	23.33	0		TreatmentA	Q9HB71-3	CACYBP	0|0|2	2	0.67	3	0|0|0	0.33	0.99	0.33	0.99	0.33	-0.24	6.67	0.36		0.285714	0.287554	-0.544068	-0.541281	9	3.5	3.47761	1	0.954243	0.367356	-0.173925	-0.473451
TreatmentA	P62244	RPS15A	0|2|2	4	1.33	3	0|0|0	1	1	1	1	0.67	1.54	13.33	0		TreatmentA	P62244	RPS15A	0|0|4	4	1.33	3	0|0|0	0.33	1	0.33	1	0.33	-0.24	13.33	0.26		1	1	0	0	8	1	1	1	0.90309	0.123852	0.123852	1
TreatmentA	O43709	BUD23	3|0|2	5	1.67	3	0|0|0	1	1	1	1	0.67	1.54	16.67	0		TreatmentA	O43709	BUD23	0|0|2	2	0.67	3	0|0|0	0.33	0.99	0.33	0.99	0.33	-0.24	6.67	0.36		0.4	0.401198	-0.39794	-0.396642	7	2.5	2.49254	1	0.845098	0.222716	-0.173925	-0.780927
TreatmentA	P84103-2	SRSF3	0|4|2	6	2	3	0|0|0	1	1	1	1	0.67	1.54	20	0		TreatmentA	P84103-2	SRSF3	0|0|3	3	1	3	0|0|0	0.33	1	0.33	1	0.33	-0.24	10	0.3		0.5	0.5	-0.30103	-0.30103	9	2	2	1	0.954243	0.30103	0	0
TreatmentA	Q15233-2	NONO	0|4|3	7	2.33	3	0|0|0	1	1	1	1	0.67	1.54	23.33	0		TreatmentA	Q15233-2	NONO	0|0|3	3	1	3	0|0|0	0.33	1	0.33	1	0.33	-0.24	10	0.3		0.428571	0.429185	-0.367977	-0.367356	10	2.33333	2.33	1	1	0.367356	0	0
TreatmentA	Q00535	CDK5	0|2|2	4	1.33	3	0|0|0	1	1	1	1	0.67	1.54	13.33	0						1	1												0.25	0.75188	-0.60206	-0.123852	5	4	1.33	0.67	0.69897	0.123852	0	0
TreatmentA	P05386	RPLP1	2|0|2	4	1.33	3	0|0|0	1	1	1	1	0.67	1.54	13.33	0						1	1												0.25	0.75188	-0.60206	-0.123852	5	4	1.33	0.67	0.69897	0.123852	0	0
TreatmentA	Q01105-3	SET	2|4|0	6	2	3	0|0|0	1	1	1	1	0.67	1.54	20	0						1	1												0.166667	0.5	-0.778151	-0.30103	7	6	2	0.67	0.845098	0.30103	0	0
TreatmentA	Q13151	HNRNPA0	2|2|0	4	1.33	3	0|0|0	1	1	1	1	0.67	1.54	13.33	0						1	1												0.25	0.75188	-0.60206	-0.123852	5	4	1.33	0.67	0.69897	0.123852	0	0
TreatmentA	Q9Y2L1	DIS3	0|4|4	8	2.67	3	0|0|0	1	1	1	1	0.67	1.54	26.67	0						1	1												0.125	0.374532	-0.90309	-0.426511	9	8	2.67	0.67	0.954243	0.426511	0	0
TreatmentA	P07814	EPRS	2|0|3	5	1.67	3	0|0|0	1	1	1	1	0.67	1.54	16.67	0						1	1												0.2	0.598802	-0.69897	-0.222716	6	5	1.67	0.67	0.778151	0.222716	0	0
TreatmentA	Q08J23-2	NSUN2	0|3|2	5	1.67	3	0|0|0	1	1	1	1	0.67	1.54	16.67	0						1	1												0.2	0.598802	-0.69897	-0.222716	6	5	1.67	0.67	0.778151	0.222716	0	0
TreatmentA	P78344-2	EIF4G2	0|3|2	5	1.67	3	0|0|0	1	1	1	1	0.67	1.54	16.67	0						1	1												0.2	0.598802	-0.69897	-0.222716	6	5	1.67	0.67	0.778151	0.222716	0	0
TreatmentA	P78347-2	GTF2I	0|2|2	4	1.33	3	0|0|0	1	1	1	1	0.67	1.54	13.33	0						1	1												0.25	0.75188	-0.60206	-0.123852	5	4	1.33	0.67	0.69897	0.123852	0	0
TreatmentA	Q99873-2	PRMT1	2|3|0	5	1.67	3	0|0|0	1	1	1	1	0.67	1.54	16.67	0						1	1												0.2	0.598802	-0.69897	-0.222716	6	5	1.67	0.67	0.778151	0.222716	0	0
TreatmentA	Q9ULX3	NOB1	0|2|2	4	1.33	3	0|0|0	1	1	1	1	0.67	1.54	13.33	0						1	1												0.25	0.75188	-0.60206	-0.123852	5	4	1.33	0.67	0.69897	0.123852	0	0
TreatmentA	Q2NL82	TSR1	0|2|2	4	1.33	3	0|0|0	1	1	1	1	0.67	1.54	13.33	0						1	1												0.25	0.75188	-0.60206	-0.123852	5	4	1.33	0.67	0.69897	0.123852	0	0
TreatmentA	Q9NWV8	BABAM1	0|3|2	5	1.67	3	0|0|0	1	1	1	1	0.67	1.54	16.67	0						1	1												0.2	0.598802	-0.69897	-0.222716	6	5	1.67	0.67	0.778151	0.222716	0	0
TreatmentA	Q9Y3A5	SBDS	0|2|4	6	2	3	0|0|0	1	1	1	1	0.67	1.54	20	0						1	1												0.166667	0.5	-0.778151	-0.30103	7	6	2	0.67	0.845098	0.30103	0	0
TreatmentA	Q14011	CIRBP	0|3|4	7	2.33	3	0|0|0	1	1	1	1	0.67	1.54	23.33	0						1	1												0.142857	0.429185	-0.845098	-0.367356	8	7	2.33	0.67	0.90309	0.367356	0	0
TreatmentA	O43719	HTATSF1	2|0|3	5	1.67	3	0|0|0	1	1	1	1	0.67	1.54	16.67	0						1	1												0.2	0.598802	-0.69897	-0.222716	6	5	1.67	0.67	0.778151	0.222716	0	0
TreatmentA	P46736-2	BRCC3	0|3|2	5	1.67	3	0|0|0	1	1	1	1	0.67	1.54	16.67	0						1	1												0.2	0.598802	-0.69897	-0.222716	6	5	1.67	0.67	0.778151	0.222716	0	0
TreatmentA	Q9BRP8-2	PYM1	2|2|0	4	1.33	3	0|0|0	1	1	1	1	0.67	1.54	13.33	0						1	1												0.25	0.75188	-0.60206	-0.123852	5	4	1.33	0.67	0.69897	0.123852	0	0
TreatmentA	Q96JM3	CHAMP1	6|0|2	8	2.67	3	0|0|0	1	1	1	1	0.67	1.54	26.67	0						1	1												0.125	0.374532	-0.90309	-0.426511	9	8	2.67	0.67	0.954243	0.426511	0	0
TreatmentA	P61962	DCAF7	4|3|0	7	2.33	3	0|0|0	1	1	1	1	0.67	1.54	23.33	0						1	1												0.142857	0.429185	-0.845098	-0.367356	8	7	2.33	0.67	0.90309	0.367356	0	0
TreatmentA	Q9UI10	EIF2B4	0|3|2	5	1.67	3	0|0|0	1	1	1	1	0.67	1.54	16.67	0						1	1												0.2	0.598802	-0.69897	-0.222716	6	5	1.67	0.67	0.778151	0.222716	0	0
TreatmentA	Q9HAU0-5	PLEKHA5	2|3|0	5	1.67	3	0|0|0	1	1	1	1	0.67	1.54	16.67	0						1	1												0.2	0.598802	-0.69897	-0.222716	6	5	1.67	0.67	0.778151	0.222716	0	0
TreatmentA	Q96GA3	LTV1	2|0|2	4	1.33	3	0|0|0	1	1	1	1	0.67	1.54	13.33	0						1	1												0.25	0.75188	-0.60206	-0.123852	5	4	1.33	0.67	0.69897	0.123852	0	0
TreatmentA	O95793-2	STAU1	0|2|2	4	1.33	3	0|0|0	1	1	1	1	0.67	1.54	13.33	0						1	1												0.25	0.75188	-0.60206	-0.123852	5	4	1.33	0.67	0.69897	0.123852	0	0
TreatmentA	P12270	TPR	3|4|0	7	2.33	3	0|0|0	1	1	1	1	0.67	1.54	23.33	0						1	1												0.142857	0.429185	-0.845098	-0.367356	8	7	2.33	0.67	0.90309	0.367356	0	0
TreatmentA	P62888	RPL30	0|2|2	4	1.33	3	0|0|0	1	1	1	1	0.67	1.54	13.33	0						1	1												0.25	0.75188	-0.60206	-0.123852	5	4	1.33	0.67	0.69897	0.123852	0	0
TreatmentA	Q13557-12	CAMK2D	0|2|3	5	1.67	3	0|0|0	1	1	1	1	0.67	1.54	16.67	0						1	1												0.2	0.598802	-0.69897	-0.222716	6	5	1.67	0.67	0.778151	0.222716	0	0
TreatmentA	P32121	ARRB2	4|3|0	7	2.33	3	0|0|0	1	1	1	1	0.67	1.54	23.33	0						1	1												0.142857	0.429185	-0.845098	-0.367356	8	7	2.33	0.67	0.90309	0.367356	0	0
TreatmentA	P23246-2	SFPQ	2|2|0	4	1.33	3	0|0|0	1	1	1	1	0.67	1.54	13.33	0						1	1												0.25	0.75188	-0.60206	-0.123852	5	4	1.33	0.67	0.69897	0.123852	0	0
TreatmentA	Q96QK1	VPS35	0|2|2	4	1.33	3	0|0|0	1	1	1	1	0.67	1.54	13.33	0						1	1												0.25	0.75188	-0.60206	-0.123852	5	4	1.33	0.67	0.69897	0.123852	0	0
TreatmentA	Q14232	EIF2B1	0|3|3	6	2	3	0|0|0	1	1	1	1	0.67	1.54	20	0						1	1												0.166667	0.5	-0.778151	-0.30103	7	6	2	0.67	0.845098	0.30103	0	0
TreatmentA	P62269	RPS18	3|7|6	16	5.33	3	3|4|0	1	1	1	1	0.66	-1.66	2.29	0		TreatmentA	P62269	RPS18	28|26|28	82	27.33	3	3|4|0	1	1	1	1	1	13.34	11.71	0		5.125	5.12758	0.709694	0.709912	98	0.195122	0.195024	1.66	1.99123	0.726727	1.43664	1.97686
TreatmentA	P47813	EIF1AX	0|5|5	10	3.33	3	2|2|0	1	1	1	1	0.66	-3.05	2.5	0		TreatmentA	P47813	EIF1AX	2|2|0	4	1.33	3	2|2|0	0.1	0.15	0.1	0.15	0.1	-4.84	1	0.42		0.4	0.399399	-0.39794	-0.398593	14	2.5	2.50376	0.76	1.14613	0.522444	0.123852	0.237062
TreatmentA	P62263	RPS14	0|4|3	7	2.33	3	3|0|0	1	1	1	1	0.64	-1.05	2.33	0		TreatmentA	P62263	RPS14	0|2|6	8	2.67	3	3|0|0	0.49	0.94	0.49	0.94	0.49	-2.83	2.67	0.08		1.14286	1.14592	0.0579919	0.0591553	15	0.875	0.872659	1.13	1.17609	0.367356	0.426511	1.16103
TreatmentA	P15880	RPS2	0|3|3	6	2	3	0|0|3	1	1	1	1	0.63	-1.05	2	0		TreatmentA	P15880	RPS2	0|0|5	5	1.67	3	0|0|3	0.3	0.91	0.3	0.91	0.3	-2.83	1.67	0.41		0.833333	0.835	-0.0791812	-0.0783135	11	1.2	1.1976	0.93	1.04139	0.30103	0.222716	0.739848
TreatmentA	O75821	EIF3G	2|3|4	9	3	3	2|3|0	1	1	1	1	0.59	-0.91	1.8	0		TreatmentA	O75821	EIF3G	0|0|2	2	0.67	3	2|3|0	0.02	0.06	0.02	0.06	0.02	-6.16	0.4	0.43		0.222222	0.223333	-0.653213	-0.651046	11	4.5	4.47761	0.61	1.04139	0.477121	-0.173925	-0.36453
TreatmentA	O15372	EIF3H	0|2|2	4	1.33	3	3|0|0	1	1	1	1	0.58	-1.05	1.33	0						1	1												0.25	0.75188	-0.60206	-0.123852	5	4	1.33	0.58	0.69897	0.123852	0	0
TreatmentA	P62280	RPS11	3|3|0	6	2	3	2|2|0	1	1	1	1	0.55	-3.05	1.5	0		TreatmentA	P62280	RPS11	0|3|3	6	2	3	2|2|0	0.29	0.44	0.29	0.44	0.29	-4.84	1.5	0.41		1	1	0	0	12	1	1	0.84	1.07918	0.30103	0.30103	1
TreatmentA	Q6DRA6	HIST2H2BD	2|0|0	2	0.67	3	0|0|0	0	1	0	1	0.33	1.54	6.67	0		TreatmentA	Q6DRA6	HIST2H2BD	39|32|28	99	33	3	0|0|0	1	1	1	1	1	44.2	330	0		49.5	49.2537	1.69461	1.69244	101	0.020202	0.020303	1.33	2.00432	-0.173925	1.51851	-8.73085
TreatmentA	Q86T82-2	USP37	0|2|0	2	0.67	3	0|0|0	0	1	0	1	0.33	1.54	6.67	0		TreatmentA	Q86T82-2	USP37	3|3|4	10	3.33	3	0|0|0	1	1	1	1	1	6.14	33.33	0		5	4.97015	0.69897	0.696369	12	0.2	0.201201	1.33	1.07918	-0.173925	0.522444	-3.00384
TreatmentA	P62841	RPS15	0|2|0	2	0.67	3	0|0|0	0	1	0	1	0.33	1.54	6.67	0		TreatmentA	P62841	RPS15	4|6|2	12	4	3	0|0|0	1	1	1	1	1	4.3	40	0		6	5.97015	0.778151	0.775985	14	0.166667	0.1675	1.33	1.14613	-0.173925	0.60206	-3.4616
TreatmentA	P11940-2	PABPC1	0|0|3	3	1	3	0|0|0	0	1	0	1	0.33	1.54	10	0		TreatmentA	P11940-2	PABPC1	2|4|12	18	6	3	0|0|0	1	1	1	1	1	4.3	60	0		6	6	0.778151	0.778151	21	0.166667	0.166667	1.33	1.32222	0	0.778151	#DIV/0!
TreatmentA	P36578	RPL4	0|0|2	2	0.67	3	0|0|0	0	1	0	1	0.33	1.54	6.67	0		TreatmentA	P36578	RPL4	3|4|5	12	4	3	0|0|0	1	1	1	1	1	6.14	40	0		6	5.97015	0.778151	0.775985	14	0.166667	0.1675	1.33	1.14613	-0.173925	0.60206	-3.4616
TreatmentA	P40429	RPL13A	0|0|2	2	0.67	3	0|0|0	0	1	0	1	0.33	1.54	6.67	0		TreatmentA	P40429	RPL13A	2|3|4	9	3	3	0|0|0	0.99	1	0.99	1	0.99	4.3	30	0		4.5	4.47761	0.653213	0.651046	11	0.222222	0.223333	1.32	1.04139	-0.173925	0.477121	-2.74326
TreatmentA	P62314	SNRPD1	0|3|0	3	1	3	0|0|0	0	1	0	1	0.33	1.54	10	0		TreatmentA	P62314	SNRPD1	3|3|2	8	2.67	3	0|0|0	0.99	1	0.99	1	0.99	4.3	26.67	0		2.66667	2.67	0.425969	0.426511	11	0.375	0.374532	1.32	1.04139	0	0.426511	#DIV/0!
TreatmentA	P62917	RPL8	2|0|0	2	0.67	3	0|0|0	0	1	0	1	0.33	1.54	6.67	0		TreatmentA	P62917	RPL8	2|2|5	9	3	3	0|0|0	0.99	1	0.99	1	0.99	4.3	30	0		4.5	4.47761	0.653213	0.651046	11	0.222222	0.223333	1.32	1.04139	-0.173925	0.477121	-2.74326
TreatmentA	Q6PCD5	RFWD3	0|0|2	2	0.67	3	0|0|0	0	1	0	1	0.33	1.54	6.67	0		TreatmentA	Q6PCD5	RFWD3	2|3|3	8	2.67	3	0|0|0	0.99	1	0.99	1	0.99	4.3	26.67	0		4	3.98507	0.60206	0.600436	10	0.25	0.250936	1.32	1	-0.173925	0.426511	-2.45227
TreatmentA	P83731	RPL24	0|0|3	3	1	3	0|0|0	0	1	0	1	0.33	1.54	10	0		TreatmentA	P83731	RPL24	2|3|3	8	2.67	3	0|0|0	0.99	1	0.99	1	0.99	4.3	26.67	0		2.66667	2.67	0.425969	0.426511	11	0.375	0.374532	1.32	1.04139	0	0.426511	#DIV/0!
TreatmentA	Q9Y617	PSAT1	0|4|0	4	1.33	3	2|0|0	0	1	0	1	0.33	-0.63	2	0		TreatmentA	Q9Y617	PSAT1	5|6|6	17	5.67	3	2|0|0	0.98	0.98	0.98	0.98	0.98	3.34	8.5	0		4.25	4.26316	0.628389	0.629731	21	0.235294	0.234568	1.31	1.32222	0.123852	0.753583	6.08456
TreatmentA	Q9NYF8-3	BCLAF1	2|0|0	2	0.67	3	0|0|0	0	1	0	1	0.33	1.54	6.67	0		TreatmentA	Q9NYF8-3	BCLAF1	0|5|8	13	4.33	3	0|0|0	0.67	1	0.67	1	0.67	-0.24	43.33	0.01		6.5	6.46269	0.812913	0.810413	15	0.153846	0.154734	1	1.17609	-0.173925	0.636488	-3.65955
TreatmentA	P16989-2	YBX3	0|4|0	4	1.33	3	0|0|0	0	1	0	1	0.33	1.54	13.33	0		TreatmentA	P16989-2	YBX3	2|0|3	5	1.67	3	0|0|0	0.66	1	0.66	1	0.66	-0.24	16.67	0.04		1.25	1.25564	0.09691	0.0988648	9	0.8	0.796407	0.99	0.954243	0.123852	0.222716	1.79825
TreatmentA	Q13310-2	PABPC4	0|0|3	3	1	3	0|0|0	0	1	0	1	0.33	1.54	10	0		TreatmentA	Q13310-2	PABPC4	0|2|3	5	1.67	3	0|0|0	0.66	1	0.66	1	0.66	-0.24	16.67	0.04		1.66667	1.67	0.221849	0.222716	8	0.6	0.598802	0.99	0.90309	0	0.222716	#DIV/0!
TreatmentA	O43913	ORC5	0|0|2	2	0.67	3	0|0|0	0	1	0	1	0.33	1.54	6.67	0		TreatmentA	O43913	ORC5	2|0|2	4	1.33	3	0|0|0	0.66	0.99	0.66	0.99	0.66	-0.24	13.33	0.06		2	1.98507	0.30103	0.297777	6	0.5	0.503759	0.99	0.778151	-0.173925	0.123852	-0.712097
TreatmentA	P41227	NAA10	0|2|0	2	0.67	3	0|0|0	0	1	0	1	0.33	1.54	6.67	0		TreatmentA	P41227	NAA10	0|2|2	4	1.33	3	0|0|0	0.66	0.99	0.66	0.99	0.66	-0.24	13.33	0.06		2	1.98507	0.30103	0.297777	6	0.5	0.503759	0.99	0.778151	-0.173925	0.123852	-0.712097
TreatmentA	P41252	IARS	0|3|0	3	1	3	0|0|0	0	1	0	1	0.33	1.54	10	0		TreatmentA	P41252	IARS	0|0|2	2	0.67	3	0|0|0	0.33	0.99	0.33	0.99	0.33	-0.24	6.67	0.36		0.666667	0.67	-0.176091	-0.173925	5	1.5	1.49254	0.66	0.69897	0	-0.173925	#DIV/0!
TreatmentA	P27635	RPL10	0|2|0	2	0.67	3	0|0|0	0	1	0	1	0.33	1.54	6.67	0		TreatmentA	P27635	RPL10	0|0|5	5	1.67	3	0|0|0	0.33	1	0.33	1	0.33	-0.24	16.67	0.23		2.5	2.49254	0.39794	0.396642	7	0.4	0.401198	0.66	0.845098	-0.173925	0.222716	-1.28053
TreatmentA	Q13765	NACA	0|2|0	2	0.67	3	0|0|0	0	1	0	1	0.33	1.54	6.67	0		TreatmentA	Q13765	NACA	0|0|3	3	1	3	0|0|0	0.33	1	0.33	1	0.33	-0.24	10	0.3		1.5	1.49254	0.176091	0.173925	5	0.666667	0.67	0.66	0.69897	-0.173925	0	0
TreatmentA	P38919	EIF4A3	0|3|0	3	1	3	0|0|0	0	1	0	1	0.33	1.54	10	0		TreatmentA	P38919	EIF4A3	0|0|2	2	0.67	3	0|0|0	0.33	0.99	0.33	0.99	0.33	-0.24	6.67	0.36		0.666667	0.67	-0.176091	-0.173925	5	1.5	1.49254	0.66	0.69897	0	-0.173925	#DIV/0!
TreatmentA	P48556	PSMD8	0|3|0	3	1	3	0|0|0	0	1	0	1	0.33	1.54	10	0		TreatmentA	P48556	PSMD8	0|0|2	2	0.67	3	0|0|0	0.33	0.99	0.33	0.99	0.33	-0.24	6.67	0.36		0.666667	0.67	-0.176091	-0.173925	5	1.5	1.49254	0.66	0.69897	0	-0.173925	#DIV/0!
TreatmentA	P61313	RPL15	2|0|0	2	0.67	3	0|0|0	0	1	0	1	0.33	1.54	6.67	0		TreatmentA	P61313	RPL15	0|0|4	4	1.33	3	0|0|0	0.33	1	0.33	1	0.33	-0.24	13.33	0.26		2	1.98507	0.30103	0.297777	6	0.5	0.503759	0.66	0.778151	-0.173925	0.123852	-0.712097
TreatmentA	P30153	PPP2R1A	0|0|2	2	0.67	3	0|0|0	0	1	0	1	0.33	1.54	6.67	0		TreatmentA	P30153	PPP2R1A	0|0|4	4	1.33	3	0|0|0	0.33	1	0.33	1	0.33	-0.24	13.33	0.26		2	1.98507	0.30103	0.297777	6	0.5	0.503759	0.66	0.778151	-0.173925	0.123852	-0.712097
TreatmentA	O14979-3	HNRNPDL	0|2|0	2	0.67	3	0|0|0	0	1	0	1	0.33	1.54	6.67	0		TreatmentA	O14979-3	HNRNPDL	0|0|2	2	0.67	3	0|0|0	0.33	0.99	0.33	0.99	0.33	-0.24	6.67	0.36		1	1	0	0	4	1	1	0.66	0.60206	-0.173925	-0.173925	1
TreatmentA	P98179	RBM3	0|3|0	3	1	3	0|0|0	0	1	0	1	0.33	1.54	10	0		TreatmentA	P98179	RBM3	0|0|2	2	0.67	3	0|0|0	0.33	0.99	0.33	0.99	0.33	-0.24	6.67	0.36		0.666667	0.67	-0.176091	-0.173925	5	1.5	1.49254	0.66	0.69897	0	-0.173925	#DIV/0!
TreatmentA	P62857	RPS28	0|0|2	2	0.67	3	0|0|0	0	1	0	1	0.33	1.54	6.67	0		TreatmentA	P62857	RPS28	0|0|2	2	0.67	3	0|0|0	0.33	0.99	0.33	0.99	0.33	-0.24	6.67	0.36		1	1	0	0	4	1	1	0.66	0.60206	-0.173925	-0.173925	1
TreatmentA	P62424	RPL7A	0|2|0	2	0.67	3	0|0|0	0	1	0	1	0.33	1.54	6.67	0		TreatmentA	P62424	RPL7A	0|0|8	8	2.67	3	0|0|0	0.33	1	0.33	1	0.33	-0.24	26.67	0.19		4	3.98507	0.60206	0.600436	10	0.25	0.250936	0.66	1	-0.173925	0.426511	-2.45227
TreatmentA	P50914	RPL14	0|0|3	3	1	3	0|0|0	0	1	0	1	0.33	1.54	10	0		TreatmentA	P50914	RPL14	0|0|3	3	1	3	0|0|0	0.33	1	0.33	1	0.33	-0.24	10	0.3		1	1	0	0	6	1	1	0.66	0.778151	0	0	#DIV/0!
TreatmentA	P51665	PSMD7	0|0|2	2	0.67	3	0|0|0	0	1	0	1	0.33	1.54	6.67	0		TreatmentA	P51665	PSMD7	2|0|0	2	0.67	3	0|0|0	0.33	0.99	0.33	0.99	0.33	-0.24	6.67	0.36		1	1	0	0	4	1	1	0.66	0.60206	-0.173925	-0.173925	1
TreatmentA	P35637-2	FUS	0|0|5	5	1.67	3	0|0|0	0	1	0	1	0.33	1.54	16.67	0		TreatmentA	P35637-2	FUS	0|0|2	2	0.67	3	0|0|0	0.33	0.99	0.33	0.99	0.33	-0.24	6.67	0.36		0.4	0.401198	-0.39794	-0.396642	7	2.5	2.49254	0.66	0.845098	0.222716	-0.173925	-0.780927
TreatmentA	P52272-2	HNRNPM	0|3|0	3	1	3	0|0|0	0	1	0	1	0.33	1.54	10	0		TreatmentA	P52272-2	HNRNPM	0|0|5	5	1.67	3	0|0|0	0.33	1	0.33	1	0.33	-0.24	16.67	0.23		1.66667	1.67	0.221849	0.222716	8	0.6	0.598802	0.66	0.90309	0	0.222716	#DIV/0!
TreatmentA	Q6P2Q9	PRPF8	0|0|4	4	1.33	3	0|0|0	0	1	0	1	0.33	1.54	13.33	0		TreatmentA	Q6P2Q9	PRPF8	0|0|2	2	0.67	3	0|0|0	0.33	0.99	0.33	0.99	0.33	-0.24	6.67	0.36		0.5	0.503759	-0.30103	-0.297777	6	2	1.98507	0.66	0.778151	0.123852	-0.173925	-1.4043
TreatmentA	P60866	RPS20	0|5|0	5	1.67	3	2|0|0	0	1	0	1	0.33	-0.63	2.5	0		TreatmentA	P60866	RPS20	0|0|3	3	1	3	2|0|0	0.29	0.86	0.29	0.86	0.29	-2.41	1.5	0.42		0.6	0.598802	-0.221849	-0.222716	8	1.66667	1.67	0.62	0.90309	0.222716	0	0
TreatmentA	P56192-2	MARS	0|0|4	4	1.33	3	0|0|0	0	1	0	1	0.33	1.54	13.33	0						1	1												0.25	0.75188	-0.60206	-0.123852	5	4	1.33	0.33	0.69897	0.123852	0	0
TreatmentA	Q5T4S7-3	UBR4	0|0|2	2	0.67	3	0|0|0	0	1	0	1	0.33	1.54	6.67	0						1	1												0.5	1.49254	-0.30103	0.173925	3	2	0.67	0.33	0.477121	-0.173925	0	0
TreatmentA	Q52LJ0-1	FAM98B	0|0|3	3	1	3	0|0|0	0	1	0	1	0.33	1.54	10	0						1	1												0.333333	1	-0.477121	0	4	3	1	0.33	0.60206	0	0	#DIV/0!
TreatmentA	Q92585	MAML1	0|0|2	2	0.67	3	0|0|0	0	1	0	1	0.33	1.54	6.67	0						1	1												0.5	1.49254	-0.30103	0.173925	3	2	0.67	0.33	0.477121	-0.173925	0	0
TreatmentA	Q7L5Y9-3	MAEA	0|0|2	2	0.67	3	0|0|0	0	1	0	1	0.33	1.54	6.67	0						1	1												0.5	1.49254	-0.30103	0.173925	3	2	0.67	0.33	0.477121	-0.173925	0	0
TreatmentA	P27816-5	MAP4	2|0|0	2	0.67	3	0|0|0	0	1	0	1	0.33	1.54	6.67	0						1	1												0.5	1.49254	-0.30103	0.173925	3	2	0.67	0.33	0.477121	-0.173925	0	0
TreatmentA	Q9Y6W5-2	WASF2	0|2|0	2	0.67	3	0|0|0	0	1	0	1	0.33	1.54	6.67	0						1	1												0.5	1.49254	-0.30103	0.173925	3	2	0.67	0.33	0.477121	-0.173925	0	0
TreatmentA	P38159-2	RBMX	0|2|0	2	0.67	3	0|0|0	0	1	0	1	0.33	1.54	6.67	0						1	1												0.5	1.49254	-0.30103	0.173925	3	2	0.67	0.33	0.477121	-0.173925	0	0
TreatmentA	P43034	PAFAH1B1	0|0|2	2	0.67	3	0|0|0	0	1	0	1	0.33	1.54	6.67	0						1	1												0.5	1.49254	-0.30103	0.173925	3	2	0.67	0.33	0.477121	-0.173925	0	0
TreatmentA	Q96EK4	THAP11	0|0|2	2	0.67	3	0|0|0	0	1	0	1	0.33	1.54	6.67	0						1	1												0.5	1.49254	-0.30103	0.173925	3	2	0.67	0.33	0.477121	-0.173925	0	0
TreatmentA	Q9BVP2-2	GNL3	0|0|4	4	1.33	3	0|0|0	0	1	0	1	0.33	1.54	13.33	0						1	1												0.25	0.75188	-0.60206	-0.123852	5	4	1.33	0.33	0.69897	0.123852	0	0
TreatmentA	Q96SI9-2	STRBP	0|0|2	2	0.67	3	0|0|0	0	1	0	1	0.33	1.54	6.67	0						1	1												0.5	1.49254	-0.30103	0.173925	3	2	0.67	0.33	0.477121	-0.173925	0	0
TreatmentA	Q9UBQ5-2	EIF3K	0|3|0	3	1	3	0|0|0	0	1	0	1	0.33	1.54	10	0						1	1												0.333333	1	-0.477121	0	4	3	1	0.33	0.60206	0	0	#DIV/0!
TreatmentA	Q86TI2-4	DPP9	0|2|0	2	0.67	3	0|0|0	0	1	0	1	0.33	1.54	6.67	0						1	1												0.5	1.49254	-0.30103	0.173925	3	2	0.67	0.33	0.477121	-0.173925	0	0
TreatmentA	O75794	CDC123	0|2|0	2	0.67	3	0|0|0	0	1	0	1	0.33	1.54	6.67	0						1	1												0.5	1.49254	-0.30103	0.173925	3	2	0.67	0.33	0.477121	-0.173925	0	0
TreatmentA	O95365	ZBTB7A	0|2|0	2	0.67	3	0|0|0	0	1	0	1	0.33	1.54	6.67	0						1	1												0.5	1.49254	-0.30103	0.173925	3	2	0.67	0.33	0.477121	-0.173925	0	0
TreatmentA	P40938-2	RFC3	0|0|2	2	0.67	3	0|0|0	0	1	0	1	0.33	1.54	6.67	0						1	1												0.5	1.49254	-0.30103	0.173925	3	2	0.67	0.33	0.477121	-0.173925	0	0
TreatmentA	O95163	IKBKAP	0|2|0	2	0.67	3	0|0|0	0	1	0	1	0.33	1.54	6.67	0						1	1												0.5	1.49254	-0.30103	0.173925	3	2	0.67	0.33	0.477121	-0.173925	0	0
TreatmentA	Q86Y56	DNAAF5	0|3|0	3	1	3	0|0|0	0	1	0	1	0.33	1.54	10	0						1	1												0.333333	1	-0.477121	0	4	3	1	0.33	0.60206	0	0	#DIV/0!
TreatmentA	Q92769-3	HDAC2	0|0|2	2	0.67	3	0|0|0	0	1	0	1	0.33	1.54	6.67	0						1	1												0.5	1.49254	-0.30103	0.173925	3	2	0.67	0.33	0.477121	-0.173925	0	0
TreatmentA	O43865-2	AHCYL1	0|2|0	2	0.67	3	0|0|0	0	1	0	1	0.33	1.54	6.67	0						1	1												0.5	1.49254	-0.30103	0.173925	3	2	0.67	0.33	0.477121	-0.173925	0	0
TreatmentA	Q14008-2	CKAP5	0|0|2	2	0.67	3	0|0|0	0	1	0	1	0.33	1.54	6.67	0						1	1												0.5	1.49254	-0.30103	0.173925	3	2	0.67	0.33	0.477121	-0.173925	0	0
TreatmentA	Q14558	PRPSAP1	0|0|3	3	1	3	0|0|0	0	1	0	1	0.33	1.54	10	0						1	1												0.333333	1	-0.477121	0	4	3	1	0.33	0.60206	0	0	#DIV/0!
TreatmentA	P33176	KIF5B	0|0|2	2	0.67	3	0|0|0	0	1	0	1	0.33	1.54	6.67	0						1	1												0.5	1.49254	-0.30103	0.173925	3	2	0.67	0.33	0.477121	-0.173925	0	0
TreatmentA	P14868	DARS	0|2|0	2	0.67	3	0|0|0	0	1	0	1	0.33	1.54	6.67	0						1	1												0.5	1.49254	-0.30103	0.173925	3	2	0.67	0.33	0.477121	-0.173925	0	0
TreatmentA	Q9BTT0-3	ANP32E	2|0|0	2	0.67	3	0|0|0	0	1	0	1	0.33	1.54	6.67	0						1	1												0.5	1.49254	-0.30103	0.173925	3	2	0.67	0.33	0.477121	-0.173925	0	0
TreatmentA	Q00587-2	CDC42EP1	2|0|0	2	0.67	3	0|0|0	0	1	0	1	0.33	1.54	6.67	0						1	1												0.5	1.49254	-0.30103	0.173925	3	2	0.67	0.33	0.477121	-0.173925	0	0
TreatmentA	Q9Y6D5	ARFGEF2	2|0|0	2	0.67	3	0|0|0	0	1	0	1	0.33	1.54	6.67	0						1	1												0.5	1.49254	-0.30103	0.173925	3	2	0.67	0.33	0.477121	-0.173925	0	0
TreatmentA	Q9Y2A7	NCKAP1	2|0|0	2	0.67	3	0|0|0	0	1	0	1	0.33	1.54	6.67	0						1	1												0.5	1.49254	-0.30103	0.173925	3	2	0.67	0.33	0.477121	-0.173925	0	0
TreatmentA	Q6PI48	DARS2	0|0|2	2	0.67	3	0|0|0	0	1	0	1	0.33	1.54	6.67	0						1	1												0.5	1.49254	-0.30103	0.173925	3	2	0.67	0.33	0.477121	-0.173925	0	0
TreatmentA	P35249-2	RFC4	0|2|0	2	0.67	3	0|0|0	0	1	0	1	0.33	1.54	6.67	0						1	1												0.5	1.49254	-0.30103	0.173925	3	2	0.67	0.33	0.477121	-0.173925	0	0
TreatmentA	Q9NZI8	IGF2BP1	0|0|4	4	1.33	3	0|0|0	0	1	0	1	0.33	1.54	13.33	0						1	1												0.25	0.75188	-0.60206	-0.123852	5	4	1.33	0.33	0.69897	0.123852	0	0
TreatmentA	O60518	RANBP6	2|0|0	2	0.67	3	0|0|0	0	1	0	1	0.33	1.54	6.67	0						1	1												0.5	1.49254	-0.30103	0.173925	3	2	0.67	0.33	0.477121	-0.173925	0	0
TreatmentA	P15104	GLUL	0|2|0	2	0.67	3	0|0|0	0	1	0	1	0.33	1.54	6.67	0						1	1												0.5	1.49254	-0.30103	0.173925	3	2	0.67	0.33	0.477121	-0.173925	0	0
TreatmentA	Q15021	NCAPD2	0|5|0	5	1.67	3	0|0|0	0	1	0	1	0.33	1.54	16.67	0						1	1												0.2	0.598802	-0.69897	-0.222716	6	5	1.67	0.33	0.778151	0.222716	0	0
TreatmentA	P35658-2	NUP214	0|0|2	2	0.67	3	0|0|0	0	1	0	1	0.33	1.54	6.67	0						1	1												0.5	1.49254	-0.30103	0.173925	3	2	0.67	0.33	0.477121	-0.173925	0	0
TreatmentA	Q9NR50	EIF2B3	0|0|3	3	1	3	0|0|0	0	1	0	1	0.33	1.54	10	0						1	1												0.333333	1	-0.477121	0	4	3	1	0.33	0.60206	0	0	#DIV/0!
TreatmentA	Q8NB90-3	SPATA5	0|0|2	2	0.67	3	0|0|0	0	1	0	1	0.33	1.54	6.67	0						1	1												0.5	1.49254	-0.30103	0.173925	3	2	0.67	0.33	0.477121	-0.173925	0	0
TreatmentA	Q8ND56-3	LSM14A	2|0|0	2	0.67	3	0|0|0	0	1	0	1	0.33	1.54	6.67	0						1	1												0.5	1.49254	-0.30103	0.173925	3	2	0.67	0.33	0.477121	-0.173925	0	0
TreatmentA	Q96SB4-4	SRPK1	0|0|2	2	0.67	3	0|0|0	0	1	0	1	0.33	1.54	6.67	0						1	1												0.5	1.49254	-0.30103	0.173925	3	2	0.67	0.33	0.477121	-0.173925	0	0
TreatmentA	Q92974-3	ARHGEF2	0|0|2	2	0.67	3	0|0|0	0	1	0	1	0.33	1.54	6.67	0						1	1												0.5	1.49254	-0.30103	0.173925	3	2	0.67	0.33	0.477121	-0.173925	0	0
TreatmentA	P62829	RPL23	0|0|4	4	1.33	3	0|0|0	0	1	0	1	0.33	1.54	13.33	0						1	1												0.25	0.75188	-0.60206	-0.123852	5	4	1.33	0.33	0.69897	0.123852	0	0
TreatmentA	P19784	CSNK2A2	0|2|0	2	0.67	3	0|0|0	0	1	0	1	0.33	1.54	6.67	0						1	1												0.5	1.49254	-0.30103	0.173925	3	2	0.67	0.33	0.477121	-0.173925	0	0
TreatmentA	O60841	EIF5B	0|0|2	2	0.67	3	0|0|0	0	1	0	1	0.33	1.54	6.67	0						1	1												0.5	1.49254	-0.30103	0.173925	3	2	0.67	0.33	0.477121	-0.173925	0	0
TreatmentA	Q13409-6	DYNC1I2	0|3|0	3	1	3	0|0|0	0	1	0	1	0.33	1.54	10	0						1	1												0.333333	1	-0.477121	0	4	3	1	0.33	0.60206	0	0	#DIV/0!
TreatmentA	Q7Z7L1	SLFN11	0|0|2	2	0.67	3	0|0|0	0	1	0	1	0.33	1.54	6.67	0						1	1												0.5	1.49254	-0.30103	0.173925	3	2	0.67	0.33	0.477121	-0.173925	0	0
TreatmentA	P49736	MCM2	0|0|2	2	0.67	3	0|0|0	0	1	0	1	0.33	1.54	6.67	0						1	1												0.5	1.49254	-0.30103	0.173925	3	2	0.67	0.33	0.477121	-0.173925	0	0
TreatmentA	Q13442	PDAP1	0|0|2	2	0.67	3	0|0|0	0	1	0	1	0.33	1.54	6.67	0						1	1												0.5	1.49254	-0.30103	0.173925	3	2	0.67	0.33	0.477121	-0.173925	0	0
TreatmentA	Q9UQ13-2	SHOC2	0|0|2	2	0.67	3	0|0|0	0	1	0	1	0.33	1.54	6.67	0						1	1												0.5	1.49254	-0.30103	0.173925	3	2	0.67	0.33	0.477121	-0.173925	0	0
TreatmentA	Q9Y4C2-2	TCAF1	0|2|0	2	0.67	3	0|0|0	0	1	0	1	0.33	1.54	6.67	0						1	1												0.5	1.49254	-0.30103	0.173925	3	2	0.67	0.33	0.477121	-0.173925	0	0
TreatmentA	Q08AM6	VAC14	0|0|3	3	1	3	0|0|0	0	1	0	1	0.33	1.54	10	0						1	1												0.333333	1	-0.477121	0	4	3	1	0.33	0.60206	0	0	#DIV/0!
TreatmentA	Q66K64	DCAF15	2|0|0	2	0.67	3	0|0|0	0	1	0	1	0.33	1.54	6.67	0						1	1												0.5	1.49254	-0.30103	0.173925	3	2	0.67	0.33	0.477121	-0.173925	0	0
TreatmentA	O14776-2	TCERG1	0|0|2	2	0.67	3	0|0|0	0	1	0	1	0.33	1.54	6.67	0						1	1												0.5	1.49254	-0.30103	0.173925	3	2	0.67	0.33	0.477121	-0.173925	0	0
TreatmentA	Q00341-2	HDLBP	2|0|0	2	0.67	3	0|0|0	0	1	0	1	0.33	1.54	6.67	0						1	1												0.5	1.49254	-0.30103	0.173925	3	2	0.67	0.33	0.477121	-0.173925	0	0
TreatmentA	Q96S59-2	RANBP9	0|0|3	3	1	3	0|0|0	0	1	0	1	0.33	1.54	10	0						1	1												0.333333	1	-0.477121	0	4	3	1	0.33	0.60206	0	0	#DIV/0!
TreatmentA	Q96CT7	CCDC124	0|2|0	2	0.67	3	0|0|0	0	1	0	1	0.33	1.54	6.67	0						1	1												0.5	1.49254	-0.30103	0.173925	3	2	0.67	0.33	0.477121	-0.173925	0	0
TreatmentA	Q13435	SF3B2	0|2|0	2	0.67	3	0|0|0	0	1	0	1	0.33	1.54	6.67	0						1	1												0.5	1.49254	-0.30103	0.173925	3	2	0.67	0.33	0.477121	-0.173925	0	0
TreatmentA	P63173	RPL38	2|0|0	2	0.67	3	0|0|0	0	1	0	1	0.33	1.54	6.67	0						1	1												0.5	1.49254	-0.30103	0.173925	3	2	0.67	0.33	0.477121	-0.173925	0	0
TreatmentA	Q9Y2H1	STK38L	4|0|0	4	1.33	3	0|3|0	0	1	0	1	0.32	-1.05	1.33	0		TreatmentA	Q9Y2H1	STK38L	5|4|5	14	4.67	3	0|3|0	0.9	0.91	0.9	0.91	0.9	1.85	4.67	0		3.5	3.51128	0.544068	0.545465	18	0.285714	0.284797	1.22	1.25527	0.123852	0.669317	5.40418
TreatmentA	Q96DG6	CMBL	0|0|3	3	1	3	3|0|0	0	1	0	1	0.32	-1.05	1	0		TreatmentA	Q96DG6	CMBL	4|3|4	11	3.67	3	3|0|0	0.83	0.86	0.83	0.86	0.83	1.13	3.67	0.01		3.66667	3.67	0.564271	0.564666	14	0.272727	0.27248	1.15	1.14613	0	0.564666	#DIV/0!
TreatmentA	P53396-3	ACLY	0|3|0	3	1	3	0|2|0	0	1	0	1	0.32	-0.63	1.5	0						1	1												0.333333	1	-0.477121	0	4	3	1	0.32	0.60206	0	0	#DIV/0!
TreatmentA	P19474	TRIM21	11|6|8	25	8.33	3	8|5|0	0	1	0	1	0.3	-4.07	1.92	0		TreatmentA	P19474	TRIM21	16|19|14	49	16.33	3	8|5|0	0.89	0.97	0.89	0.97	0.89	1.33	3.77	0		1.96	1.96038	0.292256	0.292341	74	0.510204	0.510104	1.19	1.86923	0.920645	1.21299	1.31754
TreatmentA	Q93008	USP9X	2|0|0	2	0.67	3	3|0|0	0	1	0	1	0.29	-1.05	0.67	0		TreatmentA	Q93008	USP9X	0|3|5	8	2.67	3	3|0|0	0.56	0.91	0.56	0.91	0.56	-2.83	2.67	0.08		4	3.98507	0.60206	0.600436	10	0.25	0.250936	0.85	1	-0.173925	0.426511	-2.45227
TreatmentA	P11142	HSPA8	18|30|33	81	27	3	11|17|12	0	1	0	1	0.26	-19	2.02	0		TreatmentA	P11142	HSPA8	30|35|46	111	37	3	11|17|12	0.62	1	0.62	1	0.62	-4.66	2.77	0.07		1.37037	1.37037	0.136838	0.136838	192	0.72973	0.72973	0.88	2.2833	1.43136	1.5682	1.0956
TreatmentA	Cont_Q2M2I5	Cont_Q2M2I5	0|3|0	3	1	3	0|0|5	0	1	0	1	0.25	-4.01	0.6	0		TreatmentA	Cont_Q2M2I5	Cont_Q2M2I5	0|0|7	7	2.33	3	0|0|5	0.3	0.91	0.3	0.91	0.3	-5.79	1.4	0.41		2.33333	2.33	0.367977	0.367356	10	0.428571	0.429185	0.55	1	0	0.367356	#DIV/0!
TreatmentA	Q13347	EIF3I	5|5|10	20	6.67	3	3|6|4	0	1	0	1	0.23	-6.03	1.54	0		TreatmentA	Q13347	EIF3I	2|0|4	6	2	3	3|6|4	0	0	0	0	0	-17.64	0.46	0.46		0.3	0.29985	-0.522879	-0.523096	26	3.33333	3.335	0.23	1.41497	0.824126	0.30103	0.365272
TreatmentA	P14618	PKM	8|6|2	16	5.33	3	4|6|2	0	0	0	0	0.12	-9.46	1.33	0		TreatmentA	P14618	PKM	0|0|15	15	5	3	4|6|2	0.33	1	0.33	1	0.33	-16.15	1.25	0.35		0.9375	0.938086	-0.0280287	-0.0277572	31	1.06667	1.066	0.45	1.49136	0.726727	0.69897	0.961805
TreatmentA	P23588	EIF4B	3|7|5	15	5	3	5|6|0	0	0	0	0	0.11	-6.28	1.36	0						1	1												0.0666667	0.2	-1.17609	-0.69897	16	15	5	0.11	1.20412	0.69897	0	0
TreatmentA	O75822-3	EIF3J	3|0|3	6	2	3	3|4|0	0	0	0	0	0.11	-7.01	0.86	0						1	1												0.166667	0.5	-0.778151	-0.30103	7	6	2	0.11	0.845098	0.30103	0	0
TreatmentA	Q15208	STK38	5|2|2	9	3	3	3|6|0	0	0	0	0	0.09	-5.23	1	0		TreatmentA	Q15208	STK38	10|11|11	32	10.67	3	3|6|0	0.88	0.9	0.88	0.9	0.88	1.63	3.56	0.01		3.55556	3.55667	0.550907	0.551043	41	0.28125	0.281162	0.97	1.61278	0.477121	1.02816	2.15493
TreatmentA	Cont_Q7RTS7	Cont_Q7RTS7	0|4|0	4	1.33	3	3|5|0	0	0	0	0	0.07	-8.41	0.5	0		TreatmentA	Cont_Q7RTS7	Cont_Q7RTS7	0|4|0	4	1.33	3	3|5|0	0.01	0.04	0.01	0.04	0.01	-10.2	0.5	0.43		1	1	0	0	8	1	1	0.08	0.90309	0.123852	0.123852	1
TreatmentA	O00303	EIF3F	6|6|10	22	7.33	3	7|9|0	0	0	0	0	0.02	-7.47	1.38	0						1	1												0.0454545	0.136426	-1.34242	-0.865104	23	22	7.33	0.02	1.36173	0.865104	0	0
TreatmentA	P0DMV8	HSPA1A	23|23|30	76	25.33	3	15|14|12	0	0	0	0	0.01	-13.24	1.85	0		TreatmentA	P0DMV8	HSPA1A	29|34|41	104	34.67	3	15|14|12	0.45	1	0.45	1	0.45	-7.05	2.54	0.09		1.36842	1.36873	0.13622	0.136319	180	0.730769	0.730603	0.46	2.25527	1.40364	1.53995	1.09712
TreatmentA	Cont_P02769	Cont_P02769	11|11|3	25	8.33	3	8|9|3	0	0	0	0	0	-17.92	1.25	0		TreatmentA	Cont_P02769	Cont_P02769	46|672|4	722	240.67	3	8|9|3	0.67	1	0.67	1	0.67	-17.77	36.1	0.01		28.88	28.892	1.4606	1.46078	747	0.034626	0.0346117	0.67	2.87332	0.920645	2.38142	2.58669
TreatmentA	P68363	TUBA1B	10|12|8	30	10	3	8|10|2	0	0	0	0	0	-9.54	1.5	0		TreatmentA	P68363	TUBA1B	18|20|22	60	20	3	8|10|2	0.65	0.91	0.65	0.91	0.65	-0.64	3	0.07		2	2	0.30103	0.30103	90	0.5	0.5	0.65	1.95424	1	1.30103	1.30103
TreatmentA	P54105	CLNS1A	8|6|5	19	6.33	3	6|6|7	0	0	0	0	0	-13.13	1	0		TreatmentA	P54105	CLNS1A	21|18|12	51	17	3	6|6|7	0.65	1	0.65	1	0.65	-5.02	2.68	0.07		2.68421	2.68562	0.428817	0.429045	70	0.372549	0.372353	0.65	1.8451	0.801404	1.23045	1.53537
TreatmentA	P02768	ALB	3|2|0	5	1.67	3	6|8|2	0	0	0	0	0	-20.09	0.31	0		TreatmentA	P02768	ALB	2|20|10	32	10.67	3	6|8|2	0.34	0.99	0.34	0.99	0.34	-16.4	2	0.11		6.4	6.38922	0.80618	0.805448	37	0.15625	0.156514	0.34	1.5682	0.222716	1.02816	4.61647
TreatmentA	Q13885	TUBB2A	0|0|2	2	0.67	3	2|8|0	0	0	0	0	0	-10.83	0.2	0		TreatmentA	Q13885	TUBB2A	3|2|28	33	11	3	2|8|0	0.33	1	0.33	1	0.33	-8.08	3.3	0.35		16.5	16.4179	1.21748	1.21532	35	0.0606061	0.0609091	0.33	1.54407	-0.173925	1.04139	-5.98759
TreatmentA	P68371	TUBB4B	0|0|2	2	0.67	3	2|8|0	0	0	0	0	0	-10.83	0.2	0		TreatmentA	P68371	TUBB4B	3|0|36	39	13	3	2|8|0	0.33	1	0.33	1	0.33	-12.62	3.9	0.3		19.5	19.403	1.29003	1.28787	41	0.0512821	0.0515385	0.33	1.61278	-0.173925	1.11394	-6.40473
TreatmentA	Cont_P19012	Cont_P19012	4|10|3	17	5.67	3	10|9|12	0	0	0	0	0	-32.97	0.55	0		TreatmentA	Cont_P19012	Cont_P19012	4|4|33	41	13.67	3	10|9|12	0.33	1	0.33	1	0.33	-32.39	1.32	0.25		2.41176	2.41093	0.382335	0.382185	58	0.414634	0.414777	0.33	1.76343	0.753583	1.13577	1.50716
TreatmentA	Cont_P02533	Cont_P02533	9|52|7	68	22.67	3	20|48|50	0	0	0	0	0	-144.34	0.58	0		TreatmentA	Cont_P02533	Cont_P02533	18|16|158	192	64	3	20|48|50	0.33	1	0.33	1	0.33	-122.47	1.63	0.3		2.82353	2.82311	0.450792	0.450728	260	0.354167	0.354219	0.33	2.41497	1.35545	1.80618	1.33253
TreatmentA	Cont_Q04695	Cont_Q04695	3|31|4	38	12.67	3	10|28|21	0	0	0	0	0	-72.14	0.64	0		TreatmentA	Cont_Q04695	Cont_Q04695	8|6|84	98	32.67	3	10|28|21	0.33	1	0.33	1	0.33	-65.53	1.66	0.25		2.57895	2.57853	0.411442	0.411373	136	0.387755	0.387818	0.33	2.13354	1.10278	1.51415	1.37303
TreatmentA	Cont_Q2KJD0	Cont_Q2KJD0	3|4|4	11	3.67	3	3|12|0	0	0	0	0	0	-10.56	0.73	0		TreatmentA	Cont_Q2KJD0	Cont_Q2KJD0	5|3|32	40	13.33	3	3|12|0	0.33	0.99	0.33	0.99	0.33	-12.34	2.67	0.36		3.63636	3.63215	0.560667	0.560164	51	0.275	0.275319	0.33	1.70757	0.564666	1.12483	1.99203
TreatmentA	Cont_Q7Z3Y7	Cont_Q7Z3Y7	3|8|2	13	4.33	3	8|17|14	0	0	0	0	0	-46.9	0.33	0		TreatmentA	Cont_Q7Z3Y7	Cont_Q7Z3Y7	4|4|38	46	15.33	3	8|17|14	0.32	0.96	0.32	0.96	0.32	-43.22	1.18	0.41		3.53846	3.54042	0.548814	0.549054	59	0.282609	0.282453	0.32	1.77085	0.636488	1.18554	1.86263
TreatmentA	Cont_P48668	Cont_P48668	5|56|8	69	23	3	27|46|49	0	0	0	0	0	-156.94	0.57	0		TreatmentA	Cont_P48668	Cont_P48668	24|27|128	179	59.67	3	27|46|49	0.12	0.35	0.12	0.35	0.12	-111.36	1.47	0.42		2.5942	2.59435	0.414004	0.414028	248	0.385475	0.385453	0.12	2.39445	1.36173	1.77576	1.30405
TreatmentA	Cont_P02538	Cont_P02538	5|58|8	71	23.67	3	27|48|50	0	0	0	0	0	-161.26	0.57	0		TreatmentA	Cont_P02538	Cont_P02538	23|27|130	180	60	3	27|48|50	0.02	0.07	0.02	0.07	0.02	-117.19	1.44	0.43		2.53521	2.53485	0.404014	0.403953	251	0.394444	0.3945	0.02	2.39967	1.3742	1.77815	1.29396
TreatmentA	Cont_P68138	Cont_P68138	2|4|2	8	2.67	3	10|17|18	0	0	0	0	0	-55.67	0.18	0		TreatmentA	Cont_P68138	Cont_P68138	0|5|17	22	7.33	3	10|17|18	0	0	0	0	0	-64.99	0.49	0.45		2.75	2.74532	0.439333	0.438593	30	0.363636	0.364256	0	1.47712	0.426511	0.865104	2.02833
TreatmentA	Q14240	EIF4A2	10|6|8	24	8	3	10|13|2	0	0	0	0	0	-18.32	0.96	0		TreatmentA	Q14240	EIF4A2	5|5|11	21	7	3	10|13|2	0	0	0	0	0	-21.87	0.84	0.44		0.875	0.875	-0.0579919	-0.0579919	45	1.14286	1.14286	0	1.65321	0.90309	0.845098	0.935785
TreatmentA	P13646-3	KRT13	6|11|2	19	6.33	3	22|22|25	0	0	0	0	0	-90.61	0.28	0		TreatmentA	P13646-3	KRT13	5|6|25	36	12	3	22|22|25	0	0	0	0	0	-82.86	0.52	0.45		1.89474	1.89573	0.277549	0.277778	55	0.527778	0.5275	0	1.74036	0.801404	1.07918	1.34661
TreatmentA	Cont_Q7Z794	Cont_Q7Z794	0|10|0	10	3.33	3	19|45|37	0	0	0	0	0	-146.11	0.1	0		TreatmentA	Cont_Q7Z794	Cont_Q7Z794	0|9|28	37	12.33	3	19|45|37	0	0	0	0	0	-147.89	0.37	0.46		3.7	3.7027	0.568202	0.568519	47	0.27027	0.270073	0	1.6721	0.522444	1.09096	2.08819
TreatmentA	O15371-2	EIF3D	14|10|14	38	12.67	3	9|12|2	0	0	0	0	0	-10.12	1.65	0		TreatmentA	O15371-2	EIF3D	4|3|7	14	4.67	3	9|12|2	0	0	0	0	0	-23.35	0.61	0.46		0.368421	0.368587	-0.433656	-0.43346	52	2.71429	2.71306	0	1.716	1.10278	0.669317	0.606938
TreatmentA	Q99613	EIF3C	15|17|13	45	15	3	14|21|9	0	0	0	0	0	-30.56	1.02	0		TreatmentA	Q99613	EIF3C	0|3|6	9	3	3	14|21|9	0	0	0	0	0	-63.2	0.2	0.46		0.2	0.2	-0.69897	-0.69897	54	5	5	0	1.73239	1.17609	0.477121	0.405684
TreatmentA	Cont_P04264	Cont_P04264	58|121|69	248	82.67	3	130|271|216	0	0	0	0	0		0.4	0		TreatmentA	Cont_P04264	Cont_P04264	89|105|315	509	169.67	3	130|271|216	0	0	0	0	0	-634.02	0.82	0.46		2.05242	2.05238	0.312266	0.312257	757	0.48723	0.48724	0	2.8791	1.91735	2.22961	1.16286
TreatmentA	P60842	EIF4A1	19|17|13	49	16.33	3	14|18|4	0	0	0	0	0	-20.82	1.36	0		TreatmentA	P60842	EIF4A1	10|9|18	37	12.33	3	14|18|4	0	0	0	0	0	-28.65	1.03	0.44		0.755102	0.755052	-0.121994	-0.122023	86	1.32432	1.32441	0	1.9345	1.21299	1.09096	0.899403
TreatmentA	P55884	EIF3B	9|11|12	32	10.67	3	8|16|4	0	0	0	0	0	-17.29	1.14	0		TreatmentA	P55884	EIF3B	2|5|4	11	3.67	3	8|16|4	0	0	0	0	0	-32.59	0.39	0.46		0.34375	0.343955	-0.463757	-0.463498	43	2.90909	2.90736	0	1.63347	1.02816	0.564666	0.549198
TreatmentA	Cont_P35527	Cont_P35527	34|87|53	174	58	3	91|279|221	0	0	0	0	0		0.29	0		TreatmentA	Cont_P35527	Cont_P35527	46|71|178	295	98.33	3	91|279|221	0	0	0	0	0	-706	0.5	0.46		1.6954	1.69534	0.229273	0.229258	469	0.589831	0.589851	0	2.67117	1.76343	1.99269	1.13001
TreatmentA	Cont_P60712	Cont_P60712	6|5|4	15	5	3	26|30|45	0	0	0	0	0	-129.88	0.15	0		TreatmentA	Cont_P60712	Cont_P60712	3|6|43	52	17.33	3	26|30|45	0	0	0	0	0	-135.2	0.51	0.45		3.46667	3.466	0.539912	0.539829	67	0.288462	0.288517	0	1.82607	0.69897	1.2388	1.77232
TreatmentA	Cont_Q5XKE5	Cont_Q5XKE5	3|13|4	20	6.67	3	11|23|20	0	0	0	0	0	-65.24	0.37	0		TreatmentA	Cont_Q5XKE5	Cont_Q5XKE5	10|9|30	49	16.33	3	11|23|20	0	0	0	0	0	-52.19	0.91	0.45		2.45	2.44828	0.389166	0.38886	69	0.408163	0.408451	0	1.83885	0.824126	1.21299	1.47185
TreatmentA	Cont_Q3TTY5	Cont_Q3TTY5	3|8|0	11	3.67	3	6|16|11	0	0	0	0	0	-45.06	0.33	0		TreatmentA	Cont_Q3TTY5	Cont_Q3TTY5	4|10|21	35	11.67	3	6|16|11	0	0	0	0	0	-34.79	1.06	0.44		3.18182	3.17984	0.502675	0.502405	46	0.314286	0.314482	0	1.66276	0.564666	1.06707	1.88974
TreatmentA	Q9BQA1	WDR77	22|19|19	60	20	3	13|26|16	0	0	0	0	0	-34.71	1.09	0		TreatmentA	Q9BQA1	WDR77	42|43|35	120	40	3	13|26|16	0	0	0	0	0	-16.73	2.18	0.44		2	2	0.30103	0.30103	180	0.5	0.5	0	2.25527	1.30103	1.60206	1.23138
TreatmentA	Cont_P00761	Cont_P00761	79|82|93	254	84.67	3	163|184|163	0	0	0	0	0	-511.35	0.5	0		TreatmentA	Cont_P00761	Cont_P00761	131|138|154	423	141	3	163|184|163	0	0	0	0	0	-413.37	0.83	0.46		1.66535	1.66529	0.221507	0.22149	677	0.600473	0.600496	0	2.83059	1.92773	2.14922	1.1149
TreatmentA	Cont_P19013	Cont_P19013	0|4|3	7	2.33	3	7|13|9	0	0	0	0	0	-39.45	0.24	0		TreatmentA	Cont_P19013	Cont_P19013	4|8|15	27	9	3	7|13|9	0	0	0	0	0	-29.7	0.93	0.44		3.85714	3.86266	0.586266	0.586887	34	0.259259	0.258889	0	1.53148	0.367356	0.954243	2.5976
TreatmentA	Cont_P02535	Cont_P02535	7|19|5	31	10.33	3	19|34|32	0	0	0	0	0	-103.62	0.36	0		TreatmentA	Cont_P02535	Cont_P02535	9|8|42	59	19.67	3	19|34|32	0	0	0	0	0	-96.95	0.69	0.45		1.90323	1.90416	0.27949	0.279704	90	0.525424	0.525165	0	1.95424	1.0141	1.2938	1.27581
TreatmentA	Cont_P08730	Cont_P08730	15|19|14	48	16	3	13|19|22	0	0	0	0	0	-41.5	0.89	0		TreatmentA	Cont_P08730	Cont_P08730	6|5|20	31	10.33	3	13|19|22	0	0	0	0	0	-61.73	0.57	0.45		0.645833	0.645625	-0.18988	-0.19002	79	1.54839	1.54889	0	1.89763	1.20412	1.0141	0.842192
TreatmentA	Cont_P04259	Cont_P04259	6|55|8	69	23	3	27|53|57	0	0	0	0	0	-175.11	0.5	0		TreatmentA	Cont_P04259	Cont_P04259	24|29|122	175	58.33	3	27|53|57	0	0	0	0	0	-130.79	1.28	0.45		2.53623	2.53609	0.404189	0.404164	244	0.394286	0.394308	0	2.38739	1.36173	1.76589	1.2968
TreatmentA	Cont_P05787	Cont_P05787	0|8|3	11	3.67	3	5|17|11	0	0	0	0	0	-44.88	0.33	0		TreatmentA	Cont_P05787	Cont_P05787	6|8|23	37	12.33	3	5|17|11	0	0	0	0	0	-30.37	1.12	0.44		3.36364	3.35967	0.526809	0.526297	48	0.297297	0.297648	0	1.68124	0.564666	1.09096	1.93205
TreatmentA	P52732	KIF11	4|3|0	7	2.33	3	23|25|23	0	0	0	0	0	-102	0.1	0		TreatmentA	P52732	KIF11	2|0|0	2	0.67	3	23|25|23	0	0	0	0	0	-103.78	0.03	0.46		0.285714	0.287554	-0.544068	-0.541281	9	3.5	3.47761	0	0.954243	0.367356	-0.173925	-0.473451
TreatmentA	Q14152	EIF3A	13|14|14	41	13.67	3	19|19|6	0	0	0	0	0	-30.35	0.93	0		TreatmentA	Q14152	EIF3A	3|9|16	28	9.33	3	19|19|6	0	0	0	0	0	-52.5	0.64	0.45		0.682927	0.682516	-0.165626	-0.165887	69	1.46429	1.46517	0	1.83885	1.13577	0.969882	0.853943
TreatmentA	O95071-2	UBR5	12|6|10	28	9.33	3	47|52|27	0	0	0	0	0	-159.31	0.22	0		TreatmentA	O95071-2	UBR5	43|55|54	152	50.67	3	47|52|27	0	0	0	0	0	-84.85	1.21	0.45		5.42857	5.43087	0.734686	0.734869	180	0.184211	0.184133	0	2.25527	0.969882	1.70475	1.75769
TreatmentA	Q9Y262	EIF3L	6|10|12	28	9.33	3	14|13|5	0	0	0	0	0	-27.51	0.88	0		TreatmentA	Q9Y262	EIF3L	0|3|3	6	2	3	14|13|5	0	0	0	0	0	-45.4	0.19	0.46		0.214286	0.214362	-0.669007	-0.668852	34	4.66667	4.665	0	1.53148	0.969882	0.30103	0.310378
TreatmentA	Cont_P35908	Cont_P35908	22|50|31	103	34.33	3	74|162|112	0	0	0	0	0	-428.31	0.3	0		TreatmentA	Cont_P35908	Cont_P35908	60|58|122	240	80	3	74|162|112	0	0	0	0	0	-339.86	0.69	0.45		2.3301	2.33032	0.367374	0.367416	343	0.429167	0.429125	0	2.53529	1.53567	1.90309	1.23925
TreatmentA	O14744	PRMT5	42|38|37	117	39	3	26|37|47	0	0	0	0	0	-73.13	1.06	0		TreatmentA	O14744	PRMT5	105|98|80	283	94.33	3	26|37|47	0	0	0	0	0	-25.31	2.57	0.43		2.4188	2.41872	0.383601	0.383585	400	0.413428	0.413442	0	2.60206	1.59106	1.97465	1.24109
TreatmentA	Cont_P50446	Cont_P50446	0|25|5	30	10	3	19|33|29	0	0	0	0	0	-116.7	0.37	0		TreatmentA	Cont_P50446	Cont_P50446	8|13|63	84	28	3	19|33|29	0	0	0	0	0	-91.45	1.04	0.44		2.8	2.8	0.447158	0.447158	114	0.357143	0.357143	0	2.0569	1	1.44716	1.44716
TreatmentA	Cont_P08779	Cont_P08779	6|47|4	57	19	3	18|49|45	0	0	0	0	0	-145.44	0.51	0		TreatmentA	Cont_P08779	Cont_P08779	12|16|108	136	45.33	3	18|49|45	0	0	0	0	0	-123.77	1.21	0.44		2.38596	2.38579	0.377664	0.377632	193	0.419118	0.419148	0	2.28556	1.27875	1.65639	1.29531
TreatmentA	Cont_P13647	Cont_P13647	8|37|10	55	18.33	3	29|54|51	0	0	0	0	0	-164.53	0.41	0		TreatmentA	Cont_P13647	Cont_P13647	19|26|128	173	57.67	3	29|54|51	0	0	0	0	0	-137.67	1.29	0.44		3.14545	3.14621	0.497683	0.497787	228	0.317919	0.317843	0	2.35793	1.26316	1.76095	1.39408
TreatmentA	Cont_P13645	Cont_P13645	42|113|45	200	66.67	3	125|243|190	0	0	0	0	0	-669.21	0.36	0		TreatmentA	Cont_P13645	Cont_P13645	96|112|316	524	174.67	3	125|243|190	0	0	0	0	0	-539.72	0.94	0.45		2.62	2.61992	0.418301	0.418288	724	0.381679	0.381691	0	2.85974	1.82393	2.24222	1.22933
TreatmentA	P29144	TPP2	0|2|4	6	2	3	2|2|13	0	0	0	0	0	-20.95	0.35	0		TreatmentA	P29144	TPP2	3|3|2	8	2.67	3	2|2|13	0	0	0	0	0	-17.14	0.47	0.46		1.33333	1.335	0.124939	0.125481	14	0.75	0.749064	0	1.14613	0.30103	0.426511	1.41684
				1	1												TreatmentA	Q9NPI8	FANCF	8|4|3	15	5	3	0|0|0	1	1	1	1	1	6.14	50	0		15	5	1.17609	0.69897	16	0.0666667	0.2	1	1.20412	0	0.69897	#DIV/0!
				1	1												TreatmentA	P29590-4	PML	3|3|7	13	4.33	3	0|0|0	1	1	1	1	1	6.14	43.33	0		13	4.33	1.11394	0.636488	14	0.0769231	0.230947	1	1.14613	0	0.636488	#DIV/0!
				1	1												TreatmentA	Q9Y2R9	MRPS7	16|13|8	37	12.33	3	0|0|0	1	1	1	1	1	14.38	123.33	0		37	12.33	1.5682	1.09096	38	0.027027	0.081103	1	1.57978	0	1.09096	#DIV/0!
				1	1												TreatmentA	P30041	PRDX6	5|10|8	23	7.67	3	0|0|0	1	1	1	1	1	9.56	76.67	0		23	7.67	1.36173	0.884795	24	0.0434783	0.130378	1	1.38021	0	0.884795	#DIV/0!
				1	1												TreatmentA	P82930	MRPS34	8|7|5	20	6.67	3	0|0|0	1	1	1	1	1	9.56	66.67	0		20	6.67	1.30103	0.824126	21	0.05	0.149925	1	1.32222	0	0.824126	#DIV/0!
				1	1												TreatmentA	Q9Y2U9	KLHDC2	16|17|12	45	15	3	0|0|0	1	1	1	1	1	20.55	150	0		45	15	1.65321	1.17609	46	0.0222222	0.0666667	1	1.66276	0	1.17609	#DIV/0!
				1	1												TreatmentA	Q9ULW3	ABT1	5|4|3	12	4	3	0|0|0	1	1	1	1	1	6.14	40	0		12	4	1.07918	0.60206	13	0.0833333	0.25	1	1.11394	0	0.60206	#DIV/0!
				1	1												TreatmentA	O95613-2	PCNT	11|10|9	30	10	3	0|0|0	1	1	1	1	1	15.95	100	0		30	10	1.47712	1	31	0.0333333	0.1	1	1.49136	0	1	#DIV/0!
				1	1												TreatmentA	Q86U06-2	RBM23	4|6|5	15	5	3	0|0|0	1	1	1	1	1	7.88	50	0		15	5	1.17609	0.69897	16	0.0666667	0.2	1	1.20412	0	0.69897	#DIV/0!
				1	1												TreatmentA	O75367	H2AFY	14|17|12	43	14.33	3	0|0|0	1	1	1	1	1	20.55	143.33	0		43	14.33	1.63347	1.15625	44	0.0232558	0.0697837	1	1.64345	0	1.15625	#DIV/0!
				1	1												TreatmentA	P05549-5	TFAP2A	3|4|4	11	3.67	3	0|0|0	1	1	1	1	1	6.14	36.67	0		11	3.67	1.04139	0.564666	12	0.0909091	0.27248	1	1.07918	0	0.564666	#DIV/0!
				1	1												TreatmentA	Q9BVA0	KATNB1	6|7|8	21	7	3	0|0|0	1	1	1	1	1	11.2	70	0		21	7	1.32222	0.845098	22	0.047619	0.142857	1	1.34242	0	0.845098	#DIV/0!
				1	1												TreatmentA	Q86YD1	PTOV1	34|32|30	96	32	3	0|0|0	1	1	1	1	1	47.11	320	0		96	32	1.98227	1.50515	97	0.0104167	0.03125	1	1.98677	0	1.50515	#DIV/0!
				1	1												TreatmentA	P35221	CTNNA1	4|3|6	13	4.33	3	0|0|0	1	1	1	1	1	6.14	43.33	0		13	4.33	1.11394	0.636488	14	0.0769231	0.230947	1	1.14613	0	0.636488	#DIV/0!
				1	1												TreatmentA	P46781	RPS9	13|9|14	36	12	3	0|0|0	1	1	1	1	1	15.95	120	0		36	12	1.5563	1.07918	37	0.0277778	0.0833333	1	1.5682	0	1.07918	#DIV/0!
				1	1												TreatmentA	Q96IQ9-2	ZNF414	13|13|15	41	13.67	3	0|0|0	1	1	1	1	1	22.06	136.67	0		41	13.67	1.61278	1.13577	42	0.0243902	0.0731529	1	1.62325	0	1.13577	#DIV/0!
				1	1												TreatmentA	P63092	GNAS	7|12|9	28	9.33	3	0|0|0	1	1	1	1	1	12.8	93.33	0		28	9.33	1.44716	0.969882	29	0.0357143	0.107181	1	1.4624	0	0.969882	#DIV/0!
				1	1												TreatmentA	P20226-2	TBP	10|11|6	27	9	3	0|0|0	1	1	1	1	1	11.2	90	0		27	9	1.43136	0.954243	28	0.037037	0.111111	1	1.44716	0	0.954243	#DIV/0!
				1	1												TreatmentA	Q96A08	HIST1H2BA	16|15|20	51	17	3	0|0|0	1	1	1	1	1	25.07	170	0		51	17	1.70757	1.23045	52	0.0196078	0.0588235	1	1.716	0	1.23045	#DIV/0!
				1	1												TreatmentA	Q9UPQ4	TRIM35	4|4|4	12	4	3	0|0|0	1	1	1	1	1	7.88	40	0		12	4	1.07918	0.60206	13	0.0833333	0.25	1	1.11394	0	0.60206	#DIV/0!
				1	1												TreatmentA	P23511-2	NFYA	25|35|27	87	29	3	0|0|0	1	1	1	1	1	39.83	290	0		87	29	1.93952	1.4624	88	0.0114943	0.0344828	1	1.94448	0	1.4624	#DIV/0!
				1	1												TreatmentA	Q9NTX7-2	RNF146	17|13|12	42	14	3	0|0|0	1	1	1	1	1	20.55	140	0		42	14	1.62325	1.14613	43	0.0238095	0.0714286	1	1.63347	0	1.14613	#DIV/0!
				1	1												TreatmentA	Q53H80	AKIRIN2	11|13|9	33	11	3	0|0|0	1	1	1	1	1	15.95	110	0		33	11	1.51851	1.04139	34	0.030303	0.0909091	1	1.53148	0	1.04139	#DIV/0!
				1	1												TreatmentA	Q8NCP5-3	ZBTB44	5|4|3	12	4	3	0|0|0	1	1	1	1	1	6.14	40	0		12	4	1.07918	0.60206	13	0.0833333	0.25	1	1.11394	0	0.60206	#DIV/0!
				1	1												TreatmentA	Q96HJ9	FMC1	5|3|5	13	4.33	3	0|0|0	1	1	1	1	1	6.14	43.33	0		13	4.33	1.11394	0.636488	14	0.0769231	0.230947	1	1.14613	0	0.636488	#DIV/0!
				1	1												TreatmentA	Q9BZB8-4	CPEB1	3|3|3	9	3	3	0|0|0	1	1	1	1	1	6.14	30	0		9	3	0.954243	0.477121	10	0.111111	0.333333	1	1	0	0.477121	#DIV/0!
				1	1												TreatmentA	Q9NRX2	MRPL17	7|7|5	19	6.33	3	0|0|0	1	1	1	1	1	9.56	63.33	0		19	6.33	1.27875	0.801404	20	0.0526316	0.157978	1	1.30103	0	0.801404	#DIV/0!
				1	1												TreatmentA	Q9NYK5	MRPL39	20|22|15	57	19	3	0|0|0	1	1	1	1	1	25.07	190	0		57	19	1.75587	1.27875	58	0.0175439	0.0526316	1	1.76343	0	1.27875	#DIV/0!
				1	1												TreatmentA	Q5T8P6-6	RBM26	8|7|8	23	7.67	3	0|0|0	1	1	1	1	1	12.8	76.67	0		23	7.67	1.36173	0.884795	24	0.0434783	0.130378	1	1.38021	0	0.884795	#DIV/0!
				1	1												TreatmentA	Q7L3S4	ZNF771	6|9|8	23	7.67	3	0|0|0	1	1	1	1	1	11.2	76.67	0		23	7.67	1.36173	0.884795	24	0.0434783	0.130378	1	1.38021	0	0.884795	#DIV/0!
				1	1												TreatmentA	O75449	KATNA1	2|8|4	14	4.67	3	0|0|0	1	1	1	1	1	4.3	46.67	0		14	4.67	1.14613	0.669317	15	0.0714286	0.214133	1	1.17609	0	0.669317	#DIV/0!
				1	1												TreatmentA	P17535	JUND	5|8|6	19	6.33	3	0|0|0	1	1	1	1	1	9.56	63.33	0		19	6.33	1.27875	0.801404	20	0.0526316	0.157978	1	1.30103	0	0.801404	#DIV/0!
				1	1												TreatmentA	P05412	JUN	3|5|8	16	5.33	3	0|0|0	1	1	1	1	1	6.14	53.33	0		16	5.33	1.20412	0.726727	17	0.0625	0.187617	1	1.23045	0	0.726727	#DIV/0!
				1	1												TreatmentA	Q13617	CUL2	30|36|17	83	27.67	3	0|0|0	1	1	1	1	1	28.05	276.67	0		83	27.67	1.91908	1.44201	84	0.0120482	0.0361402	1	1.92428	0	1.44201	#DIV/0!
				1	1												TreatmentA	Q92994	BRF1	6|14|11	31	10.33	3	0|0|0	1	1	1	1	1	11.2	103.33	0		31	10.33	1.49136	1.0141	32	0.0322581	0.0968054	1	1.50515	0	1.0141	#DIV/0!
				1	1												TreatmentA	Q969Z0	TBRG4	7|9|4	20	6.67	3	0|0|0	1	1	1	1	1	7.88	66.67	0		20	6.67	1.30103	0.824126	21	0.05	0.149925	1	1.32222	0	0.824126	#DIV/0!
				1	1												TreatmentA	Q93009-3	USP7	4|4|2	10	3.33	3	0|0|0	1	1	1	1	1	4.3	33.33	0		10	3.33	1	0.522444	11	0.1	0.3003	1	1.04139	0	0.522444	#DIV/0!
				1	1												TreatmentA	P17544-4	ATF7	3|5|4	12	4	3	0|0|0	1	1	1	1	1	6.14	40	0		12	4	1.07918	0.60206	13	0.0833333	0.25	1	1.11394	0	0.60206	#DIV/0!
				1	1												TreatmentA	Q9NVN3-3	RIC8B	8|11|13	32	10.67	3	0|0|0	1	1	1	1	1	14.38	106.67	0		32	10.67	1.50515	1.02816	33	0.03125	0.0937207	1	1.51851	0	1.02816	#DIV/0!
				1	1												TreatmentA	Q96NY9	MUS81	2|2|3	7	2.33	3	0|0|0	0.99	1	0.99	1	0.99	4.3	23.33	0		7	2.33	0.845098	0.367356	8	0.142857	0.429185	0.99	0.90309	0	0.367356	#DIV/0!
				1	1												TreatmentA	Q15561-3	TEAD4	2|3|2	7	2.33	3	0|0|0	0.99	1	0.99	1	0.99	4.3	23.33	0		7	2.33	0.845098	0.367356	8	0.142857	0.429185	0.99	0.90309	0	0.367356	#DIV/0!
				1	1												TreatmentA	Q15370	ELOB	2|2|3	7	2.33	3	0|0|0	0.99	1	0.99	1	0.99	4.3	23.33	0		7	2.33	0.845098	0.367356	8	0.142857	0.429185	0.99	0.90309	0	0.367356	#DIV/0!
				1	1												TreatmentA	P07477	PRSS1	2|2|4	8	2.67	3	0|0|0	0.99	1	0.99	1	0.99	4.3	26.67	0		8	2.67	0.90309	0.426511	9	0.125	0.374532	0.99	0.954243	0	0.426511	#DIV/0!
				1	1												TreatmentA	P26373	RPL13	3|2|7	12	4	3	0|0|0	0.99	1	0.99	1	0.99	4.3	40	0		12	4	1.07918	0.60206	13	0.0833333	0.25	0.99	1.11394	0	0.60206	#DIV/0!
				1	1												TreatmentA	Q7Z7H8	MRPL10	4|3|2	9	3	3	0|0|0	0.99	1	0.99	1	0.99	4.3	30	0		9	3	0.954243	0.477121	10	0.111111	0.333333	0.99	1	0	0.477121	#DIV/0!
				1	1												TreatmentA	P00367	GLUD1	2|2|3	7	2.33	3	0|0|0	0.99	1	0.99	1	0.99	4.3	23.33	0		7	2.33	0.845098	0.367356	8	0.142857	0.429185	0.99	0.90309	0	0.367356	#DIV/0!
				1	1												TreatmentA	O94927	HAUS5	2|4|3	9	3	3	0|0|0	0.99	1	0.99	1	0.99	4.3	30	0		9	3	0.954243	0.477121	10	0.111111	0.333333	0.99	1	0	0.477121	#DIV/0!
				1	1												TreatmentA	Q9H9L7	AKIRIN1	6|3|2	11	3.67	3	0|0|0	0.99	1	0.99	1	0.99	4.3	36.67	0		11	3.67	1.04139	0.564666	12	0.0909091	0.27248	0.99	1.07918	0	0.564666	#DIV/0!
				1	1												TreatmentA	Q676U5-2	ATG16L1	2|2|2	6	2	3	0|0|0	0.99	0.99	0.99	0.99	0.99	4.3	20	0		6	2	0.778151	0.30103	7	0.166667	0.5	0.99	0.845098	0	0.30103	#DIV/0!
				1	1												TreatmentA	Q9UER7-3	DAXX	2|3|5	10	3.33	3	0|0|0	0.99	1	0.99	1	0.99	4.3	33.33	0		10	3.33	1	0.522444	11	0.1	0.3003	0.99	1.04139	0	0.522444	#DIV/0!
				1	1												TreatmentA	Q16543	CDC37	2|3|3	8	2.67	3	0|0|0	0.99	1	0.99	1	0.99	4.3	26.67	0		8	2.67	0.90309	0.426511	9	0.125	0.374532	0.99	0.954243	0	0.426511	#DIV/0!
				1	1												TreatmentA	Q15051	IQCB1	2|5|3	10	3.33	3	0|0|0	0.99	1	0.99	1	0.99	4.3	33.33	0		10	3.33	1	0.522444	11	0.1	0.3003	0.99	1.04139	0	0.522444	#DIV/0!
				1	1												TreatmentA	Q5TAQ9	DCAF8	2|3|2	7	2.33	3	0|0|0	0.99	1	0.99	1	0.99	4.3	23.33	0		7	2.33	0.845098	0.367356	8	0.142857	0.429185	0.99	0.90309	0	0.367356	#DIV/0!
				1	1												TreatmentA	P14625	HSP90B1	2|2|9	13	4.33	3	0|2|0	0.81	1	0.81	1	0.81	0.93	6.5	0.01		13	4.33	1.11394	0.636488	14	0.0769231	0.230947	0.81	1.14613	0	0.636488	#DIV/0!
				1	1												TreatmentA	Q8NAF0	ZNF579	0|4|6	10	3.33	3	0|0|0	0.67	1	0.67	1	0.67	-0.24	33.33	0.02		10	3.33	1	0.522444	11	0.1	0.3003	0.67	1.04139	0	0.522444	#DIV/0!
				1	1												TreatmentA	P0CG40	SP9	0|4|3	7	2.33	3	0|0|0	0.67	1	0.67	1	0.67	-0.24	23.33	0.03		7	2.33	0.845098	0.367356	8	0.142857	0.429185	0.67	0.90309	0	0.367356	#DIV/0!
				1	1												TreatmentA	P08047-3	SP1	0|6|3	9	3	3	0|0|0	0.67	1	0.67	1	0.67	-0.24	30	0.03		9	3	0.954243	0.477121	10	0.111111	0.333333	0.67	1	0	0.477121	#DIV/0!
				1	1												TreatmentA	P47929	LGALS7;LGALS7B	0|3|25	28	9.33	3	0|0|0	0.67	1	0.67	1	0.67	-0.24	93.33	0.03		28	9.33	1.44716	0.969882	29	0.0357143	0.107181	0.67	1.4624	0	0.969882	#DIV/0!
				1	1												TreatmentA	A6NFI3	ZNF316	0|3|2	5	1.67	3	0|0|0	0.66	1	0.66	1	0.66	-0.24	16.67	0.04		5	1.67	0.69897	0.222716	6	0.2	0.598802	0.66	0.778151	0	0.222716	#DIV/0!
				1	1												TreatmentA	Q9NS86	LANCL2	2|0|2	4	1.33	3	0|0|0	0.66	0.99	0.66	0.99	0.66	-0.24	13.33	0.06		4	1.33	0.60206	0.123852	5	0.25	0.75188	0.66	0.69897	0	0.123852	#DIV/0!
				1	1												TreatmentA	P18077	RPL35A	0|2|2	4	1.33	3	0|0|0	0.66	0.99	0.66	0.99	0.66	-0.24	13.33	0.06		4	1.33	0.60206	0.123852	5	0.25	0.75188	0.66	0.69897	0	0.123852	#DIV/0!
				1	1												TreatmentA	P20719	HOXA5	2|3|0	5	1.67	3	0|0|0	0.66	1	0.66	1	0.66	-0.24	16.67	0.04		5	1.67	0.69897	0.222716	6	0.2	0.598802	0.66	0.778151	0	0.222716	#DIV/0!
				1	1												TreatmentA	Q13233	MAP3K1	2|2|0	4	1.33	3	0|0|0	0.66	0.99	0.66	0.99	0.66	-0.24	13.33	0.06		4	1.33	0.60206	0.123852	5	0.25	0.75188	0.66	0.69897	0	0.123852	#DIV/0!
				1	1												TreatmentA	Q9UPT9-2	USP22	2|2|0	4	1.33	3	0|0|0	0.66	0.99	0.66	0.99	0.66	-0.24	13.33	0.06		4	1.33	0.60206	0.123852	5	0.25	0.75188	0.66	0.69897	0	0.123852	#DIV/0!
				1	1												TreatmentA	Q96MN5-2	TCEANC2	2|0|3	5	1.67	3	0|0|0	0.66	1	0.66	1	0.66	-0.24	16.67	0.04		5	1.67	0.69897	0.222716	6	0.2	0.598802	0.66	0.778151	0	0.222716	#DIV/0!
				1	1												TreatmentA	Q9P2P5	HECW2	2|3|0	5	1.67	3	0|0|0	0.66	1	0.66	1	0.66	-0.24	16.67	0.04		5	1.67	0.69897	0.222716	6	0.2	0.598802	0.66	0.778151	0	0.222716	#DIV/0!
				1	1												TreatmentA	P11217-2	PYGM	2|0|2	4	1.33	3	0|0|0	0.66	0.99	0.66	0.99	0.66	-0.24	13.33	0.06		4	1.33	0.60206	0.123852	5	0.25	0.75188	0.66	0.69897	0	0.123852	#DIV/0!
				1	1												TreatmentA	Cont_P02662	Cont_P02662	2|0|2	4	1.33	3	0|2|0	0.48	0.72	0.48	0.72	0.48	-2.41	2	0.09		4	1.33	0.60206	0.123852	5	0.25	0.75188	0.48	0.69897	0	0.123852	#DIV/0!
				1	1												TreatmentA	Q13509	TUBB3	2|0|24	26	8.67	3	0|5|0	0.37	1	0.37	1	0.37	-5.79	5.2	0.1		26	8.67	1.41497	0.938019	27	0.0384615	0.11534	0.37	1.43136	0	0.938019	#DIV/0!
				1	1												TreatmentA	Q96AV8-3	E2F7	2|4|6	12	4	3	2|0|4	0.34	0.75	0.34	0.75	0.34	-3.71	2	0.1		12	4	1.07918	0.60206	13	0.0833333	0.25	0.34	1.11394	0	0.60206	#DIV/0!
				1	1												TreatmentA	P16435	POR	0|0|2	2	0.67	3	0|0|0	0.33	0.99	0.33	0.99	0.33	-0.24	6.67	0.36		2	0.67	0.30103	-0.173925	3	0.5	1.49254	0.33	0.477121	0	-0.173925	#DIV/0!
				1	1												TreatmentA	Q9BUF5	TUBB6	0|0|14	14	4.67	3	0|0|0	0.33	1	0.33	1	0.33	-0.24	46.67	0.14		14	4.67	1.14613	0.669317	15	0.0714286	0.214133	0.33	1.17609	0	0.669317	#DIV/0!
				1	1												TreatmentA	Q7L9L4	MOB1B	0|0|2	2	0.67	3	0|0|0	0.33	0.99	0.33	0.99	0.33	-0.24	6.67	0.36		2	0.67	0.30103	-0.173925	3	0.5	1.49254	0.33	0.477121	0	-0.173925	#DIV/0!
				1	1												TreatmentA	P09960-4	LTA4H	0|0|2	2	0.67	3	0|0|0	0.33	0.99	0.33	0.99	0.33	-0.24	6.67	0.36		2	0.67	0.30103	-0.173925	3	0.5	1.49254	0.33	0.477121	0	-0.173925	#DIV/0!
				1	1												TreatmentA	P02545	LMNA	0|0|34	34	11.33	3	0|0|0	0.33	1	0.33	1	0.33	-0.24	113.33	0.11		34	11.33	1.53148	1.05423	35	0.0294118	0.0882613	0.33	1.54407	0	1.05423	#DIV/0!
				1	1												TreatmentA	Q13838	DDX39B	0|0|3	3	1	3	0|0|0	0.33	1	0.33	1	0.33	-0.24	10	0.3		3	1	0.477121	0	4	0.333333	1	0.33	0.60206	0	0	#DIV/0!
				1	1												TreatmentA	O75351	VPS4B	0|0|2	2	0.67	3	0|0|0	0.33	0.99	0.33	0.99	0.33	-0.24	6.67	0.36		2	0.67	0.30103	-0.173925	3	0.5	1.49254	0.33	0.477121	0	-0.173925	#DIV/0!
				1	1												TreatmentA	P57721-3	PCBP3	0|0|4	4	1.33	3	0|0|0	0.33	1	0.33	1	0.33	-0.24	13.33	0.26		4	1.33	0.60206	0.123852	5	0.25	0.75188	0.33	0.69897	0	0.123852	#DIV/0!
				1	1												TreatmentA	P19105	MYL12A	0|0|3	3	1	3	0|0|0	0.33	1	0.33	1	0.33	-0.24	10	0.3		3	1	0.477121	0	4	0.333333	1	0.33	0.60206	0	0	#DIV/0!
				1	1												TreatmentA	P13693	TPT1	0|0|3	3	1	3	0|0|0	0.33	1	0.33	1	0.33	-0.24	10	0.3		3	1	0.477121	0	4	0.333333	1	0.33	0.60206	0	0	#DIV/0!
				1	1												TreatmentA	Q15435-5	PPP1R7	0|0|2	2	0.67	3	0|0|0	0.33	0.99	0.33	0.99	0.33	-0.24	6.67	0.36		2	0.67	0.30103	-0.173925	3	0.5	1.49254	0.33	0.477121	0	-0.173925	#DIV/0!
				1	1												TreatmentA	Q13813-3	SPTAN1	0|0|7	7	2.33	3	0|0|0	0.33	1	0.33	1	0.33	-0.24	23.33	0.2		7	2.33	0.845098	0.367356	8	0.142857	0.429185	0.33	0.90309	0	0.367356	#DIV/0!
				1	1												TreatmentA	Q9UJ70	NAGK	0|0|3	3	1	3	0|0|0	0.33	1	0.33	1	0.33	-0.24	10	0.3		3	1	0.477121	0	4	0.333333	1	0.33	0.60206	0	0	#DIV/0!
				1	1												TreatmentA	P07355	ANXA2	0|0|22	22	7.33	3	3|4|3	0.33	1	0.33	1	0.33	-13.28	2.2	0.18		22	7.33	1.34242	0.865104	23	0.0454545	0.136426	0.33	1.36173	0	0.865104	#DIV/0!
				1	1												TreatmentA	P23381-2	WARS	0|0|2	2	0.67	3	0|0|0	0.33	0.99	0.33	0.99	0.33	-0.24	6.67	0.36		2	0.67	0.30103	-0.173925	3	0.5	1.49254	0.33	0.477121	0	-0.173925	#DIV/0!
				1	1												TreatmentA	Q08188	TGM3	0|0|13	13	4.33	3	0|4|3	0.33	1	0.33	1	0.33	-8.79	1.86	0.36		13	4.33	1.11394	0.636488	14	0.0769231	0.230947	0.33	1.14613	0	0.636488	#DIV/0!
				1	1												TreatmentA	Q15365	PCBP1	0|0|6	6	2	3	0|0|0	0.33	1	0.33	1	0.33	-0.24	20	0.21		6	2	0.778151	0.30103	7	0.166667	0.5	0.33	0.845098	0	0.30103	#DIV/0!
				1	1												TreatmentA	Q13835-2	PKP1	0|0|18	18	6	3	0|0|0	0.33	1	0.33	1	0.33	-0.24	60	0.13		18	6	1.25527	0.778151	19	0.0555556	0.166667	0.33	1.27875	0	0.778151	#DIV/0!
				1	1												TreatmentA	P29401	TKT	0|0|4	4	1.33	3	0|0|0	0.33	1	0.33	1	0.33	-0.24	13.33	0.26		4	1.33	0.60206	0.123852	5	0.25	0.75188	0.33	0.69897	0	0.123852	#DIV/0!
				1	1												TreatmentA	P14735	IDE	0|0|9	9	3	3	0|0|0	0.33	1	0.33	1	0.33	-0.24	30	0.17		9	3	0.954243	0.477121	10	0.111111	0.333333	0.33	1	0	0.477121	#DIV/0!
				1	1												TreatmentA	P0DP23	CALM1	0|0|9	9	3	3	0|0|0	0.33	1	0.33	1	0.33	-0.24	30	0.17		9	3	0.954243	0.477121	10	0.111111	0.333333	0.33	1	0	0.477121	#DIV/0!
				1	1												TreatmentA	P30044-4	PRDX5	0|0|2	2	0.67	3	0|0|0	0.33	0.99	0.33	0.99	0.33	-0.24	6.67	0.36		2	0.67	0.30103	-0.173925	3	0.5	1.49254	0.33	0.477121	0	-0.173925	#DIV/0!
				1	1												TreatmentA	P61158	ACTR3	0|0|2	2	0.67	3	0|0|0	0.33	0.99	0.33	0.99	0.33	-0.24	6.67	0.36		2	0.67	0.30103	-0.173925	3	0.5	1.49254	0.33	0.477121	0	-0.173925	#DIV/0!
				1	1												TreatmentA	P58107	EPPK1	0|0|56	56	18.67	3	0|0|0	0.33	1	0.33	1	0.33	-0.24	186.67	0.11		56	18.67	1.74819	1.27114	57	0.0178571	0.0535619	0.33	1.75587	0	1.27114	#DIV/0!
				1	1												TreatmentA	Q6ZVX7	NCCRP1	0|0|4	4	1.33	3	0|0|0	0.33	1	0.33	1	0.33	-0.24	13.33	0.26		4	1.33	0.60206	0.123852	5	0.25	0.75188	0.33	0.69897	0	0.123852	#DIV/0!
				1	1												TreatmentA	P62805	HIST1H4L;HIST1H4K;HIST4H4;HIST1H4I;HIST1H4C;HIST1H4B;HIST1H4J;HIST2H4A;HIST1H4A;HIST1H4E;HIST1H4F;HIST2H4B;HIST1H4H;HIST1H4D	0|0|12	12	4	3	0|0|0	0.33	1	0.33	1	0.33	-0.24	40	0.15		12	4	1.07918	0.60206	13	0.0833333	0.25	0.33	1.11394	0	0.60206	#DIV/0!
				1	1												TreatmentA	P62753	RPS6	0|0|4	4	1.33	3	0|0|0	0.33	1	0.33	1	0.33	-0.24	13.33	0.26		4	1.33	0.60206	0.123852	5	0.25	0.75188	0.33	0.69897	0	0.123852	#DIV/0!
				1	1												TreatmentA	P17931	LGALS3	0|0|4	4	1.33	3	0|0|0	0.33	1	0.33	1	0.33	-0.24	13.33	0.26		4	1.33	0.60206	0.123852	5	0.25	0.75188	0.33	0.69897	0	0.123852	#DIV/0!
				1	1												TreatmentA	P60174	TPI1	0|0|6	6	2	3	0|0|0	0.33	1	0.33	1	0.33	-0.24	20	0.21		6	2	0.778151	0.30103	7	0.166667	0.5	0.33	0.845098	0	0.30103	#DIV/0!
				1	1												TreatmentA	P07910-2	HNRNPC	0|0|4	4	1.33	3	0|0|0	0.33	1	0.33	1	0.33	-0.24	13.33	0.26		4	1.33	0.60206	0.123852	5	0.25	0.75188	0.33	0.69897	0	0.123852	#DIV/0!
				1	1												TreatmentA	O14980	XPO1	0|0|3	3	1	3	0|0|0	0.33	1	0.33	1	0.33	-0.24	10	0.3		3	1	0.477121	0	4	0.333333	1	0.33	0.60206	0	0	#DIV/0!
				1	1												TreatmentA	P63220	RPS21	0|0|2	2	0.67	3	0|0|0	0.33	0.99	0.33	0.99	0.33	-0.24	6.67	0.36		2	0.67	0.30103	-0.173925	3	0.5	1.49254	0.33	0.477121	0	-0.173925	#DIV/0!
				1	1												TreatmentA	P26038	MSN	0|0|7	7	2.33	3	0|0|0	0.33	1	0.33	1	0.33	-0.24	23.33	0.2		7	2.33	0.845098	0.367356	8	0.142857	0.429185	0.33	0.90309	0	0.367356	#DIV/0!
				1	1												TreatmentA	Q9NZT2-2	OGFR	3|0|0	3	1	3	0|0|0	0.33	1	0.33	1	0.33	-0.24	10	0.3		3	1	0.477121	0	4	0.333333	1	0.33	0.60206	0	0	#DIV/0!
				1	1												TreatmentA	P62714	PPP2CB	0|0|2	2	0.67	3	0|0|0	0.33	0.99	0.33	0.99	0.33	-0.24	6.67	0.36		2	0.67	0.30103	-0.173925	3	0.5	1.49254	0.33	0.477121	0	-0.173925	#DIV/0!
				1	1												TreatmentA	P30086	PEBP1	0|0|2	2	0.67	3	0|0|0	0.33	0.99	0.33	0.99	0.33	-0.24	6.67	0.36		2	0.67	0.30103	-0.173925	3	0.5	1.49254	0.33	0.477121	0	-0.173925	#DIV/0!
				1	1												TreatmentA	P06744	GPI	0|0|7	7	2.33	3	0|0|0	0.33	1	0.33	1	0.33	-0.24	23.33	0.2		7	2.33	0.845098	0.367356	8	0.142857	0.429185	0.33	0.90309	0	0.367356	#DIV/0!
				1	1												TreatmentA	O00299	CLIC1	0|0|5	5	1.67	3	0|0|0	0.33	1	0.33	1	0.33	-0.24	16.67	0.23		5	1.67	0.69897	0.222716	6	0.2	0.598802	0.33	0.778151	0	0.222716	#DIV/0!
				1	1												TreatmentA	P05109	S100A8	0|0|7	7	2.33	3	0|0|0	0.33	1	0.33	1	0.33	-0.24	23.33	0.2		7	2.33	0.845098	0.367356	8	0.142857	0.429185	0.33	0.90309	0	0.367356	#DIV/0!
				1	1												TreatmentA	O60437	PPL	0|0|26	26	8.67	3	0|0|0	0.33	1	0.33	1	0.33	-0.24	86.67	0.11		26	8.67	1.41497	0.938019	27	0.0384615	0.11534	0.33	1.43136	0	0.938019	#DIV/0!
				1	1												TreatmentA	Q15046	KARS	0|0|2	2	0.67	3	0|0|0	0.33	0.99	0.33	0.99	0.33	-0.24	6.67	0.36		2	0.67	0.30103	-0.173925	3	0.5	1.49254	0.33	0.477121	0	-0.173925	#DIV/0!
				1	1												TreatmentA	P37837-2	TALDO1	0|0|2	2	0.67	3	0|0|0	0.33	0.99	0.33	0.99	0.33	-0.24	6.67	0.36		2	0.67	0.30103	-0.173925	3	0.5	1.49254	0.33	0.477121	0	-0.173925	#DIV/0!
				1	1												TreatmentA	P15924	DSP	0|0|113	113	37.67	3	5|30|20	0.33	1	0.33	1	0.33	-78.95	2.05	0.25		113	37.67	2.05308	1.576	114	0.00884956	0.0265463	0.33	2.0569	0	1.576	#DIV/0!
				1	1												TreatmentA	P60660	MYL6	0|0|5	5	1.67	3	0|0|0	0.33	1	0.33	1	0.33	-0.24	16.67	0.23		5	1.67	0.69897	0.222716	6	0.2	0.598802	0.33	0.778151	0	0.222716	#DIV/0!
				1	1												TreatmentA	P46940	IQGAP1	0|0|14	14	4.67	3	0|0|0	0.33	1	0.33	1	0.33	-0.24	46.67	0.14		14	4.67	1.14613	0.669317	15	0.0714286	0.214133	0.33	1.17609	0	0.669317	#DIV/0!
				1	1												TreatmentA	P02679-2	FGG	0|0|7	7	2.33	3	0|0|0	0.33	1	0.33	1	0.33	-0.24	23.33	0.2		7	2.33	0.845098	0.367356	8	0.142857	0.429185	0.33	0.90309	0	0.367356	#DIV/0!
				1	1												TreatmentA	Q13867	BLMH	0|0|2	2	0.67	3	0|0|0	0.33	0.99	0.33	0.99	0.33	-0.24	6.67	0.36		2	0.67	0.30103	-0.173925	3	0.5	1.49254	0.33	0.477121	0	-0.173925	#DIV/0!
				1	1												TreatmentA	Q13432-2	UNC119	2|0|0	2	0.67	3	0|0|0	0.33	0.99	0.33	0.99	0.33	-0.24	6.67	0.36		2	0.67	0.30103	-0.173925	3	0.5	1.49254	0.33	0.477121	0	-0.173925	#DIV/0!
				1	1												TreatmentA	P52907	CAPZA1	0|0|2	2	0.67	3	0|0|0	0.33	0.99	0.33	0.99	0.33	-0.24	6.67	0.36		2	0.67	0.30103	-0.173925	3	0.5	1.49254	0.33	0.477121	0	-0.173925	#DIV/0!
				1	1												TreatmentA	P51959	CCNG1	0|3|0	3	1	3	0|0|0	0.33	1	0.33	1	0.33	-0.24	10	0.3		3	1	0.477121	0	4	0.333333	1	0.33	0.60206	0	0	#DIV/0!
				1	1												TreatmentA	O00204-2	SULT2B1	0|0|3	3	1	3	0|0|0	0.33	1	0.33	1	0.33	-0.24	10	0.3		3	1	0.477121	0	4	0.333333	1	0.33	0.60206	0	0	#DIV/0!
				1	1												TreatmentA	P04439	HLA-A	0|0|3	3	1	3	0|0|0	0.33	1	0.33	1	0.33	-0.24	10	0.3		3	1	0.477121	0	4	0.333333	1	0.33	0.60206	0	0	#DIV/0!
				1	1												TreatmentA	O15020-2	SPTBN2	0|0|3	3	1	3	0|0|0	0.33	1	0.33	1	0.33	-0.24	10	0.3		3	1	0.477121	0	4	0.333333	1	0.33	0.60206	0	0	#DIV/0!
				1	1												TreatmentA	P49411	TUFM	0|0|2	2	0.67	3	0|0|0	0.33	0.99	0.33	0.99	0.33	-0.24	6.67	0.36		2	0.67	0.30103	-0.173925	3	0.5	1.49254	0.33	0.477121	0	-0.173925	#DIV/0!
				1	1												TreatmentA	P02671-2	FGA	0|0|2	2	0.67	3	0|0|0	0.33	0.99	0.33	0.99	0.33	-0.24	6.67	0.36		2	0.67	0.30103	-0.173925	3	0.5	1.49254	0.33	0.477121	0	-0.173925	#DIV/0!
				1	1												TreatmentA	P27482	CALML3	0|0|5	5	1.67	3	0|0|0	0.33	1	0.33	1	0.33	-0.24	16.67	0.23		5	1.67	0.69897	0.222716	6	0.2	0.598802	0.33	0.778151	0	0.222716	#DIV/0!
				1	1												TreatmentA	Q6UWP8	SBSN	0|0|14	14	4.67	3	0|3|0	0.33	1	0.33	1	0.33	-2.83	4.67	0.3		14	4.67	1.14613	0.669317	15	0.0714286	0.214133	0.33	1.17609	0	0.669317	#DIV/0!
				1	1												TreatmentA	P06396-2	GSN	0|0|9	9	3	3	0|0|0	0.33	1	0.33	1	0.33	-0.24	30	0.17		9	3	0.954243	0.477121	10	0.111111	0.333333	0.33	1	0	0.477121	#DIV/0!
				1	1												TreatmentA	P23528	CFL1	0|0|6	6	2	3	0|0|0	0.33	1	0.33	1	0.33	-0.24	20	0.21		6	2	0.778151	0.30103	7	0.166667	0.5	0.33	0.845098	0	0.30103	#DIV/0!
				1	1												TreatmentA	P30101	PDIA3	0|0|7	7	2.33	3	0|0|0	0.33	1	0.33	1	0.33	-0.24	23.33	0.2		7	2.33	0.845098	0.367356	8	0.142857	0.429185	0.33	0.90309	0	0.367356	#DIV/0!
				1	1												TreatmentA	P27797	CALR	0|0|5	5	1.67	3	0|0|0	0.33	1	0.33	1	0.33	-0.24	16.67	0.23		5	1.67	0.69897	0.222716	6	0.2	0.598802	0.33	0.778151	0	0.222716	#DIV/0!
				1	1												TreatmentA	Q9BYD3-2	MRPL4	2|0|0	2	0.67	3	0|0|0	0.33	0.99	0.33	0.99	0.33	-0.24	6.67	0.36		2	0.67	0.30103	-0.173925	3	0.5	1.49254	0.33	0.477121	0	-0.173925	#DIV/0!
				1	1												TreatmentA	Q9BQ50	TREX2	0|0|3	3	1	3	0|0|0	0.33	1	0.33	1	0.33	-0.24	10	0.3		3	1	0.477121	0	4	0.333333	1	0.33	0.60206	0	0	#DIV/0!
				1	1												TreatmentA	P00558-2	PGK1	0|0|7	7	2.33	3	0|0|0	0.33	1	0.33	1	0.33	-0.24	23.33	0.2		7	2.33	0.845098	0.367356	8	0.142857	0.429185	0.33	0.90309	0	0.367356	#DIV/0!
				1	1												TreatmentA	P06702	S100A9	0|0|19	19	6.33	3	0|2|0	0.33	1	0.33	1	0.33	-2.41	9.5	0.21		19	6.33	1.27875	0.801404	20	0.0526316	0.157978	0.33	1.30103	0	0.801404	#DIV/0!
				1	1												TreatmentA	P01834	IGKC	0|0|21	21	7	3	0|0|0	0.33	1	0.33	1	0.33	-0.24	70	0.13		21	7	1.32222	0.845098	22	0.047619	0.142857	0.33	1.34242	0	0.845098	#DIV/0!
				1	1												TreatmentA	Cont_P20930	Cont_P20930	0|0|14	14	4.67	3	0|0|0	0.33	1	0.33	1	0.33	-0.24	46.67	0.14		14	4.67	1.14613	0.669317	15	0.0714286	0.214133	0.33	1.17609	0	0.669317	#DIV/0!
				1	1												TreatmentA	P18669	PGAM1	0|0|4	4	1.33	3	0|0|0	0.33	1	0.33	1	0.33	-0.24	13.33	0.26		4	1.33	0.60206	0.123852	5	0.25	0.75188	0.33	0.69897	0	0.123852	#DIV/0!
				1	1												TreatmentA	Cont_A2I7N3	Cont_A2I7N3	0|2|0	2	0.67	3	0|0|0	0.33	0.99	0.33	0.99	0.33	-0.24	6.67	0.36		2	0.67	0.30103	-0.173925	3	0.5	1.49254	0.33	0.477121	0	-0.173925	#DIV/0!
				1	1												TreatmentA	P05141	SLC25A5	0|0|4	4	1.33	3	0|0|0	0.33	1	0.33	1	0.33	-0.24	13.33	0.26		4	1.33	0.60206	0.123852	5	0.25	0.75188	0.33	0.69897	0	0.123852	#DIV/0!
				1	1												TreatmentA	Cont_A2I7N0	Cont_A2I7N0	0|4|0	4	1.33	3	0|0|0	0.33	1	0.33	1	0.33	-0.24	13.33	0.26		4	1.33	0.60206	0.123852	5	0.25	0.75188	0.33	0.69897	0	0.123852	#DIV/0!
				1	1												TreatmentA	P37802	TAGLN2	0|0|5	5	1.67	3	0|0|0	0.33	1	0.33	1	0.33	-0.24	16.67	0.23		5	1.67	0.69897	0.222716	6	0.2	0.598802	0.33	0.778151	0	0.222716	#DIV/0!
				1	1												TreatmentA	P25705	ATP5A1	0|0|10	10	3.33	3	0|0|0	0.33	1	0.33	1	0.33	-0.24	33.33	0.17		10	3.33	1	0.522444	11	0.1	0.3003	0.33	1.04139	0	0.522444	#DIV/0!
				1	1												TreatmentA	P29373	CRABP2	0|0|2	2	0.67	3	0|0|0	0.33	0.99	0.33	0.99	0.33	-0.24	6.67	0.36		2	0.67	0.30103	-0.173925	3	0.5	1.49254	0.33	0.477121	0	-0.173925	#DIV/0!
				1	1												TreatmentA	Q07955-3	SRSF1	0|0|3	3	1	3	0|0|0	0.33	1	0.33	1	0.33	-0.24	10	0.3		3	1	0.477121	0	4	0.333333	1	0.33	0.60206	0	0	#DIV/0!
				1	1												TreatmentA	Q9H4H8-2	FAM83D	0|3|0	3	1	3	0|0|0	0.33	1	0.33	1	0.33	-0.24	10	0.3		3	1	0.477121	0	4	0.333333	1	0.33	0.60206	0	0	#DIV/0!
				1	1												TreatmentA	Q15084-3	PDIA6	0|0|3	3	1	3	0|0|0	0.33	1	0.33	1	0.33	-0.24	10	0.3		3	1	0.477121	0	4	0.333333	1	0.33	0.60206	0	0	#DIV/0!
				1	1												TreatmentA	P40121	CAPG	0|0|3	3	1	3	0|0|0	0.33	1	0.33	1	0.33	-0.24	10	0.3		3	1	0.477121	0	4	0.333333	1	0.33	0.60206	0	0	#DIV/0!
				1	1												TreatmentA	P29508	SERPINB3	0|0|38	38	12.67	3	2|7|4	0.33	1	0.33	1	0.33	-17.57	2.92	0.14		38	12.67	1.57978	1.10278	39	0.0263158	0.0789266	0.33	1.59106	0	1.10278	#DIV/0!
				1	1												TreatmentA	P10644-2	PRKAR1A	0|2|0	2	0.67	3	0|0|0	0.33	0.99	0.33	0.99	0.33	-0.24	6.67	0.36		2	0.67	0.30103	-0.173925	3	0.5	1.49254	0.33	0.477121	0	-0.173925	#DIV/0!
				1	1												TreatmentA	P05091	ALDH2	0|0|8	8	2.67	3	0|0|0	0.33	1	0.33	1	0.33	-0.24	26.67	0.19		8	2.67	0.90309	0.426511	9	0.125	0.374532	0.33	0.954243	0	0.426511	#DIV/0!
				1	1												TreatmentA	P16152-2	CBR1	0|0|3	3	1	3	0|0|0	0.33	1	0.33	1	0.33	-0.24	10	0.3		3	1	0.477121	0	4	0.333333	1	0.33	0.60206	0	0	#DIV/0!
				1	1												TreatmentA	P07476	IVL	0|0|13	13	4.33	3	0|0|0	0.33	1	0.33	1	0.33	-0.24	43.33	0.15		13	4.33	1.11394	0.636488	14	0.0769231	0.230947	0.33	1.14613	0	0.636488	#DIV/0!
				1	1												TreatmentA	P32926	DSG3	0|0|4	4	1.33	3	0|0|0	0.33	1	0.33	1	0.33	-0.24	13.33	0.26		4	1.33	0.60206	0.123852	5	0.25	0.75188	0.33	0.69897	0	0.123852	#DIV/0!
				1	1												TreatmentA	P36952	SERPINB5	0|0|12	12	4	3	0|0|0	0.33	1	0.33	1	0.33	-0.24	40	0.15		12	4	1.07918	0.60206	13	0.0833333	0.25	0.33	1.11394	0	0.60206	#DIV/0!
				1	1												TreatmentA	P07339	CTSD	0|0|8	8	2.67	3	0|2|2	0.33	1	0.33	1	0.33	-4.84	2	0.3		8	2.67	0.90309	0.426511	9	0.125	0.374532	0.33	0.954243	0	0.426511	#DIV/0!
				1	1												TreatmentA	Q00610-2	CLTC	0|0|14	14	4.67	3	6|0|0	0.33	0.98	0.33	0.98	0.33	-6.68	2.33	0.41		14	4.67	1.14613	0.669317	15	0.0714286	0.214133	0.33	1.17609	0	0.669317	#DIV/0!
				1	1												TreatmentA	Q9Y446	PKP3	0|0|4	4	1.33	3	0|0|0	0.33	1	0.33	1	0.33	-0.24	13.33	0.26		4	1.33	0.60206	0.123852	5	0.25	0.75188	0.33	0.69897	0	0.123852	#DIV/0!
				1	1												TreatmentA	O15231	ZNF185	0|0|4	4	1.33	3	0|0|0	0.33	1	0.33	1	0.33	-0.24	13.33	0.26		4	1.33	0.60206	0.123852	5	0.25	0.75188	0.33	0.69897	0	0.123852	#DIV/0!
				1	1												TreatmentA	P35222	CTNNB1	0|0|2	2	0.67	3	0|0|0	0.33	0.99	0.33	0.99	0.33	-0.24	6.67	0.36		2	0.67	0.30103	-0.173925	3	0.5	1.49254	0.33	0.477121	0	-0.173925	#DIV/0!
				1	1												TreatmentA	P38646	HSPA9	0|0|3	3	1	3	0|0|0	0.33	1	0.33	1	0.33	-0.24	10	0.3		3	1	0.477121	0	4	0.333333	1	0.33	0.60206	0	0	#DIV/0!
				1	1												TreatmentA	Q9HCC6	HES4	0|2|0	2	0.67	3	0|0|0	0.33	0.99	0.33	0.99	0.33	-0.24	6.67	0.36		2	0.67	0.30103	-0.173925	3	0.5	1.49254	0.33	0.477121	0	-0.173925	#DIV/0!
				1	1												TreatmentA	P15374	UCHL3	0|0|2	2	0.67	3	0|0|0	0.33	0.99	0.33	0.99	0.33	-0.24	6.67	0.36		2	0.67	0.30103	-0.173925	3	0.5	1.49254	0.33	0.477121	0	-0.173925	#DIV/0!
				1	1												TreatmentA	P47756	CAPZB	0|0|3	3	1	3	0|0|0	0.33	1	0.33	1	0.33	-0.24	10	0.3		3	1	0.477121	0	4	0.333333	1	0.33	0.60206	0	0	#DIV/0!
				1	1												TreatmentA	Q7Z406	MYH14	0|0|5	5	1.67	3	0|0|0	0.33	1	0.33	1	0.33	-0.24	16.67	0.23		5	1.67	0.69897	0.222716	6	0.2	0.598802	0.33	0.778151	0	0.222716	#DIV/0!
				1	1												TreatmentA	P42677	RPS27	0|0|2	2	0.67	3	0|0|0	0.33	0.99	0.33	0.99	0.33	-0.24	6.67	0.36		2	0.67	0.30103	-0.173925	3	0.5	1.49254	0.33	0.477121	0	-0.173925	#DIV/0!
				1	1												TreatmentA	Q07065	CKAP4	0|0|4	4	1.33	3	0|0|0	0.33	1	0.33	1	0.33	-0.24	13.33	0.26		4	1.33	0.60206	0.123852	5	0.25	0.75188	0.33	0.69897	0	0.123852	#DIV/0!
				1	1												TreatmentA	Q15149-7	PLEC	0|0|27	27	9	3	0|0|0	0.33	1	0.33	1	0.33	-0.24	90	0.11		27	9	1.43136	0.954243	28	0.037037	0.111111	0.33	1.44716	0	0.954243	#DIV/0!
				1	1												TreatmentA	Cont_P34955	Cont_P34955	0|3|0	3	1	3	0|0|0	0.33	1	0.33	1	0.33	-0.24	10	0.3		3	1	0.477121	0	4	0.333333	1	0.33	0.60206	0	0	#DIV/0!
				1	1												TreatmentA	Q8WVV4	POF1B	0|0|8	8	2.67	3	0|0|0	0.33	1	0.33	1	0.33	-0.24	26.67	0.19		8	2.67	0.90309	0.426511	9	0.125	0.374532	0.33	0.954243	0	0.426511	#DIV/0!
				1	1												TreatmentA	Q6UWP8-2	SBSN	0|0|5	5	1.67	3	0|0|0	0.33	1	0.33	1	0.33	-0.24	16.67	0.23		5	1.67	0.69897	0.222716	6	0.2	0.598802	0.33	0.778151	0	0.222716	#DIV/0!
				1	1												TreatmentA	P59998	ARPC4	0|0|3	3	1	3	0|0|0	0.33	1	0.33	1	0.33	-0.24	10	0.3		3	1	0.477121	0	4	0.333333	1	0.33	0.60206	0	0	#DIV/0!
				1	1												TreatmentA	P51659	HSD17B4	0|0|3	3	1	3	0|0|0	0.33	1	0.33	1	0.33	-0.24	10	0.3		3	1	0.477121	0	4	0.333333	1	0.33	0.60206	0	0	#DIV/0!
				1	1												TreatmentA	P49748-2	ACADVL	0|0|2	2	0.67	3	0|0|0	0.33	0.99	0.33	0.99	0.33	-0.24	6.67	0.36		2	0.67	0.30103	-0.173925	3	0.5	1.49254	0.33	0.477121	0	-0.173925	#DIV/0!
				1	1												TreatmentA	P29034	S100A2	0|0|2	2	0.67	3	0|0|0	0.33	0.99	0.33	0.99	0.33	-0.24	6.67	0.36		2	0.67	0.30103	-0.173925	3	0.5	1.49254	0.33	0.477121	0	-0.173925	#DIV/0!
				1	1												TreatmentA	P30740	SERPINB1	0|0|3	3	1	3	0|0|0	0.33	1	0.33	1	0.33	-0.24	10	0.3		3	1	0.477121	0	4	0.333333	1	0.33	0.60206	0	0	#DIV/0!
				1	1												TreatmentA	P21796	VDAC1	0|0|4	4	1.33	3	0|0|0	0.33	1	0.33	1	0.33	-0.24	13.33	0.26		4	1.33	0.60206	0.123852	5	0.25	0.75188	0.33	0.69897	0	0.123852	#DIV/0!
				1	1												TreatmentA	Q14592-2	ZNF460	0|2|0	2	0.67	3	0|0|0	0.33	0.99	0.33	0.99	0.33	-0.24	6.67	0.36		2	0.67	0.30103	-0.173925	3	0.5	1.49254	0.33	0.477121	0	-0.173925	#DIV/0!
				1	1												TreatmentA	Q15369	ELOC	0|2|0	2	0.67	3	0|0|0	0.33	0.99	0.33	0.99	0.33	-0.24	6.67	0.36		2	0.67	0.30103	-0.173925	3	0.5	1.49254	0.33	0.477121	0	-0.173925	#DIV/0!
				1	1												TreatmentA	Q16629-3	SRSF7	0|0|2	2	0.67	3	0|0|0	0.33	0.99	0.33	0.99	0.33	-0.24	6.67	0.36		2	0.67	0.30103	-0.173925	3	0.5	1.49254	0.33	0.477121	0	-0.173925	#DIV/0!
				1	1												TreatmentA	P07737	PFN1	0|0|8	8	2.67	3	0|0|0	0.33	1	0.33	1	0.33	-0.24	26.67	0.19		8	2.67	0.90309	0.426511	9	0.125	0.374532	0.33	0.954243	0	0.426511	#DIV/0!
				1	1												TreatmentA	P01859-1	IGHG2	0|0|9	9	3	3	0|0|0	0.33	1	0.33	1	0.33	-0.24	30	0.17		9	3	0.954243	0.477121	10	0.111111	0.333333	0.33	1	0	0.477121	#DIV/0!
				1	1												TreatmentA	P09601	HMOX1	0|0|3	3	1	3	0|0|0	0.33	1	0.33	1	0.33	-0.24	10	0.3		3	1	0.477121	0	4	0.333333	1	0.33	0.60206	0	0	#DIV/0!
				1	1												TreatmentA	P40939	HADHA	0|0|3	3	1	3	0|0|0	0.33	1	0.33	1	0.33	-0.24	10	0.3		3	1	0.477121	0	4	0.333333	1	0.33	0.60206	0	0	#DIV/0!
				1	1												TreatmentA	P62854	RPS26	0|0|5	5	1.67	3	0|0|0	0.33	1	0.33	1	0.33	-0.24	16.67	0.23		5	1.67	0.69897	0.222716	6	0.2	0.598802	0.33	0.778151	0	0.222716	#DIV/0!
				1	1												TreatmentA	Cont_Q3SYV4	Cont_Q3SYV4	0|0|4	4	1.33	3	0|0|0	0.33	1	0.33	1	0.33	-0.24	13.33	0.26		4	1.33	0.60206	0.123852	5	0.25	0.75188	0.33	0.69897	0	0.123852	#DIV/0!
				1	1												TreatmentA	P15336-5	ATF2	0|0|3	3	1	3	0|0|0	0.33	1	0.33	1	0.33	-0.24	10	0.3		3	1	0.477121	0	4	0.333333	1	0.33	0.60206	0	0	#DIV/0!
				1	1												TreatmentA	P09211	GSTP1	0|0|9	9	3	3	0|0|0	0.33	1	0.33	1	0.33	-0.24	30	0.17		9	3	0.954243	0.477121	10	0.111111	0.333333	0.33	1	0	0.477121	#DIV/0!
				1	1												TreatmentA	P62304	SNRPE	0|0|2	2	0.67	3	0|0|0	0.33	0.99	0.33	0.99	0.33	-0.24	6.67	0.36		2	0.67	0.30103	-0.173925	3	0.5	1.49254	0.33	0.477121	0	-0.173925	#DIV/0!
				1	1												TreatmentA	P31949	S100A11	0|0|5	5	1.67	3	0|0|0	0.33	1	0.33	1	0.33	-0.24	16.67	0.23		5	1.67	0.69897	0.222716	6	0.2	0.598802	0.33	0.778151	0	0.222716	#DIV/0!
				1	1												TreatmentA	Cont_Q9TTE1	Cont_Q9TTE1	0|3|0	3	1	3	0|0|0	0.33	1	0.33	1	0.33	-0.24	10	0.3		3	1	0.477121	0	4	0.333333	1	0.33	0.60206	0	0	#DIV/0!
				1	1												TreatmentA	Q9H0U9	TSPYL1	0|2|0	2	0.67	3	0|0|0	0.33	0.99	0.33	0.99	0.33	-0.24	6.67	0.36		2	0.67	0.30103	-0.173925	3	0.5	1.49254	0.33	0.477121	0	-0.173925	#DIV/0!
				1	1												TreatmentA	Q9H0U4	RAB1B	0|0|4	4	1.33	3	0|0|0	0.33	1	0.33	1	0.33	-0.24	13.33	0.26		4	1.33	0.60206	0.123852	5	0.25	0.75188	0.33	0.69897	0	0.123852	#DIV/0!
				1	1												TreatmentA	P01857-1	IGHG1	0|0|35	35	11.67	3	0|0|0	0.33	1	0.33	1	0.33	-0.24	116.67	0.11		35	11.67	1.54407	1.06707	36	0.0285714	0.0856898	0.33	1.5563	0	1.06707	#DIV/0!
				1	1												TreatmentA	P04083	ANXA1	0|0|16	16	5.33	3	0|4|0	0.33	1	0.33	1	0.33	-4.31	4	0.35		16	5.33	1.20412	0.726727	17	0.0625	0.187617	0.33	1.23045	0	0.726727	#DIV/0!
				1	1												TreatmentA	P04080	CSTB	0|0|3	3	1	3	0|0|0	0.33	1	0.33	1	0.33	-0.24	10	0.3		3	1	0.477121	0	4	0.333333	1	0.33	0.60206	0	0	#DIV/0!
				1	1												TreatmentA	P00491	PNP	0|0|2	2	0.67	3	0|0|0	0.33	0.99	0.33	0.99	0.33	-0.24	6.67	0.36		2	0.67	0.30103	-0.173925	3	0.5	1.49254	0.33	0.477121	0	-0.173925	#DIV/0!
				1	1												TreatmentA	Cont_Q3SZR3	Cont_Q3SZR3	0|6|0	6	2	3	0|0|0	0.33	1	0.33	1	0.33	-0.24	20	0.21		6	2	0.778151	0.30103	7	0.166667	0.5	0.33	0.845098	0	0.30103	#DIV/0!
				1	1												TreatmentA	P48729-3	CSNK1A1	0|0|3	3	1	3	0|0|0	0.33	1	0.33	1	0.33	-0.24	10	0.3		3	1	0.477121	0	4	0.333333	1	0.33	0.60206	0	0	#DIV/0!
				1	1												TreatmentA	P48047	ATP5O	0|0|2	2	0.67	3	0|0|0	0.33	0.99	0.33	0.99	0.33	-0.24	6.67	0.36		2	0.67	0.30103	-0.173925	3	0.5	1.49254	0.33	0.477121	0	-0.173925	#DIV/0!
				1	1												TreatmentA	P45880-2	VDAC2	0|0|5	5	1.67	3	0|0|0	0.33	1	0.33	1	0.33	-0.24	16.67	0.23		5	1.67	0.69897	0.222716	6	0.2	0.598802	0.33	0.778151	0	0.222716	#DIV/0!
				1	1												TreatmentA	P08670	VIM	0|0|3	3	1	3	0|0|0	0.33	1	0.33	1	0.33	-0.24	10	0.3		3	1	0.477121	0	4	0.333333	1	0.33	0.60206	0	0	#DIV/0!
				1	1												TreatmentA	P04843	RPN1	0|0|4	4	1.33	3	0|0|0	0.33	1	0.33	1	0.33	-0.24	13.33	0.26		4	1.33	0.60206	0.123852	5	0.25	0.75188	0.33	0.69897	0	0.123852	#DIV/0!
				1	1												TreatmentA	Q92817	EVPL	0|0|16	16	5.33	3	0|0|0	0.33	1	0.33	1	0.33	-0.24	53.33	0.13		16	5.33	1.20412	0.726727	17	0.0625	0.187617	0.33	1.23045	0	0.726727	#DIV/0!
				1	1												TreatmentA	Cont_P41361	Cont_P41361	0|6|0	6	2	3	0|0|0	0.33	1	0.33	1	0.33	-0.24	20	0.21		6	2	0.778151	0.30103	7	0.166667	0.5	0.33	0.845098	0	0.30103	#DIV/0!
				1	1												TreatmentA	Q99623	PHB2	0|0|2	2	0.67	3	0|0|0	0.33	0.99	0.33	0.99	0.33	-0.24	6.67	0.36		2	0.67	0.30103	-0.173925	3	0.5	1.49254	0.33	0.477121	0	-0.173925	#DIV/0!
				1	1												TreatmentA	O15294-4	OGT	2|0|0	2	0.67	3	0|0|0	0.33	0.99	0.33	0.99	0.33	-0.24	6.67	0.36		2	0.67	0.30103	-0.173925	3	0.5	1.49254	0.33	0.477121	0	-0.173925	#DIV/0!
				1	1												TreatmentA	Q15366-7	PCBP2	0|0|4	4	1.33	3	0|0|0	0.33	1	0.33	1	0.33	-0.24	13.33	0.26		4	1.33	0.60206	0.123852	5	0.25	0.75188	0.33	0.69897	0	0.123852	#DIV/0!
				1	1												TreatmentA	Q9BPX5	ARPC5L	0|0|2	2	0.67	3	0|0|0	0.33	0.99	0.33	0.99	0.33	-0.24	6.67	0.36		2	0.67	0.30103	-0.173925	3	0.5	1.49254	0.33	0.477121	0	-0.173925	#DIV/0!
				1	1												TreatmentA	P04792	HSPB1	0|0|14	14	4.67	3	0|0|0	0.33	1	0.33	1	0.33	-0.24	46.67	0.14		14	4.67	1.14613	0.669317	15	0.0714286	0.214133	0.33	1.17609	0	0.669317	#DIV/0!
				1	1												TreatmentA	P30838	ALDH3A1	0|0|2	2	0.67	3	0|0|0	0.33	0.99	0.33	0.99	0.33	-0.24	6.67	0.36		2	0.67	0.30103	-0.173925	3	0.5	1.49254	0.33	0.477121	0	-0.173925	#DIV/0!
				1	1												TreatmentA	P12814-2	ACTN1	0|0|8	8	2.67	3	0|2|0	0.33	1	0.33	1	0.33	-2.41	4	0.35		8	2.67	0.90309	0.426511	9	0.125	0.374532	0.33	0.954243	0	0.426511	#DIV/0!
				1	1												TreatmentA	Q09666	AHNAK	0|0|50	50	16.67	3	0|0|0	0.33	1	0.33	1	0.33	-0.24	166.67	0.11		50	16.67	1.69897	1.22194	51	0.02	0.059988	0.33	1.70757	0	1.22194	#DIV/0!
				1	1												TreatmentA	Q14574-2	DSC3	0|0|4	4	1.33	3	0|0|0	0.33	1	0.33	1	0.33	-0.24	13.33	0.26		4	1.33	0.60206	0.123852	5	0.25	0.75188	0.33	0.69897	0	0.123852	#DIV/0!
				1	1												TreatmentA	Q9NQH7-3	XPNPEP3	0|0|2	2	0.67	3	0|0|0	0.33	0.99	0.33	0.99	0.33	-0.24	6.67	0.36		2	0.67	0.30103	-0.173925	3	0.5	1.49254	0.33	0.477121	0	-0.173925	#DIV/0!
				1	1												TreatmentA	Q96IU2	ZBED3	0|0|2	2	0.67	3	0|0|0	0.33	0.99	0.33	0.99	0.33	-0.24	6.67	0.36		2	0.67	0.30103	-0.173925	3	0.5	1.49254	0.33	0.477121	0	-0.173925	#DIV/0!
				1	1												TreatmentA	G2XKQ0	G2XKQ0	0|0|2	2	0.67	3	0|0|0	0.33	0.99	0.33	0.99	0.33	-0.24	6.67	0.36		2	0.67	0.30103	-0.173925	3	0.5	1.49254	0.33	0.477121	0	-0.173925	#DIV/0!
				1	1												TreatmentA	Q07020-2	RPL18	0|0|2	2	0.67	3	0|0|0	0.33	0.99	0.33	0.99	0.33	-0.24	6.67	0.36		2	0.67	0.30103	-0.173925	3	0.5	1.49254	0.33	0.477121	0	-0.173925	#DIV/0!
				1	1												TreatmentA	O75369-6	FLNB	0|0|8	8	2.67	3	0|0|0	0.33	1	0.33	1	0.33	-0.24	26.67	0.19		8	2.67	0.90309	0.426511	9	0.125	0.374532	0.33	0.954243	0	0.426511	#DIV/0!
				1	1												TreatmentA	Q96G03	PGM2	0|0|2	2	0.67	3	0|0|0	0.33	0.99	0.33	0.99	0.33	-0.24	6.67	0.36		2	0.67	0.30103	-0.173925	3	0.5	1.49254	0.33	0.477121	0	-0.173925	#DIV/0!
				1	1												TreatmentA	P07237	P4HB	0|0|10	10	3.33	3	0|0|0	0.33	1	0.33	1	0.33	-0.24	33.33	0.17		10	3.33	1	0.522444	11	0.1	0.3003	0.33	1.04139	0	0.522444	#DIV/0!
				1	1												TreatmentA	P05089	ARG1	0|0|6	6	2	3	0|2|0	0.33	0.98	0.33	0.98	0.33	-2.41	3	0.41		6	2	0.778151	0.30103	7	0.166667	0.5	0.33	0.845098	0	0.30103	#DIV/0!
				1	1												TreatmentA	P08758	ANXA5	0|0|3	3	1	3	0|0|0	0.33	1	0.33	1	0.33	-0.24	10	0.3		3	1	0.477121	0	4	0.333333	1	0.33	0.60206	0	0	#DIV/0!
				1	1												TreatmentA	P32119	PRDX2	0|0|6	6	2	3	2|0|2	0.33	0.99	0.33	0.99	0.33	-4.84	1.5	0.36		6	2	0.778151	0.30103	7	0.166667	0.5	0.33	0.845098	0	0.30103	#DIV/0!
				1	1												TreatmentA	Q15345	LRRC41	0|3|0	3	1	3	0|0|0	0.33	1	0.33	1	0.33	-0.24	10	0.3		3	1	0.477121	0	4	0.333333	1	0.33	0.60206	0	0	#DIV/0!
				1	1												TreatmentA	Q6NXR4	TTI2	0|3|0	3	1	3	0|0|0	0.33	1	0.33	1	0.33	-0.24	10	0.3		3	1	0.477121	0	4	0.333333	1	0.33	0.60206	0	0	#DIV/0!
				1	1												TreatmentA	P67936	TPM4	0|0|6	6	2	3	0|0|0	0.33	1	0.33	1	0.33	-0.24	20	0.21		6	2	0.778151	0.30103	7	0.166667	0.5	0.33	0.845098	0	0.30103	#DIV/0!
				1	1												TreatmentA	P00918	CA2	0|0|6	6	2	3	0|0|0	0.33	1	0.33	1	0.33	-0.24	20	0.21		6	2	0.778151	0.30103	7	0.166667	0.5	0.33	0.845098	0	0.30103	#DIV/0!
				1	1												TreatmentA	P06733	ENO1	0|0|33	33	11	3	3|15|4	0.33	0.98	0.33	0.98	0.33	-30.11	1.5	0.41		33	11	1.51851	1.04139	34	0.030303	0.0909091	0.33	1.53148	0	1.04139	#DIV/0!
				1	1												TreatmentA	P28347	TEAD1	0|3|0	3	1	3	0|0|0	0.33	1	0.33	1	0.33	-0.24	10	0.3		3	1	0.477121	0	4	0.333333	1	0.33	0.60206	0	0	#DIV/0!
				1	1												TreatmentA	P43490	NAMPT	0|0|3	3	1	3	0|0|0	0.33	1	0.33	1	0.33	-0.24	10	0.3		3	1	0.477121	0	4	0.333333	1	0.33	0.60206	0	0	#DIV/0!
				1	1												TreatmentA	P15531	NME1	0|0|5	5	1.67	3	0|0|0	0.33	1	0.33	1	0.33	-0.24	16.67	0.23		5	1.67	0.69897	0.222716	6	0.2	0.598802	0.33	0.778151	0	0.222716	#DIV/0!
				1	1												TreatmentA	P35232	PHB	0|0|3	3	1	3	0|0|0	0.33	1	0.33	1	0.33	-0.24	10	0.3		3	1	0.477121	0	4	0.333333	1	0.33	0.60206	0	0	#DIV/0!
				1	1												TreatmentA	P19971	TYMP	0|0|12	12	4	3	0|0|0	0.33	1	0.33	1	0.33	-0.24	40	0.15		12	4	1.07918	0.60206	13	0.0833333	0.25	0.33	1.11394	0	0.60206	#DIV/0!
				1	1												TreatmentA	Q8NCY6	MSANTD4	0|0|2	2	0.67	3	0|0|0	0.33	0.99	0.33	0.99	0.33	-0.24	6.67	0.36		2	0.67	0.30103	-0.173925	3	0.5	1.49254	0.33	0.477121	0	-0.173925	#DIV/0!
				1	1												TreatmentA	Q02487-2	DSC2	0|0|5	5	1.67	3	0|0|0	0.33	1	0.33	1	0.33	-0.24	16.67	0.23		5	1.67	0.69897	0.222716	6	0.2	0.598802	0.33	0.778151	0	0.222716	#DIV/0!
				1	1												TreatmentA	O95716	RAB3D	0|0|2	2	0.67	3	0|0|0	0.33	0.99	0.33	0.99	0.33	-0.24	6.67	0.36		2	0.67	0.30103	-0.173925	3	0.5	1.49254	0.33	0.477121	0	-0.173925	#DIV/0!
				1	1												TreatmentA	P38606-2	ATP6V1A	0|0|5	5	1.67	3	0|0|0	0.33	1	0.33	1	0.33	-0.24	16.67	0.23		5	1.67	0.69897	0.222716	6	0.2	0.598802	0.33	0.778151	0	0.222716	#DIV/0!
				1	1												TreatmentA	P12236	SLC25A6	0|0|4	4	1.33	3	0|0|0	0.33	1	0.33	1	0.33	-0.24	13.33	0.26		4	1.33	0.60206	0.123852	5	0.25	0.75188	0.33	0.69897	0	0.123852	#DIV/0!
				1	1												TreatmentA	P42766	RPL35	0|0|2	2	0.67	3	0|0|0	0.33	0.99	0.33	0.99	0.33	-0.24	6.67	0.36		2	0.67	0.30103	-0.173925	3	0.5	1.49254	0.33	0.477121	0	-0.173925	#DIV/0!
				1	1												TreatmentA	Cont_O46375	Cont_O46375	0|13|0	13	4.33	3	0|0|0	0.33	1	0.33	1	0.33	-0.24	43.33	0.15		13	4.33	1.11394	0.636488	14	0.0769231	0.230947	0.33	1.14613	0	0.636488	#DIV/0!
				1	1												TreatmentA	P22087	FBL	0|0|2	2	0.67	3	0|0|0	0.33	0.99	0.33	0.99	0.33	-0.24	6.67	0.36		2	0.67	0.30103	-0.173925	3	0.5	1.49254	0.33	0.477121	0	-0.173925	#DIV/0!
				1	1												TreatmentA	Q9NZT1	CALML5	0|0|31	31	10.33	3	0|2|0	0.33	1	0.33	1	0.33	-2.41	15.5	0.16		31	10.33	1.49136	1.0141	32	0.0322581	0.0968054	0.33	1.50515	0	1.0141	#DIV/0!
				1	1												TreatmentA	P61204	ARF3	0|0|4	4	1.33	3	0|0|0	0.33	1	0.33	1	0.33	-0.24	13.33	0.26		4	1.33	0.60206	0.123852	5	0.25	0.75188	0.33	0.69897	0	0.123852	#DIV/0!
				1	1												TreatmentA	A0A0C4DH25	IGKV3D-20	0|0|2	2	0.67	3	0|0|0	0.33	0.99	0.33	0.99	0.33	-0.24	6.67	0.36		2	0.67	0.30103	-0.173925	3	0.5	1.49254	0.33	0.477121	0	-0.173925	#DIV/0!
				1	1												TreatmentA	P16401	HIST1H1B	0|0|3	3	1	3	0|0|0	0.33	1	0.33	1	0.33	-0.24	10	0.3		3	1	0.477121	0	4	0.333333	1	0.33	0.60206	0	0	#DIV/0!
				1	1												TreatmentA	P16403	HIST1H1C	0|0|3	3	1	3	0|0|0	0.33	1	0.33	1	0.33	-0.24	10	0.3		3	1	0.477121	0	4	0.333333	1	0.33	0.60206	0	0	#DIV/0!
				1	1												TreatmentA	P28838-2	LAP3	0|0|4	4	1.33	3	0|0|0	0.33	1	0.33	1	0.33	-0.24	13.33	0.26		4	1.33	0.60206	0.123852	5	0.25	0.75188	0.33	0.69897	0	0.123852	#DIV/0!
				1	1												TreatmentA	O43707	ACTN4	0|0|21	21	7	3	0|2|0	0.33	1	0.33	1	0.33	-2.41	10.5	0.19		21	7	1.32222	0.845098	22	0.047619	0.142857	0.33	1.34242	0	0.845098	#DIV/0!
				1	1												TreatmentA	P12532	CKMT1A;CKMT1B	0|0|7	7	2.33	3	0|0|0	0.33	1	0.33	1	0.33	-0.24	23.33	0.2		7	2.33	0.845098	0.367356	8	0.142857	0.429185	0.33	0.90309	0	0.367356	#DIV/0!
				1	1												TreatmentA	P51149	RAB7A	0|0|7	7	2.33	3	0|0|0	0.33	1	0.33	1	0.33	-0.24	23.33	0.2		7	2.33	0.845098	0.367356	8	0.142857	0.429185	0.33	0.90309	0	0.367356	#DIV/0!
				1	1												TreatmentA	P27824-3	CANX	0|0|2	2	0.67	3	0|0|0	0.33	0.99	0.33	0.99	0.33	-0.24	6.67	0.36		2	0.67	0.30103	-0.173925	3	0.5	1.49254	0.33	0.477121	0	-0.173925	#DIV/0!
				1	1												TreatmentA	Q8IZ69-2	TRMT2A	0|2|0	2	0.67	3	0|0|0	0.33	0.99	0.33	0.99	0.33	-0.24	6.67	0.36		2	0.67	0.30103	-0.173925	3	0.5	1.49254	0.33	0.477121	0	-0.173925	#DIV/0!
				1	1												TreatmentA	P00387-2	CYB5R3	0|0|2	2	0.67	3	0|0|0	0.33	0.99	0.33	0.99	0.33	-0.24	6.67	0.36		2	0.67	0.30103	-0.173925	3	0.5	1.49254	0.33	0.477121	0	-0.173925	#DIV/0!
				1	1												TreatmentA	O75342	ALOX12B	0|0|2	2	0.67	3	0|0|0	0.33	0.99	0.33	0.99	0.33	-0.24	6.67	0.36		2	0.67	0.30103	-0.173925	3	0.5	1.49254	0.33	0.477121	0	-0.173925	#DIV/0!
				1	1												TreatmentA	P25685	DNAJB1	0|0|3	3	1	3	0|0|0	0.33	1	0.33	1	0.33	-0.24	10	0.3		3	1	0.477121	0	4	0.333333	1	0.33	0.60206	0	0	#DIV/0!
				1	1												TreatmentA	Q9HCY8	S100A14	0|0|2	2	0.67	3	0|0|0	0.33	0.99	0.33	0.99	0.33	-0.24	6.67	0.36		2	0.67	0.30103	-0.173925	3	0.5	1.49254	0.33	0.477121	0	-0.173925	#DIV/0!
				1	1												TreatmentA	Q8WUM4	PDCD6IP	0|0|2	2	0.67	3	0|0|0	0.33	0.99	0.33	0.99	0.33	-0.24	6.67	0.36		2	0.67	0.30103	-0.173925	3	0.5	1.49254	0.33	0.477121	0	-0.173925	#DIV/0!
				1	1												TreatmentA	P02787	TF	0|0|2	2	0.67	3	0|0|0	0.33	0.99	0.33	0.99	0.33	-0.24	6.67	0.36		2	0.67	0.30103	-0.173925	3	0.5	1.49254	0.33	0.477121	0	-0.173925	#DIV/0!
				1	1												TreatmentA	P0DOY2	IGLC2	0|0|4	4	1.33	3	0|0|0	0.33	1	0.33	1	0.33	-0.24	13.33	0.26		4	1.33	0.60206	0.123852	5	0.25	0.75188	0.33	0.69897	0	0.123852	#DIV/0!
				1	1												TreatmentA	P13797-3	PLS3	0|0|5	5	1.67	3	0|0|0	0.33	1	0.33	1	0.33	-0.24	16.67	0.23		5	1.67	0.69897	0.222716	6	0.2	0.598802	0.33	0.778151	0	0.222716	#DIV/0!
				1	1												TreatmentA	P40926	MDH2	0|0|7	7	2.33	3	0|0|0	0.33	1	0.33	1	0.33	-0.24	23.33	0.2		7	2.33	0.845098	0.367356	8	0.142857	0.429185	0.33	0.90309	0	0.367356	#DIV/0!
				1	1												TreatmentA	Q96QA5	GSDMA	0|0|4	4	1.33	3	0|0|0	0.33	1	0.33	1	0.33	-0.24	13.33	0.26		4	1.33	0.60206	0.123852	5	0.25	0.75188	0.33	0.69897	0	0.123852	#DIV/0!
				1	1												TreatmentA	Q99536	VAT1	0|0|2	2	0.67	3	0|0|0	0.33	0.99	0.33	0.99	0.33	-0.24	6.67	0.36		2	0.67	0.30103	-0.173925	3	0.5	1.49254	0.33	0.477121	0	-0.173925	#DIV/0!
				1	1												TreatmentA	O15144	ARPC2	0|0|3	3	1	3	0|0|0	0.33	1	0.33	1	0.33	-0.24	10	0.3		3	1	0.477121	0	4	0.333333	1	0.33	0.60206	0	0	#DIV/0!
				1	1												TreatmentA	Q9ULZ3-3	PYCARD	0|0|3	3	1	3	0|0|0	0.33	1	0.33	1	0.33	-0.24	10	0.3		3	1	0.477121	0	4	0.333333	1	0.33	0.60206	0	0	#DIV/0!
				1	1												TreatmentA	Q01518	CAP1	0|0|5	5	1.67	3	0|0|0	0.33	1	0.33	1	0.33	-0.24	16.67	0.23		5	1.67	0.69897	0.222716	6	0.2	0.598802	0.33	0.778151	0	0.222716	#DIV/0!
				1	1												TreatmentA	Cont_Q9D646	Cont_Q9D646	0|2|0	2	0.67	3	0|0|0	0.33	0.99	0.33	0.99	0.33	-0.24	6.67	0.36		2	0.67	0.30103	-0.173925	3	0.5	1.49254	0.33	0.477121	0	-0.173925	#DIV/0!
				1	1												TreatmentA	P61026	RAB10	0|0|3	3	1	3	0|0|0	0.33	1	0.33	1	0.33	-0.24	10	0.3		3	1	0.477121	0	4	0.333333	1	0.33	0.60206	0	0	#DIV/0!
				1	1												TreatmentA	P0C0L4-2	C4A	0|0|3	3	1	3	0|0|0	0.33	1	0.33	1	0.33	-0.24	10	0.3		3	1	0.477121	0	4	0.333333	1	0.33	0.60206	0	0	#DIV/0!
				1	1												TreatmentA	P02675	FGB	0|0|3	3	1	3	0|0|0	0.33	1	0.33	1	0.33	-0.24	10	0.3		3	1	0.477121	0	4	0.333333	1	0.33	0.60206	0	0	#DIV/0!
				1	1												TreatmentA	O15145	ARPC3	0|0|3	3	1	3	0|0|0	0.33	1	0.33	1	0.33	-0.24	10	0.3		3	1	0.477121	0	4	0.333333	1	0.33	0.60206	0	0	#DIV/0!
				1	1												TreatmentA	P13489	RNH1	0|0|2	2	0.67	3	0|0|0	0.33	0.99	0.33	0.99	0.33	-0.24	6.67	0.36		2	0.67	0.30103	-0.173925	3	0.5	1.49254	0.33	0.477121	0	-0.173925	#DIV/0!
				1	1												TreatmentA	P01861-1	IGHG4	0|0|24	24	8	3	0|0|0	0.33	1	0.33	1	0.33	-0.24	80	0.11		24	8	1.38021	0.90309	25	0.0416667	0.125	0.33	1.39794	0	0.90309	#DIV/0!
				1	1												TreatmentA	P46379-4	BAG6	2|0|0	2	0.67	3	0|0|0	0.33	0.99	0.33	0.99	0.33	-0.24	6.67	0.36		2	0.67	0.30103	-0.173925	3	0.5	1.49254	0.33	0.477121	0	-0.173925	#DIV/0!
				1	1												TreatmentA	P35579	MYH9	0|0|29	29	9.67	3	0|0|0	0.33	1	0.33	1	0.33	-0.24	96.67	0.11		29	9.67	1.4624	0.985426	30	0.0344828	0.103413	0.33	1.47712	0	0.985426	#DIV/0!
				1	1												TreatmentA	Q14134-2	TRIM29	0|0|13	13	4.33	3	0|0|0	0.33	1	0.33	1	0.33	-0.24	43.33	0.15		13	4.33	1.11394	0.636488	14	0.0769231	0.230947	0.33	1.14613	0	0.636488	#DIV/0!
				1	1												TreatmentA	Q8NDB6	FAM156B;FAM156A	0|2|0	2	0.67	3	0|0|0	0.33	0.99	0.33	0.99	0.33	-0.24	6.67	0.36		2	0.67	0.30103	-0.173925	3	0.5	1.49254	0.33	0.477121	0	-0.173925	#DIV/0!
				1	1												TreatmentA	P15311	EZR	0|0|13	13	4.33	3	0|0|0	0.33	1	0.33	1	0.33	-0.24	43.33	0.15		13	4.33	1.11394	0.636488	14	0.0769231	0.230947	0.33	1.14613	0	0.636488	#DIV/0!
				1	1												TreatmentA	P06753-2	TPM3	0|0|8	8	2.67	3	0|0|3	0.33	0.98	0.33	0.98	0.33	-2.83	2.67	0.41		8	2.67	0.90309	0.426511	9	0.125	0.374532	0.33	0.954243	0	0.426511	#DIV/0!
				1	1												TreatmentA	O43175	PHGDH	0|0|5	5	1.67	3	0|0|0	0.33	1	0.33	1	0.33	-0.24	16.67	0.23		5	1.67	0.69897	0.222716	6	0.2	0.598802	0.33	0.778151	0	0.222716	#DIV/0!
				1	1												TreatmentA	P56537	EIF6	0|0|3	3	1	3	0|0|0	0.33	1	0.33	1	0.33	-0.24	10	0.3		3	1	0.477121	0	4	0.333333	1	0.33	0.60206	0	0	#DIV/0!
				1	1												TreatmentA	P31151	S100A7	0|0|9	9	3	3	0|0|0	0.33	1	0.33	1	0.33	-0.24	30	0.17		9	3	0.954243	0.477121	10	0.111111	0.333333	0.33	1	0	0.477121	#DIV/0!
				1	1												TreatmentA	P49207	RPL34	0|0|2	2	0.67	3	0|0|0	0.33	0.99	0.33	0.99	0.33	-0.24	6.67	0.36		2	0.67	0.30103	-0.173925	3	0.5	1.49254	0.33	0.477121	0	-0.173925	#DIV/0!
				1	1												TreatmentA	P14923	JUP	0|0|25	25	8.33	3	2|10|4	0.33	0.99	0.33	0.99	0.33	-21.58	1.56	0.36		25	8.33	1.39794	0.920645	26	0.04	0.120048	0.33	1.41497	0	0.920645	#DIV/0!
				1	1												TreatmentA	P07384	CAPN1	0|0|4	4	1.33	3	0|0|0	0.33	1	0.33	1	0.33	-0.24	13.33	0.26		4	1.33	0.60206	0.123852	5	0.25	0.75188	0.33	0.69897	0	0.123852	#DIV/0!
				1	1												TreatmentA	P50395-2	GDI2	0|0|4	4	1.33	3	0|0|0	0.33	1	0.33	1	0.33	-0.24	13.33	0.26		4	1.33	0.60206	0.123852	5	0.25	0.75188	0.33	0.69897	0	0.123852	#DIV/0!
				1	1												TreatmentA	P42224-2	STAT1	0|0|3	3	1	3	0|0|0	0.33	1	0.33	1	0.33	-0.24	10	0.3		3	1	0.477121	0	4	0.333333	1	0.33	0.60206	0	0	#DIV/0!
				1	1												TreatmentA	P61956-2	SUMO2	0|0|2	2	0.67	3	0|0|0	0.33	0.99	0.33	0.99	0.33	-0.24	6.67	0.36		2	0.67	0.30103	-0.173925	3	0.5	1.49254	0.33	0.477121	0	-0.173925	#DIV/0!
				1	1												TreatmentA	Q9UL46	PSME2	0|0|3	3	1	3	0|0|0	0.33	1	0.33	1	0.33	-0.24	10	0.3		3	1	0.477121	0	4	0.333333	1	0.33	0.60206	0	0	#DIV/0!
				1	1												TreatmentA	P48594	SERPINB4	0|0|40	40	13.33	3	2|5|3	0.33	1	0.33	1	0.33	-13.28	4	0.11		40	13.33	1.60206	1.12483	41	0.025	0.0750188	0.33	1.61278	0	1.12483	#DIV/0!
				1	1												TreatmentA	Q14697	GANAB	0|0|4	4	1.33	3	0|0|0	0.33	1	0.33	1	0.33	-0.24	13.33	0.26		4	1.33	0.60206	0.123852	5	0.25	0.75188	0.33	0.69897	0	0.123852	#DIV/0!
				1	1												TreatmentA	P62937	PPIA	0|0|10	10	3.33	3	0|0|0	0.33	1	0.33	1	0.33	-0.24	33.33	0.17		10	3.33	1	0.522444	11	0.1	0.3003	0.33	1.04139	0	0.522444	#DIV/0!
				1	1												TreatmentA	P01024	C3	0|0|12	12	4	3	0|0|0	0.33	1	0.33	1	0.33	-0.24	40	0.15		12	4	1.07918	0.60206	13	0.0833333	0.25	0.33	1.11394	0	0.60206	#DIV/0!
				1	1												TreatmentA	P53999	SUB1	0|0|3	3	1	3	0|0|0	0.33	1	0.33	1	0.33	-0.24	10	0.3		3	1	0.477121	0	4	0.333333	1	0.33	0.60206	0	0	#DIV/0!
				1	1												TreatmentA	Q00839-2	HNRNPU	0|0|7	7	2.33	3	0|0|0	0.33	1	0.33	1	0.33	-0.24	23.33	0.2		7	2.33	0.845098	0.367356	8	0.142857	0.429185	0.33	0.90309	0	0.367356	#DIV/0!
				1	1												TreatmentA	P20591	MX1	0|0|4	4	1.33	3	0|0|0	0.33	1	0.33	1	0.33	-0.24	13.33	0.26		4	1.33	0.60206	0.123852	5	0.25	0.75188	0.33	0.69897	0	0.123852	#DIV/0!
				1	1												TreatmentA	P01860-1	IGHG3	0|0|11	11	3.67	3	0|0|0	0.33	1	0.33	1	0.33	-0.24	36.67	0.16		11	3.67	1.04139	0.564666	12	0.0909091	0.27248	0.33	1.07918	0	0.564666	#DIV/0!
				1	1												TreatmentA	Q15056-2	EIF4H	0|0|4	4	1.33	3	0|0|0	0.33	1	0.33	1	0.33	-0.24	13.33	0.26		4	1.33	0.60206	0.123852	5	0.25	0.75188	0.33	0.69897	0	0.123852	#DIV/0!
				1	1												TreatmentA	P52209-2	PGD	0|0|3	3	1	3	0|0|0	0.33	1	0.33	1	0.33	-0.24	10	0.3		3	1	0.477121	0	4	0.333333	1	0.33	0.60206	0	0	#DIV/0!
				1	1												TreatmentA	P13928	ANXA8	0|0|4	4	1.33	3	0|0|0	0.33	1	0.33	1	0.33	-0.24	13.33	0.26		4	1.33	0.60206	0.123852	5	0.25	0.75188	0.33	0.69897	0	0.123852	#DIV/0!
				1	1												TreatmentA	P06576	ATP5B	0|0|13	13	4.33	3	2|3|0	0.33	1	0.33	1	0.33	-6.16	2.6	0.25		13	4.33	1.11394	0.636488	14	0.0769231	0.230947	0.33	1.14613	0	0.636488	#DIV/0!
				1	1												TreatmentA	Q5VV42-2	CDKAL1	0|0|2	2	0.67	3	0|0|0	0.33	0.99	0.33	0.99	0.33	-0.24	6.67	0.36		2	0.67	0.30103	-0.173925	3	0.5	1.49254	0.33	0.477121	0	-0.173925	#DIV/0!
				1	1												TreatmentA	P23526-2	AHCY	0|0|2	2	0.67	3	0|0|0	0.33	0.99	0.33	0.99	0.33	-0.24	6.67	0.36		2	0.67	0.30103	-0.173925	3	0.5	1.49254	0.33	0.477121	0	-0.173925	#DIV/0!
				1	1												TreatmentA	P22314-2	UBA1	0|0|11	11	3.67	3	0|0|0	0.33	1	0.33	1	0.33	-0.24	36.67	0.16		11	3.67	1.04139	0.564666	12	0.0909091	0.27248	0.33	1.07918	0	0.564666	#DIV/0!
				1	1												TreatmentA	P62491-2	RAB11A	0|0|4	4	1.33	3	0|0|0	0.33	1	0.33	1	0.33	-0.24	13.33	0.26		4	1.33	0.60206	0.123852	5	0.25	0.75188	0.33	0.69897	0	0.123852	#DIV/0!
				1	1												TreatmentA	Cont_Q9NSB2	Cont_Q9NSB2	0|9|0	9	3	3	0|0|4	0.32	0.97	0.32	0.97	0.32	-4.31	2.25	0.41		9	3	0.954243	0.477121	10	0.111111	0.333333	0.32	1	0	0.477121	#DIV/0!
				1	1												TreatmentA	Q06830	PRDX1	0|0|9	9	3	3	2|3|3	0.32	0.95	0.32	0.95	0.32	-10.42	1.12	0.41		9	3	0.954243	0.477121	10	0.111111	0.333333	0.32	1	0	0.477121	#DIV/0!
				1	1												TreatmentA	P00338	LDHA	0|0|9	9	3	3	0|4|0	0.32	0.97	0.32	0.97	0.32	-4.31	2.25	0.41		9	3	0.954243	0.477121	10	0.111111	0.333333	0.32	1	0	0.477121	#DIV/0!
				1	1												TreatmentA	P01876-1	IGHA1	0|0|4	4	1.33	3	2|0|0	0.31	0.93	0.31	0.93	0.31	-2.41	2	0.41		4	1.33	0.60206	0.123852	5	0.25	0.75188	0.31	0.69897	0	0.123852	#DIV/0!
				1	1												TreatmentA	P10809	HSPD1	0|0|4	4	1.33	3	0|2|0	0.31	0.93	0.31	0.93	0.31	-2.41	2	0.41		4	1.33	0.60206	0.123852	5	0.25	0.75188	0.31	0.69897	0	0.123852	#DIV/0!
				1	1												TreatmentA	P22735	TGM1	0|0|6	6	2	3	0|5|0	0.29	0.86	0.29	0.86	0.29	-5.79	1.2	0.41		6	2	0.778151	0.30103	7	0.166667	0.5	0.29	0.845098	0	0.30103	#DIV/0!
				1	1												TreatmentA	P52597	HNRNPF	0|0|2	2	0.67	3	0|2|0	0.24	0.72	0.24	0.72	0.24	-2.41	1	0.42		2	0.67	0.30103	-0.173925	3	0.5	1.49254	0.24	0.477121	0	-0.173925	#DIV/0!
				1	1												TreatmentA	P02788-2	LTF	0|0|2	2	0.67	3	0|2|0	0.24	0.72	0.24	0.72	0.24	-2.41	1	0.42		2	0.67	0.30103	-0.173925	3	0.5	1.49254	0.24	0.477121	0	-0.173925	#DIV/0!
				1	1												TreatmentA	Q6KB66-2	KRT80	0|0|18	18	6	3	0|13|5	0.18	0.55	0.18	0.55	0.18	-24.07	1	0.42		18	6	1.25527	0.778151	19	0.0555556	0.166667	0.18	1.27875	0	0.778151	#DIV/0!
				1	1												TreatmentA	O75688-4	PPM1B	0|0|2	2	0.67	3	0|3|0	0.17	0.52	0.17	0.52	0.17	-2.83	0.67	0.42		2	0.67	0.30103	-0.173925	3	0.5	1.49254	0.17	0.477121	0	-0.173925	#DIV/0!
				1	1												TreatmentA	P0CG39	POTEJ	0|0|8	8	2.67	3	3|4|3	0.14	0.43	0.14	0.43	0.14	-13.28	0.8	0.42		8	2.67	0.90309	0.426511	9	0.125	0.374532	0.14	0.954243	0	0.426511	#DIV/0!
				1	1												TreatmentA	Q02413	DSG1	0|0|23	23	7.67	3	4|13|8	0.12	0.37	0.12	0.37	0.12	-34.98	0.92	0.42		23	7.67	1.36173	0.884795	24	0.0434783	0.130378	0.12	1.38021	0	0.884795	#DIV/0!
				1	1												TreatmentA	Cont_P15241	Cont_P15241	0|0|2	2	0.67	3	0|4|0	0.1	0.29	0.1	0.29	0.1	-4.31	0.5	0.42		2	0.67	0.30103	-0.173925	3	0.5	1.49254	0.1	0.477121	0	-0.173925	#DIV/0!
				1	1												TreatmentA	Cont_Q86Y46	Cont_Q86Y46	0|5|5	10	3.33	3	3|5|0	0.09	0.14	0.09	0.14	0.09	-10.2	1.25	0.42		10	3.33	1	0.522444	11	0.1	0.3003	0.09	1.04139	0	0.522444	#DIV/0!
				1	1												TreatmentA	Cont_Q8N1N4	Cont_Q8N1N4	0|0|9	9	3	3	2|5|5	0.08	0.23	0.08	0.23	0.08	-16.15	0.75	0.43		9	3	0.954243	0.477121	10	0.111111	0.333333	0.08	1	0	0.477121	#DIV/0!
				1	1												TreatmentA	Cont_Q9C075	Cont_Q9C075	0|0|3	3	1	3	0|4|3	0.01	0.03	0.01	0.03	0.01	-8.79	0.43	0.43		3	1	0.477121	0	4	0.333333	1	0.01	0.60206	0	0	#DIV/0!
				1	1												TreatmentA	P31944	CASP14	0|0|4	4	1.33	3	0|7|2	0.01	0.02	0.01	0.02	0.01	-11.15	0.44	0.43		4	1.33	0.60206	0.123852	5	0.25	0.75188	0.01	0.69897	0	0.123852	#DIV/0!
				1	1												TreatmentA	Cont_Q9R0H5	Cont_Q9R0H5	0|7|0	7	2.33	3	13|19|18	0	0	0	0	0	-72.46	0.14	0.46		7	2.33	0.845098	0.367356	8	0.142857	0.429185	0	0.90309	0	0.367356	#DIV/0!
				1	1												TreatmentA	Q08554-2	DSC1	0|0|6	6	2	3	4|10|6	0	0	0	0	0	-27.88	0.3	0.46		6	2	0.778151	0.30103	7	0.166667	0.5	0	0.845098	0	0.30103	#DIV/0!
				1	1												TreatmentA	Q7L273	KCTD9	10|11|4	25	8.33	3	18|37|18	0	0	0	0	0	-90.86	0.34	0.46		25	8.33	1.39794	0.920645	26	0.04	0.120048	0	1.41497	0	0.920645	#DIV/0!
				1	1												TreatmentA	P81605	DCD	4|2|2	8	2.67	3	4|7|7	0	0	0	0	0	-19.24	0.44	0.46		8	2.67	0.90309	0.426511	9	0.125	0.374532	0	0.954243	0	0.426511	#DIV/0!
				1	1												TreatmentA	Q96P63	SERPINB12	0|0|2	2	0.67	3	3|7|0	0	0	0	0	0	-12.78	0.2	0.46		2	0.67	0.30103	-0.173925	3	0.5	1.49254	0	0.477121	0	-0.173925	#DIV/0!
				1	1												TreatmentA	P01040	CSTA	0|0|2	2	0.67	3	2|3|2	0	0	0	0	0	-8.97	0.29	0.46		2	0.67	0.30103	-0.173925	3	0.5	1.49254	0	0.477121	0	-0.173925	#DIV/0!
				1	1												TreatmentA	Cont_Q5D862	Cont_Q5D862	0|0|12	12	4	3	2|11|6	0	0	0	0	0	-25.99	0.63	0.43		12	4	1.07918	0.60206	13	0.0833333	0.25	0	1.11394	0	0.60206	#DIV/0!
				1	1												TreatmentA	P21333-2	FLNA	0|0|10	10	3.33	3	10|4|6	0	0	0	0	0	-27.88	0.5	0.44		10	3.33	1	0.522444	11	0.1	0.3003	0	1.04139	0	0.522444	#DIV/0!
				1	1												TreatmentA	Cont_Q86YZ3	Cont_Q86YZ3	0|0|7	7	2.33	3	3|16|23	0	0	0	0	0	-59.64	0.17	0.46		7	2.33	0.845098	0.367356	8	0.142857	0.429185	0	0.90309	0	0.367356	#DIV/0!
				1	1												TreatmentA	Q9BRS2	RIOK1	2|2|0	4	1.33	3	2|4|0	0	0	0	0	0	-7.23	0.67	0.46		4	1.33	0.60206	0.123852	5	0.25	0.75188	0	0.69897	0	0.123852	#DIV/0!

## Sheet: Proteins
Accession	Gene	Description	Score FLAG-1	Coverage FLAG-1	# Peptides FLAG-1	# PSM FLAG-1	Score FLAG-2	Coverage FLAG-2	# Peptides FLAG-2	# PSM FLAG-2	Score FLAG-3	Coverage FLAG-3	# Peptides FLAG-3	# PSM FLAG-3	Score RAN-1	Coverage RAN-1	# Peptides RAN-1	# PSM RAN-1	Score RAN-2	Coverage RAN-2	# Peptides RAN-2	# PSM RAN-2	Score RAN-3	Coverage RAN-3	# Peptides RAN-3	# PSM RAN-3	Score Control-1	Coverage Control-1	# Peptides Control-1	# PSM Control-1	Score Control-2	Coverage Control-2	# Peptides Control-2	# PSM Control-2	Score Control-3	Coverage Control-3	# Peptides Control-3	# PSM Control-3	# AAs	MW [kDa]	calc. pI
Cont_P35527	KRT9	Keratin, type I cytoskeletal 9 OS=Homo sapiens OX=9606 GN=KRT9 PE=1 SV=3 - [K1C9_HUMAN]	620.77	75.92	33	178	290.689	58.59	29	71	185.995	49.28	23	46	199.306	53.77	27	53	336.776	55.7	31	87	144.642	47.35	19	34	690.959	75.6	37	221	827.317	79.29	43	279	289.646	55.54	25	91	623	62.0268	5.23682
Q96P70	IPO9	Importin-9 OS=Homo sapiens OX=9606 GN=IPO9 PE=1 SV=3 - [IPO9_HUMAN]	7108.38	80.5	75	2562	9083.89	83.29	83	2997	9074.74	82.8	78	2991	1429.6	60.04	44	413	1445.57	63.11	46	426	1415.93	60.81	45	406	7.98864	4.03	2	2	6.74701	6.44	5	5					1041	115.889	4.80518
Cont_P02769	ALB	Albumin OS=Bos taurus OX=9913 GN=ALB PE=1 SV=4 - [ALBU_BOVIN]	11.29	7.08	4	4	2268.93	83.53	76	672	136.111	42.01	19	46	5.95339	6.26	3	3	28.0294	19.6	10	11	36.7141	16.31	8	11	4.07047	5.27	3	3	15.0709	11.04	6	9	17.1818	12.03	7	8	607	69.2484	6.17627
Q9NZT1	CALML5	Calmodulin-like protein 5 OS=Homo sapiens OX=9606 GN=CALML5 PE=1 SV=2 - [CALL5_HUMAN]	119.8	82.88	13	31																									2.00694	21.23	2	2					146	15.8828	4.43701
Cont_P35908	KRT2	Keratin, type II cytoskeletal 2 epidermal OS=Homo sapiens OX=9606 GN=KRT2 PE=1 SV=2 - [K22E_HUMAN]	365.733	66.98	41	122	211.334	58.22	33	58	197.176	54.93	29	60	99.3917	43.97	22	31	143.601	49.14	28	50	83.4859	35.21	17	22	256.151	64.79	35	112	427.075	68.39	42	162	222.794	50.23	29	74	639	65.3932	8.00146
Q00403	GTF2B	Transcription initiation factor IIB OS=Homo sapiens OX=9606 GN=GTF2B PE=1 SV=1 - [TF2B_HUMAN]	866.806	81.65	32	277	941.369	77.53	27	284	979.205	77.53	27	288	98.7841	59.81	19	28	64.0587	61.08	16	20	106.872	60.76	17	26													316	34.8106	8.35303
P61964	WDR5	WD repeat-containing protein 5 OS=Homo sapiens OX=9606 GN=WDR5 PE=1 SV=1 - [WDR5_HUMAN]	22.8773	41.02	9	9	24.0968	42.81	8	8	33.3264	35.33	8	12	415.658	79.64	21	135	469.568	79.64	21	157	380.642	77.84	19	112													334	36.5655	8.26514
P63244	RACK1	Small ribosomal subunit protein RACK1 OS=Homo sapiens OX=9606 GN=RACK1 PE=1 SV=3 - [RACK1_HUMAN]	44.6543	68.45	16	19	39.7056	55.21	12	12	29.1802	44.16	10	13	61.3964	62.15	12	16	65.0734	63.72	14	17	62.9412	70.03	14	17	2.33263	7.89	2	2	4.31713	8.83	2	2	13.9095	22.4	7	7	317	35.0546	7.69385
P05387	RPLP2	Large ribosomal subunit protein P2 OS=Homo sapiens OX=9606 GN=RPLP2 PE=1 SV=1 - [RLA2_HUMAN]	22.3958	76.52	5	7	6.47096	24.35	2	2	2.67976	39.13	2	2	13.5334	47.83	4	4	4.52555	24.35	2	2	5.59729	24.35	2	2													115	11.6578	4.53857
Cont_P02533	KRT14	Keratin, type I cytoskeletal 14 OS=Homo sapiens OX=9606 GN=KRT14 PE=1 SV=4 - [K1C14_HUMAN]	489.394	69.28	45	158	50.9231	37.08	13	16	54.1224	38.14	13	18	13.2792	14.83	7	7	165.015	70.97	33	52	25.1354	21.61	8	9	116.835	55.08	26	50	131.58	53.39	25	48	63.0697	41.1	16	20	472	51.5294	5.16064
Cont_P04264	KRT1	Keratin, type II cytoskeletal 1 OS=Homo sapiens OX=9606 GN=KRT1 PE=1 SV=6 - [K2C1_HUMAN]	953.927	62.73	51	315	359.853	56.06	39	105	320.412	52.8	39	89	233.255	53.57	34	69	413.723	59.32	42	121	201.09	46.74	30	58	536.957	67.55	45	216	719.949	61.49	43	271	344.015	56.68	34	130	644	65.999	8.11865
P62258	YWHAE	14-3-3 protein epsilon OS=Homo sapiens OX=9606 GN=YWHAE PE=1 SV=1 - [1433E_HUMAN]	122.01	69.8	21	39	165.688	69.8	23	43	150.354	66.67	21	46	14.6572	17.65	5	5	25.8772	40	8	10	19.0946	43.92	8	8					3.64639	9.8	2	2	5.64436	9.8	2	2	255	29.1554	4.7417
P08708	RPS17	Small ribosomal subunit protein eS17 OS=Homo sapiens OX=9606 GN=RPS17 PE=1 SV=2 - [RS17_HUMAN]	603.564	72.59	15	161	694.761	72.59	15	182	663.632	72.59	15	166	72.2797	53.33	8	17	81.1363	53.33	8	18	108.231	54.07	10	23													135	15.5404	9.84717
P62081	RPS7	Small ribosomal subunit protein eS7 OS=Homo sapiens OX=9606 GN=RPS7 PE=1 SV=1 - [RS7_HUMAN]	534.208	69.59	19	156	729.665	65.46	19	214	723.445	71.65	20	207	97.4781	55.15	10	26	136.184	60.31	13	35	109.588	52.58	10	24													194	22.1133	10.0962
Q53H80	AKIRIN2	Akirin-2 OS=Homo sapiens OX=9606 GN=AKIRIN2 PE=1 SV=2 - [AKIR2_HUMAN]	31	49.75	6	9	48.0197	71.43	9	13	25.3044	45.81	6	11																									203	22.4813	8.73389
P43487-2	RANBP1	Isoform 2 of Ran-specific GTPase-activating protein OS=Homo sapiens OX=9606 GN=RANBP1 - [RANG_HUMAN]	276.736	68.5	11	85	201.017	64	9	49	175.535	63	9	55	280.687	64	11	72	322.279	69.5	12	84	218.299	69.5	11	51													200	23.2245	5.2876
P23396	RPS3	Small ribosomal subunit protein uS3 OS=Homo sapiens OX=9606 GN=RPS3 PE=1 SV=2 - [RS3_HUMAN]	39.0688	54.32	11	14	40.1605	59.67	12	13	40.1094	46.5	10	13	54.8155	55.56	13	16	47.5911	68.72	14	18	45.0327	53.5	11	15					7.86168	28.4	5	7	8.57879	18.11	4	4	243	26.6714	9.65674
Q9BRX2	PELO	Protein pelota homolog OS=Homo sapiens OX=9606 GN=PELO PE=1 SV=2 - [PELO_HUMAN]	122.546	48.05	18	37	83.1156	46.49	15	27	51.6912	29.87	9	13	166.064	58.44	19	44	134.84	49.09	18	35	149.405	55.84	18	39													385	43.332	6.34131
Cont_Q04695	KRT17	Keratin, type I cytoskeletal 17 OS=Homo sapiens OX=9606 GN=KRT17 PE=1 SV=2 - [K1C17_HUMAN]	266.021	59.26	35	84	18.2517	16.67	6	6	23.1789	19.21	8	8	7.9802	7.64	4	4	79.4781	51.85	24	31	8.50251	7.18	3	3	45.5425	29.63	14	21	68.0858	43.29	19	28	26.4895	22.92	9	10	432	48.076	5.021
O14744	PRMT5	Protein arginine N-methyltransferase 5 OS=Homo sapiens OX=9606 GN=PRMT5 PE=1 SV=4 - [ANM5_HUMAN]	232.324	57.14	33	80	354.49	56.2	33	98	349.85	58.56	33	105	148.641	41.6	21	37	144.415	50.55	23	38	149.312	43.17	23	42	71.885	25.75	16	47	80.2703	28.73	17	37	60.6573	27.94	15	26	637	72.6376	6.29053
Q15370	ELOB	Elongin-B OS=Homo sapiens OX=9606 GN=ELOB PE=1 SV=1 - [ELOB_HUMAN]	8.18507	35.59	3	3	2.89332	53.39	2	2	5.38426	28.81	2	2																									118	13.1246	4.88135
Cont_P08779	KRT16	Keratin, type I cytoskeletal 16 OS=Homo sapiens OX=9606 GN=KRT16 PE=1 SV=4 - [K1C16_HUMAN]	326.064	65.96	39	108	33.7914	33.4	12	16	32.6962	29.6	11	12	7.74259	6.13	4	4	136.939	59.41	31	47	16.516	12.26	5	6	100.74	61.52	29	45	122.804	51.8	26	49	48.4222	32.56	13	18	473	51.2362	5.04639
Q16777	H2AC20	Histone H2A type 2-C OS=Homo sapiens OX=9606 GN=H2AC20 PE=1 SV=4 - [H2A2C_HUMAN]	418.948	65.89	10	144	500.163	61.24	11	154	519.801	66.67	13	180	49.0759	35.66	4	14	56.3502	35.66	5	19	52.8741	35.66	6	15													129	13.9798	10.9019
Q9BQA1	WDR77	Methylosome protein WDR77 OS=Homo sapiens OX=9606 GN=WDR77 PE=1 SV=1 - [MEP50_HUMAN]	121.807	52.63	15	35	137.656	66.08	16	43	139.29	54.68	15	42	95.0858	59.36	13	19	80.4049	62.28	13	19	104.851	61.11	14	22	29.6981	26.02	8	16	44.633	41.81	9	26	30.028	33.04	8	13	342	36.7011	5.17334
P62826	RAN	GTP-binding nuclear protein Ran OS=Homo sapiens OX=9606 GN=RAN PE=1 SV=3 - [RAN_HUMAN]	1006.18	66.2	22	360	1297.63	62.04	17	396	1288.66	64.35	22	402	4765.74	66.67	29	1150	5158.64	66.67	27	1236	4664.68	66.67	33	1123													216	24.4076	7.48877
Q93077	H2AC6	Histone H2A type 1-C OS=Homo sapiens OX=9606 GN=H2AC6 PE=1 SV=3 - [H2A1C_HUMAN]	333.992	65.38	9	119	373.23	60.77	9	118	403.303	66.15	11	144	45.657	35.38	4	12	52.3884	35.38	5	17	47.7515	35.38	5	14													130	14.0969	11.0483
Q8IUE6	H2AC21	Histone H2A type 2-B OS=Homo sapiens OX=9606 GN=H2AC21 PE=1 SV=3 - [H2A2B_HUMAN]	97.1934	65.38	7	36	147.633	60.77	7	46	115.11	66.15	10	42	8.44636	30	2	3	29.0245	30	2	7																	130	13.9868	10.8872
Cont_P13645	KRT10	Keratin, type I cytoskeletal 10 OS=Homo sapiens OX=9606 GN=KRT10 PE=1 SV=6 - [K1C10_HUMAN]	937.051	57.88	38	316	375.226	55.48	27	112	299.072	55.48	28	96	171.137	51.54	25	45	399.131	62.67	34	113	162.765	42.64	22	42	465.916	48.12	32	190	614.09	50.17	32	243	317.544	46.92	25	125	584	58.7917	5.21143
P09651-3	HNRNPA1	Isoform 2 of Heterogeneous nuclear ribonucleoprotein A1 OS=Homo sapiens OX=9606 GN=HNRNPA1 - [ROA1_HUMAN]	22.4473	39.33	8	9									30.3731	49.81	10	12	38.6149	52.06	11	12	23.5136	27.72	6	6													267	29.3682	9.14404
P13994	YJU2B	Probable splicing factor YJU2B OS=Homo sapiens OX=9606 GN=YJU2B PE=1 SV=2 - [YJU2B_HUMAN]	119.059	52.78	22	37	123.831	59.34	23	36	125.653	63.13	22	38	5.96387	8.08	2	2					9.86426	8.08	2	3													396	44.7744	8.23584
Cont_P63103	YWHAZ	14-3-3 protein zeta/delta OS=Bos taurus OX=9913 GN=YWHAZ PE=1 SV=1 - [1433Z_BOVIN]	90.4453	62.04	14	27	57.5608	38.37	9	16	76.6117	55.51	11	21	9.15929	18.78	4	4	10.9352	22.86	5	5	7.47149	13.06	3	3													245	27.7277	4.79248
P04406	GAPDH	Glyceraldehyde-3-phosphate dehydrogenase OS=Homo sapiens OX=9606 GN=GAPDH PE=1 SV=3 - [G3P_HUMAN]	84.4637	51.04	17	37									85.0871	48.66	13	27	74.62	44.48	10	21	45.0233	37.31	8	13	1.98495	6.87	2	2	6.63183	6.87	2	3	4.57962	8.06	3	4	335	36.0304	8.45557
Q13263	TRIM28	Transcription intermediary factor 1-beta OS=Homo sapiens OX=9606 GN=TRIM28 PE=1 SV=5 - [TIF1B_HUMAN]	203.335	58.08	26	57	188.921	58.68	24	50	182.509	47.19	24	54	138.412	43.11	22	41	156.643	45.27	23	44	194.524	53.53	23	56													835	88.4934	5.77002
P06733	ENO1	Alpha-enolase OS=Homo sapiens OX=9606 GN=ENO1 PE=1 SV=2 - [ENOA_HUMAN]	97.1335	51.38	19	33																					11.1078	13.82	3	4	25.3231	37.1	11	15	3.4484	11.52	3	3	434	47.1393	7.38623
O60814	H2BC12	Histone H2B type 1-K OS=Homo sapiens OX=9606 GN=H2BC12 PE=1 SV=3 - [H2B1K_HUMAN]	483.177	58.73	11	155	495.721	63.49	12	160	505.015	58.73	12	153	80.7763	26.98	4	23	77.7442	26.98	4	22	75.211	26.98	4	20													126	13.8816	10.3159
P58876	H2BC5	Histone H2B type 1-D OS=Homo sapiens OX=9606 GN=H2BC5 PE=1 SV=2 - [H2B1D_HUMAN]	486.783	58.73	11	155	489.851	56.35	11	159	505.565	58.73	12	153	80.7763	26.98	4	23	77.7442	26.98	4	22	75.211	26.98	4	20													126	13.9276	10.3159
P23527	H2BC17	Histone H2B type 1-O OS=Homo sapiens OX=9606 GN=H2BC17 PE=1 SV=3 - [H2B1O_HUMAN]	491.042	58.73	10	153	486.336	56.35	11	156	501.261	57.14	9	152	74.3654	26.19	3	21	70.246	26.19	3	20	69.9102	26.98	4	19													126	13.8976	10.3159
P0DMV8	HSPA1A	Heat shock 70 kDa protein 1A OS=Homo sapiens OX=9606 GN=HSPA1A PE=1 SV=1 - [HS71A_HUMAN]	129.25	49.61	25	41	101.677	51.64	23	34	83.5435	48.52	22	29	106.435	39.63	19	30	77.3182	33.7	15	23	76.5311	35.26	19	23	21.2063	19.81	10	12	29.5926	17.94	10	14	33.5766	29.02	13	15	641	70.009	5.65576
P25787	PSMA2	Proteasome subunit alpha type-2 OS=Homo sapiens OX=9606 GN=PSMA2 PE=1 SV=2 - [PSA2_HUMAN]	22.8864	35.04	6	7	45.9615	49.57	9	11	37.907	43.59	8	11	32.7083	43.16	7	7	44.2879	55.98	9	11	33.6676	43.59	7	9													234	25.8823	7.43018
Cont_P02538	KRT6A	Keratin, type II cytoskeletal 6A OS=Homo sapiens OX=9606 GN=KRT6A PE=1 SV=3 - [K2C6A_HUMAN]	404.254	53.55	36	130	70.843	30.14	15	27	65.5874	30.32	14	23	19.7187	14.01	8	8	165.53	54.79	31	58	17.0554	7.62	4	5	105.092	32.8	19	50	120.882	39.89	23	48	71.2338	32.45	16	27	564	60.0083	8.00146
P0DP23	CALM1	Calmodulin-1 OS=Homo sapiens OX=9606 GN=CALM1 PE=1 SV=1 - [CALM1_HUMAN]	34.9396	61.74	4	9																																	149	16.8268	4.22119
Q01813	PFKP	ATP-dependent 6-phosphofructokinase, platelet type OS=Homo sapiens OX=9606 GN=PFKP PE=1 SV=2 - [PFKAP_HUMAN]	28.4623	20.92	12	13	23.4259	16.33	8	10	10.0931	17.22	9	9	371.739	57.02	39	98	294.411	54.97	38	80	247.029	55.61	36	65					5.64726	8.93	5	5	12.6082	3.44	2	3	784	85.5415	7.54736
Cont_P00722	lacZ	Beta-galactosidase OS=Escherichia coli (strain K12) OX=83333 GN=lacZ PE=1 SV=2 - [BGAL_ECOLI]	4.16093	2.15	2	2	15.2841	6.45	6	6	4.69659	5.08	5	5	384.274	54.69	39	98	354.462	56.54	39	89	371.891	56.54	39	100	13.0154	6.93	8	8	12.5443	6.05	6	6	7.68892	3.61	4	4	1024	116.409	5.50342
Cont_P04259	KRT6B	Keratin, type II cytoskeletal 6B OS=Homo sapiens OX=9606 GN=KRT6B PE=1 SV=5 - [K2C6B_HUMAN]	372.853	52.66	32	122	76.3021	30.32	15	29	68.6802	32.27	15	24	22.3845	12.41	7	8	157.906	53.01	30	55	20.4979	9.4	5	6	124.49	30.85	18	57	139.616	39.89	23	53	69.7008	27.84	14	27	564	60.0303	8.00146
Cont_P48668	KRT6C	Keratin, type II cytoskeletal 6C OS=Homo sapiens OX=9606 GN=KRT6C PE=1 SV=3 - [K2C6C_HUMAN]	395.686	55.32	35	128	70.843	30.14	15	27	68.3227	32.09	15	24	19.7187	14.01	8	8	160.606	50.35	29	56	17.0554	7.62	4	5	104.665	30.67	18	49	120.23	38.12	22	46	70.68	32.45	16	27	564	59.9883	8.00146
Cont_O46375	TTR	Transthyretin OS=Bos taurus OX=9913 GN=TTR PE=1 SV=1 - [TTHY_BOVIN]					54.2165	59.86	7	13																													147	15.717	6.30322
P09211	GSTP1	Glutathione S-transferase P OS=Homo sapiens OX=9606 GN=GSTP1 PE=1 SV=2 - [GSTP1_HUMAN]	31.1446	59.52	6	9																																	210	23.341	5.64307
Q9Y265	RUVBL1	RuvB-like 1 OS=Homo sapiens OX=9606 GN=RUVBL1 PE=1 SV=1 - [RUVB1_HUMAN]	36.9584	31.36	10	12	39.547	29.61	10	12	25.6638	26.54	8	10	46.9514	37.06	12	14	52.2306	38.6	12	16	32.5837	19.3	6	10	2.04154	4.61	2	2	8.56432	10.31	3	4	5.99979	10.31	3	3	456	50.1963	6.41748
P04792	HSPB1	Heat shock protein beta-1 OS=Homo sapiens OX=9606 GN=HSPB1 PE=1 SV=2 - [HSPB1_HUMAN]	44.5432	59.02	11	14																																	205	22.7685	6.40479
Q9Y2R9	MRPS7	Small ribosomal subunit protein uS7m OS=Homo sapiens OX=9606 GN=MRPS7 PE=1 SV=2 - [RT07_HUMAN]	26.0841	35.54	8	8	38.0804	45.45	11	13	40.2156	55.37	12	16																									242	28.116	9.99365
P62241	RPS8	Small ribosomal subunit protein eS8 OS=Homo sapiens OX=9606 GN=RPS8 PE=1 SV=2 - [RS8_HUMAN]	31.8893	37.98	7	10	14.2622	29.33	5	6	8.36389	19.71	3	4	17.0456	33.65	6	6	15.904	38.46	6	7	9.37117	22.12	4	4					6.79084	14.9	3	4	5.18304	8.65	2	3	208	24.1902	10.3159
P0C0S5	H2AZ1	Histone H2A.Z OS=Homo sapiens OX=9606 GN=H2AZ1 PE=1 SV=2 - [H2AZ_HUMAN]	63.4988	53.91	6	36	83.8107	53.91	6	32	117.215	35.16	6	50	8.31284	20.31	3	3	9.61713	12.5	2	4	13.8303	20.31	3	5													128	13.5446	10.5796
P31946-2	YWHAB	Isoform Short of 14-3-3 protein beta/alpha OS=Homo sapiens OX=9606 GN=YWHAB - [1433B_HUMAN]	41.5152	42.62	8	17	30.7888	43.03	6	11	30.3058	46.31	8	15	7.94632	13.52	3	3	7.88362	21.31	5	5	6.5382	13.11	3	3					2.29344	9.02	2	2					244	27.8327	4.83057
P62269	RPS18	Small ribosomal subunit protein uS13 OS=Homo sapiens OX=9606 GN=RPS18 PE=1 SV=3 - [RS18_HUMAN]	76.5793	48.03	11	28	69.6425	52.63	13	26	75.8236	44.74	11	28	15.806	30.92	5	6	19.1185	38.16	6	7	4.65535	21.05	3	3					8.78715	19.74	4	4	7.67818	13.82	3	3	152	17.7079	10.9897
Q8N257	H2BC26	Histone H2B type 3-B OS=Homo sapiens OX=9606 GN=H2BC26 PE=1 SV=3 - [H2B3B_HUMAN]	480.952	51.59	7	149	469.023	44.44	7	150	496.487	57.14	9	152	74.3654	26.19	3	21	70.246	26.19	3	20	69.9102	26.98	4	19													126	13.8995	10.3159
P25786	PSMA1	Proteasome subunit alpha type-1 OS=Homo sapiens OX=9606 GN=PSMA1 PE=1 SV=1 - [PSA1_HUMAN]	37.8783	52.47	11	12	49.6903	57.03	13	16	50.0598	49.81	11	15	22.5858	29.28	6	8	50.5807	43.35	10	15	44.8394	45.63	12	16													263	29.5369	6.60986
Cont_Q2KJD0	TUBB5	Tubulin beta-5 chain OS=Bos taurus OX=9913 GN=TUBB5 PE=2 SV=1 - [TBB5_BOVIN]	87.5119	51.35	17	32	5.9805	12.61	3	3	12.1934	18.92	5	5	8.54113	14.86	4	4	11.4941	11.71	3	4	7.90817	10.14	3	3					20.9734	22.07	8	12	6.21599	8.56	3	3	444	49.639	4.89404
Cont_P13647	KRT5	Keratin, type II cytoskeletal 5 OS=Homo sapiens OX=9606 GN=KRT5 PE=1 SV=3 - [K2C5_HUMAN]	353.903	54.07	38	128	69.3068	32.54	19	26	53.6108	25.76	14	19	26.4559	16.95	10	10	89.4924	36.95	25	37	19.4789	12.71	7	8	107.459	40.85	27	51	139.327	45.76	31	54	83.7123	30.17	17	29	590	62.34	7.73779
P23284	PPIB	Peptidyl-prolyl cis-trans isomerase B OS=Homo sapiens OX=9606 GN=PPIB PE=1 SV=2 - [PPIB_HUMAN]	23.3814	47.69	9	10	10.1017	22.69	5	5	5.21731	9.26	2	2	67.6263	54.17	12	24	54.8951	48.15	10	20	44.6147	48.15	10	14					5.09847	10.19	2	2	3.57052	10.19	2	2	216	23.7275	9.40771
P52292	KPNA2	Importin subunit alpha-1 OS=Homo sapiens OX=9606 GN=KPNA2 PE=1 SV=1 - [IMA1_HUMAN]	30.4592	19.85	7	11	31.5175	25.52	8	10	13.2895	18.71	6	6	98.521	45.18	14	23	139.357	54.06	17	35	123.765	48.2	14	28													529	57.8259	5.40186
O14818	PSMA7	Proteasome subunit alpha type-7 OS=Homo sapiens OX=9606 GN=PSMA7 PE=1 SV=1 - [PSA7_HUMAN]	48.1454	44.35	8	12	55.206	56.85	12	14	61.8647	48.79	9	16	75.1964	48.39	10	19	75.846	55.65	12	20	50.644	55.65	11	15													248	27.8696	8.45557
P05198	EIF2S1	Eukaryotic translation initiation factor 2 subunit 1 OS=Homo sapiens OX=9606 GN=EIF2S1 PE=1 SV=3 - [IF2A_HUMAN]	8.05543	17.14	4	4									33.8439	40	10	12	34.1138	30.79	10	13	31.4626	40.32	12	12					8.8123	14.29	3	3					315	36.0894	5.08447
Q7L273	KCTD9	BTB/POZ domain-containing protein KCTD9 OS=Homo sapiens OX=9606 GN=KCTD9 PE=1 SV=1 - [KCTD9_HUMAN]	6.95818	10.03	3	4	25.1452	26.99	7	11	25.6922	28.28	7	10													32.2113	35.73	9	18	69.5643	48.33	13	37	48.4612	36.76	10	18	389	42.5396	6.3667
Q86YD1	PTOV1	Prostate tumor-overexpressed gene 1 protein OS=Homo sapiens OX=9606 GN=PTOV1 PE=1 SV=1 - [PTOV1_HUMAN]	94.7734	54.09	16	30	107.643	54.09	17	32	119.232	47.36	15	34																									416	46.8386	10.5356
P54105	CLNS1A	Methylosome subunit pICln OS=Homo sapiens OX=9606 GN=CLNS1A PE=1 SV=1 - [ICLN_HUMAN]	53.0458	56.12	8	12	81.624	56.12	8	18	87.4212	56.12	8	21	29.3818	26.58	3	5	26.4764	26.58	3	6	35.3091	45.57	5	8	2.52742	23.63	3	7	18.0233	31.65	4	6	24.3129	31.65	4	6	237	26.1989	4.10693
Q9UNF1	MAGED2	Melanoma-associated antigen D2 OS=Homo sapiens OX=9606 GN=MAGED2 PE=1 SV=2 - [MAGD2_HUMAN]	428.589	54.62	33	147	448.168	53.47	34	137	370.576	53.14	34	132	42.5763	22.44	11	13	24.9865	22.44	8	10	27.4654	20.46	8	9													606	64.9144	9.31982
P17858	PFKL	ATP-dependent 6-phosphofructokinase, liver type OS=Homo sapiens OX=9606 GN=PFKL PE=1 SV=6 - [PFKAL_HUMAN]	22.7195	13.33	8	12	21.1697	10	6	8	7.89638	8.46	5	5	284.772	50.77	28	76	262.003	51.41	28	63	250.075	52.56	28	55					1.80005	6.15	4	4	14.0545	3.97	2	3	780	84.9642	7.50342
P11586	MTHFD1	C-1-tetrahydrofolate synthase, cytoplasmic OS=Homo sapiens OX=9606 GN=MTHFD1 PE=1 SV=4 - [C1TC_HUMAN]	1.61892	3.85	3	3									159.526	50.91	35	44	117.897	40	30	38	101.72	41.39	29	32					29.2048	17.11	15	16	20.8602	8.45	7	8	935	101.467	7.29834
P50991	CCT4	T-complex protein 1 subunit delta OS=Homo sapiens OX=9606 GN=CCT4 PE=1 SV=4 - [TCPD_HUMAN]	10.6054	8.35	4	4	4.98624	4.82	2	2	0	3.9	2	2	51.5274	33.77	10	15	43.3346	28.57	9	10	49.2548	34.51	12	15									2.29589	5.57	2	2	539	57.8878	7.82568
Q06830	PRDX1	Peroxiredoxin-1 OS=Homo sapiens OX=9606 GN=PRDX1 PE=1 SV=1 - [PRDX1_HUMAN]	21.4636	44.22	8	9																					3.8364	15.08	2	3	5.90032	14.57	3	3	4.22734	9.55	2	2	199	22.0963	8.1333
Cont_P60712	ACTB	Actin, cytoplasmic 1 OS=Bos taurus OX=9913 GN=ACTB PE=1 SV=1 - [ACTB_BOVIN]	169.438	46.13	13	43	10.085	19.73	5	6	9.11795	13.07	3	3	12.7046	16.8	4	4	11.252	16.8	5	5	21.5141	27.47	6	6	94.5432	52	15	45	85.4113	49.6	15	30	61.275	46.93	14	26	375	41.7097	5.47803
Cont_P68103	EEF1A1	Elongation factor 1-alpha 1 OS=Bos taurus OX=9913 GN=EEF1A1 PE=1 SV=1 - [EF1A1_BOVIN]	47.8381	27.49	8	13	9.17663	10.39	3	3	14.5897	12.77	4	4	93.5734	40.48	13	24	101.702	41.34	15	26	95.2941	39.18	14	23					8.37711	11.26	4	5	5.85224	9.52	3	3	462	50.1091	9.01221
P62841	RPS15	Small ribosomal subunit protein uS19 OS=Homo sapiens OX=9606 GN=RPS15 PE=1 SV=2 - [RS15_HUMAN]	3.04919	21.38	2	2	7.38614	42.07	3	6	7.18515	36.55	3	4					7.43607	23.45	2	2																	145	17.0292	10.3892
P47813	EIF1AX	Eukaryotic translation initiation factor 1A, X-chromosomal OS=Homo sapiens OX=9606 GN=EIF1AX PE=1 SV=2 - [IF1AX_HUMAN]					5.64198	19.44	2	2	6.69168	19.44	2	2	7.70509	34.03	4	5	12.6126	47.92	4	5									2.09959	29.17	2	2	5.85138	29.17	2	2	144	16.4502	5.23682
Q8WWY3	PRPF31	U4/U6 small nuclear ribonucleoprotein Prp31 OS=Homo sapiens OX=9606 GN=PRPF31 PE=1 SV=2 - [PRP31_HUMAN]	146.405	50.5	21	46	112.962	52.3	19	37	99.9706	52.3	19	32	52.8783	32.46	12	16	75.1543	41.28	16	23	87.2141	48.7	18	25	1.94721	4.21	2	2	6.71708	7.21	3	4	4.32927	7.21	3	3	499	55.4214	5.78271
P08237	PFKM	ATP-dependent 6-phosphofructokinase, muscle type OS=Homo sapiens OX=9606 GN=PFKM PE=1 SV=2 - [PFKAM_HUMAN]	6.60712	6.54	4	4									191.226	51.67	26	46	141.499	46.92	24	41	155.489	41.41	23	42					3.88673	2.18	2	2					780	85.1284	7.98682
P47929	LGALS7	Galectin-7 OS=Homo sapiens OX=9606 GN=LGALS7 PE=1 SV=2 - [LEG7_HUMAN]	71.5313	54.41	6	25	4.92149	22.06	2	3																													136	15.0658	7.62061
P27348	YWHAQ	14-3-3 protein theta OS=Homo sapiens OX=9606 GN=YWHAQ PE=1 SV=1 - [1433T_HUMAN]	48.2597	51.43	12	22	42.0731	51.02	9	12	42.0042	46.12	9	14					4.1933	12.24	3	3	3.38496	7.35	2	2													245	27.7468	4.77979
P68371	TUBB4B	Tubulin beta-4B chain OS=Homo sapiens OX=9606 GN=TUBB4B PE=1 SV=1 - [TBB4B_HUMAN]	103.811	48.54	16	36					8.18318	12.81	3	3	4.46832	8.76	2	2													12.9814	15.96	6	8	2.8388	5.84	2	2	445	49.799	4.89404
P60842	EIF4A1	Eukaryotic initiation factor 4A-I OS=Homo sapiens OX=9606 GN=EIF4A1 PE=1 SV=1 - [IF4A1_HUMAN]	44.2922	50.74	15	18	22.2677	31.03	9	9	16.4496	23.89	7	10	41.5646	32.27	10	13	60.562	40.64	14	17	59.1893	39.9	14	19	3.97885	13.3	4	4	36.7446	28.82	9	18	29.3863	28.82	9	14	406	46.1246	5.47803
P29508	SERPINB3	Serpin B3 OS=Homo sapiens OX=9606 GN=SERPINB3 PE=1 SV=2 - [SPB3_HUMAN]	103.684	47.95	19	38																					5.47159	12.05	4	4	11.8808	20.77	7	7	1.8375	4.87	2	2	390	44.5365	6.81494
P11142	HSPA8	Heat shock cognate 71 kDa protein OS=Homo sapiens OX=9606 GN=HSPA8 PE=1 SV=1 - [HSP7C_HUMAN]	148.921	45.51	26	46	113.779	41.95	21	35	94.9986	34.98	19	30	115.551	43.03	21	33	95.106	40.56	22	30	63.4645	28.64	14	18	26.1684	22.29	12	12	33.2085	21.98	11	17	25.6879	19.04	9	11	646	70.8542	5.51611
Q9NYK5	MRPL39	Large ribosomal subunit protein mL39 OS=Homo sapiens OX=9606 GN=MRPL39 PE=1 SV=3 - [RM39_HUMAN]	40.9193	41.42	12	15	63.2063	41.42	12	22	52.9874	47.93	13	20																									338	38.6867	7.6499
P20618	PSMB1	Proteasome subunit beta type-1 OS=Homo sapiens OX=9606 GN=PSMB1 PE=1 SV=2 - [PSB1_HUMAN]	29.4044	31.95	6	9	50.2094	41.91	9	13	46.7486	47.72	9	13	30.5144	23.65	4	7	39.7008	33.2	6	11	20.4401	17.84	3	5													241	26.4724	8.1333
P08238	HSP90AB1	Heat shock protein HSP 90-beta OS=Homo sapiens OX=9606 GN=HSP90AB1 PE=1 SV=4 - [HS90B_HUMAN]	146.779	47.1	30	49	148.469	48.07	27	43	111.476	43.23	23	37	168.453	47.79	28	50	121.316	43.09	26	38	141.436	47.24	29	43	14.4441	16.57	7	9	25.8884	15.75	10	13	24.566	19.2	8	12	724	83.2121	5.03369
P07900	HSP90AA1	Heat shock protein HSP 90-alpha OS=Homo sapiens OX=9606 GN=HSP90AA1 PE=1 SV=5 - [HS90A_HUMAN]	123.3	32.38	21	39	94.7143	31.56	17	28	81.6911	38.11	21	29	170.591	39.75	26	44	145.366	46.72	31	47	114.907	41.67	24	36	13.5187	12.16	7	9	29.5425	18.99	10	13	18.0786	12.02	7	9	732	84.6067	5.021
P61981	YWHAG	14-3-3 protein gamma OS=Homo sapiens OX=9606 GN=YWHAG PE=1 SV=2 - [1433G_HUMAN]	30.3476	25.1	6	11	23.0601	38.06	6	9	22.1835	33.2	6	10	6.4836	13.36	3	3	2.06331	10.93	3	3	3.38496	7.29	2	2													247	28.2849	4.89404
P14618	PKM	Pyruvate kinase PKM OS=Homo sapiens OX=9606 GN=PKM PE=1 SV=4 - [KPYM_HUMAN]	44.4416	33.9	13	15									4.72824	5.65	2	2	20.4429	20.53	6	6	34.4758	22.22	7	8	1.85492	4.52	2	2	13.3236	15.07	6	6	10.7737	9.42	4	4	531	57.9	7.84033
P31948	STIP1	Stress-induced-phosphoprotein 1 OS=Homo sapiens OX=9606 GN=STIP1 PE=1 SV=1 - [STIP1_HUMAN]	32.5033	32.41	14	18	37.7385	25.05	11	13	21.6855	21.73	9	11	61.5797	33.15	17	22	43.6522	31.12	13	16	34.369	28.18	13	14													543	62.5994	6.80029
P28066	PSMA5	Proteasome subunit alpha type-5 OS=Homo sapiens OX=9606 GN=PSMA5 PE=1 SV=3 - [PSA5_HUMAN]	16.5762	30.29	5	6	26.8791	34.85	7	8	25.9789	39.42	7	9	25.8318	30.29	4	6	29.3467	43.57	7	8	26.8856	30.71	6	8													241	26.3942	4.79248
P33991	MCM4	DNA replication licensing factor MCM4 OS=Homo sapiens OX=9606 GN=MCM4 PE=1 SV=5 - [MCM4_HUMAN]	146.857	42.53	28	44	127.786	42.06	26	42	129.206	42.87	26	41	110.272	40.67	23	31	114.204	33.49	23	31	121.36	37.78	23	31													863	96.4976	6.7417
P05386	RPLP1	Large ribosomal subunit protein P1 OS=Homo sapiens OX=9606 GN=RPLP1 PE=1 SV=1 - [RLA1_HUMAN]													11.7164	51.75	2	2					7.87675	51.75	2	2													114	11.5067	4.32275
P46782	RPS5	Small ribosomal subunit protein uS7 OS=Homo sapiens OX=9606 GN=RPS5 PE=1 SV=4 - [RS5_HUMAN]	182.2	33.82	8	62	209.367	47.55	9	75	195.183	33.82	8	71	37.2603	27.94	4	9	31.2388	27.94	4	8	27.6961	27.94	4	6					3.99959	11.27	2	2	1.6135	13.73	2	2	204	22.8621	9.71533
P31947-2	SFN	Isoform 2 of 14-3-3 protein sigma OS=Homo sapiens OX=9606 GN=SFN - [1433S_HUMAN]	90.8628	51.39	13	31	9.11096	13.43	2	4									2.06331	8.33	2	2	3.38496	8.33	2	2													216	24.321	4.81787
P25789	PSMA4	Proteasome subunit alpha type-4 OS=Homo sapiens OX=9606 GN=PSMA4 PE=1 SV=1 - [PSA4_HUMAN]	34.5009	44.44	9	10	47.4122	44.06	8	13	34.5977	39.85	7	8	32.5411	32.57	6	9	41.9772	40.23	7	11	34.6868	31.03	6	8													261	29.4652	7.72314
Q5T8P6-6	RBM26	Isoform 6 of RNA-binding protein 26 OS=Homo sapiens OX=9606 GN=RBM26 - [RBM26_HUMAN]	20.2888	50.83	6	8	21.3266	45	5	7	22.1636	50.83	6	8																									120	13.6352	5.31299
P48643	CCT5	T-complex protein 1 subunit epsilon OS=Homo sapiens OX=9606 GN=CCT5 PE=1 SV=1 - [TCPE_HUMAN]													44.8648	31.98	12	14	37.6474	31.42	11	13	39.308	29.57	10	11									2.61976	4.07	2	2	541	59.6328	5.65576
P48594	SERPINB4	Serpin B4 OS=Homo sapiens OX=9606 GN=SERPINB4 PE=1 SV=2 - [SPB4_HUMAN]	120.658	46.92	20	40																					5.47159	6.67	3	3	11.8808	13.59	5	5	1.8375	4.87	2	2	390	44.8255	6.21436
P17987	TCP1	T-complex protein 1 subunit alpha OS=Homo sapiens OX=9606 GN=TCP1 PE=1 SV=1 - [TCPA_HUMAN]	24.7409	19.6	8	8	23.9412	17.09	8	8	25.3716	21.22	10	10	48.8627	28.06	12	16	75.6996	41.37	17	23	63.9908	36.15	14	18													556	60.3056	6.11279
P62249	RPS16	Small ribosomal subunit protein uS9 OS=Homo sapiens OX=9606 GN=RPS16 PE=1 SV=2 - [RS16_HUMAN]	14.1923	41.1	6	6	21.6871	43.15	8	9	20.2468	43.15	7	8	11.4006	27.4	4	4	16.8225	43.84	6	6	9.02925	19.86	3	3													146	16.435	10.2134
P62979	RPS27A	Ubiquitin-ribosomal protein eS31 fusion protein OS=Homo sapiens OX=9606 GN=RPS27A PE=1 SV=2 - [RS27A_HUMAN]	42.1893	30.13	4	18	39.7433	30.13	4	12	32.5941	24.36	3	13	20.0865	42.31	5	8	20.8189	44.87	5	7	13.6917	30.13	4	5	2.33565	18.59	2	3	10.1745	18.59	2	4					156	17.9535	9.64209
P25205	MCM3	DNA replication licensing factor MCM3 OS=Homo sapiens OX=9606 GN=MCM3 PE=1 SV=3 - [MCM3_HUMAN]	2.20549	5.82	3	3									102.444	46.78	27	34	76.8153	33.42	21	27	64.6956	26.61	16	18													808	90.924	5.77002
P49368	CCT3	T-complex protein 1 subunit gamma OS=Homo sapiens OX=9606 GN=CCT3 PE=1 SV=4 - [TCPG_HUMAN]	17.4777	20.18	8	8	7.8986	6.24	3	3	9.87072	9.72	5	5	47.4923	35.6	16	16	52.5964	39.08	17	19	46.4333	36.7	15	15													545	60.4953	6.49365
P55209-2	NAP1L1	Isoform 2 of Nucleosome assembly protein 1-like 1 OS=Homo sapiens OX=9606 GN=NAP1L1 - [NP1L1_HUMAN]	256.595	49.73	21	71	204.851	41.85	17	58	201.501	41.58	16	67	44.3788	32.07	7	11	41.3321	18.48	6	12	34.2402	31.79	9	11													368	42.735	4.55127
Q99733	NAP1L4	Nucleosome assembly protein 1-like 4 OS=Homo sapiens OX=9606 GN=NAP1L4 PE=1 SV=1 - [NP1L4_HUMAN]	108.482	38.4	14	25	102.661	49.6	16	32	88.7237	39.73	13	22	14.9678	17.6	5	6	23.8839	20.8	6	7	7.88948	10.4	4	4													375	42.7969	4.69092
P01834	IGKC	Immunoglobulin kappa constant OS=Homo sapiens OX=9606 GN=IGKC PE=1 SV=2 - [IGKC_HUMAN]	74.1981	49.53	5	21																																	107	11.7578	6.52197
P68363	TUBA1B	Tubulin alpha-1B chain OS=Homo sapiens OX=9606 GN=TUBA1B PE=1 SV=1 - [TBA1B_HUMAN]	60.8322	35.25	12	22	57.0982	44.35	13	20	50.3705	39.69	12	18	19.9995	20.4	6	8	34.9548	31.71	10	12	31.2167	24.83	8	10	4.28428	5.54	2	2	24.643	18.18	5	10	18.2679	13.53	4	8	451	50.1196	5.05908
P07737	PFN1	Profilin-1 OS=Homo sapiens OX=9606 GN=PFN1 PE=1 SV=2 - [PROF1_HUMAN]	19.5042	49.29	6	8																																	140	15.0446	8.26514
Q9Y230	RUVBL2	RuvB-like 2 OS=Homo sapiens OX=9606 GN=RUVBL2 PE=1 SV=3 - [RUVB2_HUMAN]	34.1509	26.35	10	10	36.0843	25.92	11	12	39.8821	27	11	12	61.2351	42.55	16	17	51.2483	34.56	14	16	56.7866	37.8	15	18	7.46276	7.13	3	3	22.7221	21.6	8	9	8.86368	14.04	5	5	463	51.1246	5.64307
Q99436	PSMB7	Proteasome subunit beta type-7 OS=Homo sapiens OX=9606 GN=PSMB7 PE=1 SV=1 - [PSB7_HUMAN]	9.27567	19.49	5	7	10.2736	16.25	4	5	22.3178	29.6	5	8	11.1398	35.02	5	5	23.7331	38.99	6	8	18.5757	20.94	2	4													277	29.9462	7.6792
Q96A08	H2BC1	Histone H2B type 1-A OS=Homo sapiens OX=9606 GN=H2BC1 PE=1 SV=3 - [H2B1A_HUMAN]	36.2222	48.82	7	20	33.1524	29.92	5	15	37.1537	37.01	5	16																									127	14.1587	10.3159
Q9NWK9	ZNHIT6	Box C/D snoRNA protein 1 OS=Homo sapiens OX=9606 GN=ZNHIT6 PE=1 SV=1 - [BCD1_HUMAN]	26.4235	23.83	8	11	22.4581	16.17	8	9	21.6645	20.21	7	8	24.6967	19.79	8	8	23.9882	28.72	10	10	21.9607	30.43	9	10													470	53.8842	5.79541
P0DOY2	IGLC2	Immunoglobulin lambda constant 2 OS=Homo sapiens OX=9606 GN=IGLC2 PE=1 SV=1 - [IGLC2_HUMAN]	13.6225	48.11	3	4																																	106	11.2865	7.23975
P43686	PSMC4	26S proteasome regulatory subunit 6B OS=Homo sapiens OX=9606 GN=PSMC4 PE=1 SV=2 - [PRS6B_HUMAN]	12.6257	25.12	7	8	6.59999	18.9	4	6	9.73741	19.62	4	5	25.8916	27.27	7	9	19.4605	25.12	7	8	24.2738	28.23	7	8													418	47.3365	5.21143
P49321	NASP	Nuclear autoantigenic sperm protein OS=Homo sapiens OX=9606 GN=NASP PE=1 SV=2 - [NASP_HUMAN]	5.2388	2.92	2	2	7.48141	4.44	3	3	6.60923	4.06	3	3	73.1691	30.71	16	21	43.3167	20.43	11	14	73.0619	36.8	15	18	4.0907	2.28	2	2	5.72102	3.81	3	3					788	85.1861	4.29736
P62280	RPS11	Small ribosomal subunit protein uS17 OS=Homo sapiens OX=9606 GN=RPS11 PE=1 SV=3 - [RS11_HUMAN]	2.94693	19.62	3	3	9.47884	25.32	3	3									7.58667	18.35	2	3	5.34814	21.52	3	3					4.58191	12.03	2	2	4.29886	12.03	2	2	158	18.419	10.3013
Q9UQ80	PA2G4	Proliferation-associated protein 2G4 OS=Homo sapiens OX=9606 GN=PA2G4 PE=1 SV=3 - [PA2G4_HUMAN]	13.1586	16.5	6	6	17.629	20.05	6	7	7.00291	10.91	3	3	32.8188	28.93	7	12	47.4391	40.86	13	17	29.8982	20.3	7	8													394	43.7592	6.55127
Q96IQ9-2	ZNF414	Isoform 2 of Zinc finger protein 414 OS=Homo sapiens OX=9606 GN=ZNF414 - [ZN414_HUMAN]	45.4978	41.28	8	15	44.3104	42.05	7	13	43.1475	38.46	7	13																									390	40.9683	7.63525
Q9Y2U9	KLHDC2	Kelch domain-containing protein 2 OS=Homo sapiens OX=9606 GN=KLHDC2 PE=1 SV=1 - [KLDC2_HUMAN]	34.3245	30.05	10	12	49.6786	39.9	14	17	43.0739	33.25	11	16																									406	46.0693	6.60986
O15371-2	EIF3D	Isoform 2 of Eukaryotic translation initiation factor 3 subunit D OS=Homo sapiens OX=9606 GN=EIF3D - [EIF3D_HUMAN]	17.2628	18.84	6	7	8.00598	9.42	3	3	6.25665	8.82	4	4	36.8681	32.67	10	14	36.0385	29.06	8	10	44.0099	36.67	11	14	6.47203	4.61	2	2	23.5702	28.86	9	12	14.9338	20.64	7	9	499	58.1037	5.70654
Q13617	CUL2	Cullin-2 OS=Homo sapiens OX=9606 GN=CUL2 PE=1 SV=2 - [CUL2_HUMAN]	32.1005	23.36	15	17	78.3443	43.09	26	36	60.671	37.32	21	30																									745	86.9268	6.91748
Q9BTE3-2	MCMBP	Isoform 2 of Mini-chromosome maintenance complex-binding protein OS=Homo sapiens OX=9606 GN=MCMBP - [MCMBP_HUMAN]	84.0834	40.94	20	27	86.0171	35.94	18	24	73.4375	31.09	15	22	62.1377	30.94	16	18	70.0778	32.81	16	18	46.5427	25.47	13	15													640	72.7027	5.78271
P28074	PSMB5	Proteasome subunit beta type-5 OS=Homo sapiens OX=9606 GN=PSMB5 PE=1 SV=3 - [PSB5_HUMAN]	35.3825	46.39	11	12	35.7629	42.59	8	13	45.0622	43.35	10	13	29.4169	31.56	6	8	30.5233	40.3	9	10	25.756	33.46	7	7													263	28.4622	6.91748
P81605	DCD	Dermcidin OS=Homo sapiens OX=9606 GN=DCD PE=1 SV=2 - [DCD_HUMAN]	6.08344	12.73	2	2	8.00875	12.73	2	2	13.9164	25.45	3	4													16.1794	22.73	2	7	24.2014	33.64	4	7	14.1872	22.73	3	4	110	11.2768	6.53662
O75367	MACROH2A1	Core histone macro-H2A.1 OS=Homo sapiens OX=9606 GN=MACROH2A1 PE=1 SV=5 - [H2AY_HUMAN]	44.8378	39.84	10	12	58.507	46.34	12	17	44.1888	43.63	11	14																									369	39.1592	9.83252
Q13885	TUBB2A	Tubulin beta-2A chain OS=Homo sapiens OX=9606 GN=TUBB2A PE=1 SV=1 - [TBB2A_HUMAN]	81.5362	34.38	12	28	5.9805	6.52	2	2	8.18318	12.81	3	3	4.46832	8.76	2	2													10.5909	19.33	6	8	2.8388	5.84	2	2	445	49.875	4.89404
P04080	CSTB	Cystatin-B OS=Homo sapiens OX=9606 GN=CSTB PE=1 SV=2 - [CYTB_HUMAN]	14.0206	45.92	3	3																																	98	11.1326	7.56201
Q13347	EIF3I	Eukaryotic translation initiation factor 3 subunit I OS=Homo sapiens OX=9606 GN=EIF3I PE=1 SV=1 - [EIF3I_HUMAN]	3.23441	15.38	3	4					3.12503	6.77	2	2	26.0466	40.31	8	10	11.0798	18.46	4	5	8.43618	13.23	4	5	10.7514	10.15	4	4	14.1342	18.46	6	6	5.41928	6.15	2	3	325	36.4786	5.64307
P19474	TRIM21	E3 ubiquitin-protein ligase TRIM21 OS=Homo sapiens OX=9606 GN=TRIM21 PE=1 SV=1 - [RO52_HUMAN]	38.8264	32	13	14	42.8309	38.32	14	19	40.2522	32.21	12	16	19.1621	19.37	7	8	13.9915	12.63	5	6	32.0016	24.42	8	11					10.4	12.21	5	5	11.5591	16.21	6	8	475	54.1351	6.37939
Cont_P19012	KRT15	Keratin, type I cytoskeletal 15 OS=Homo sapiens OX=9606 GN=KRT15 PE=1 SV=3 - [K1C15_HUMAN]	100.839	45.61	17	33	11.5475	8.55	4	4	12.5358	8.99	4	4	4.7981	4.39	3	3	20.3524	10.53	6	10	9.861	6.58	3	4	25.73	12.5	8	12	24.1046	8.99	6	9	25.1317	14.25	7	10	456	49.1811	4.76709
P06702	S100A9	Protein S100-A9 OS=Homo sapiens OX=9606 GN=S100A9 PE=1 SV=1 - [S10A9_HUMAN]	61.4503	45.61	6	19																									3.94918	24.56	2	2					114	13.2335	6.12549
P63241	EIF5A	Eukaryotic translation initiation factor 5A-1 OS=Homo sapiens OX=9606 GN=EIF5A PE=1 SV=2 - [IF5A1_HUMAN]	9.78327	30.52	3	3									8.4187	22.73	2	2	3.64903	18.83	2	2	8.88368	45.45	4	4													154	16.8214	5.23682
P30050	RPL12	Large ribosomal subunit protein uL11 OS=Homo sapiens OX=9606 GN=RPL12 PE=1 SV=1 - [RL12_HUMAN]	10.4555	35.76	4	4	18.4634	45.45	5	6	12.2773	26.67	3	4	6.01809	30.3	3	3					9.39661	26.67	3	3													165	17.8075	9.42236
P30566	ADSL	Adenylosuccinate lyase OS=Homo sapiens OX=9606 GN=ADSL PE=1 SV=2 - [PUR8_HUMAN]													58.3308	41.53	14	17	60.3706	37.81	13	17	32.4854	32.64	10	10													484	54.854	7.10791
P08865	RPSA	Small ribosomal subunit protein uS2 OS=Homo sapiens OX=9606 GN=RPSA PE=1 SV=4 - [RSSA_HUMAN]	40.0862	34.58	8	12	28.8775	35.25	7	9	17.5092	45.08	8	9	44.1625	39.32	8	12	46.0241	45.42	9	14	24.7333	31.19	6	6					12.736	12.88	3	4	9.31411	12.2	3	4	295	32.8334	4.86865
P61247	RPS3A	Small ribosomal subunit protein eS1 OS=Homo sapiens OX=9606 GN=RPS3A PE=1 SV=2 - [RS3A_HUMAN]	14.5535	27.65	6	7	16.9523	32.58	7	7	11.2935	26.89	5	5	19.9393	30.3	7	8	17.9078	33.71	8	10	15.2749	21.97	5	5					5.97626	9.47	2	2	6.28805	9.47	2	2	264	29.9257	9.72998
P41091	EIF2S3	Eukaryotic translation initiation factor 2 subunit 3 OS=Homo sapiens OX=9606 GN=EIF2S3 PE=1 SV=3 - [IF2G_HUMAN]	7.96165	10.38	3	3	7.19724	8.26	2	2					36.8081	31.99	10	11	37.8514	38.98	13	13	38.9288	32.42	11	12					10.6694	11.86	5	5	3.1481	6.78	3	3	472	51.0772	8.39697
P01040	CSTA	Cystatin-A OS=Homo sapiens OX=9606 GN=CSTA PE=1 SV=1 - [CYTA_HUMAN]	5.89828	26.53	2	2																					3.73342	19.39	2	2	3.31763	32.65	2	3	6.41993	26.53	2	2	98	10.9997	5.50342
P07355	ANXA2	Annexin A2 OS=Homo sapiens OX=9606 GN=ANXA2 PE=1 SV=2 - [ANXA2_HUMAN]	83.3529	44.84	16	22																					4.81235	10.62	3	3	11.4458	12.09	4	4	4.83957	10.62	3	3	339	38.5798	7.75244
P68366-2	TUBA4A	Isoform 2 of Tubulin alpha-4A chain OS=Homo sapiens OX=9606 GN=TUBA4A - [TBA4A_HUMAN]	45.8754	32.33	11	19	37.1377	33.72	9	14	27.6286	28.87	8	11	5.99743	11.09	3	3	16.9855	22.86	7	7	9.5514	13.39	4	4					7.22601	8.55	2	4					433	48.2976	5.0083
P13639	EEF2	Elongation factor 2 OS=Homo sapiens OX=9606 GN=EEF2 PE=1 SV=4 - [EF2_HUMAN]	66.7613	29.84	20	24	27.0178	15.73	9	10	10.2981	8.16	5	5	63.0729	25.87	16	17	46.8517	24.48	15	18	41.1861	23.31	13	13	0	4.2	2	2	16.9187	10.02	6	6	3.97587	2.1	2	2	858	95.277	6.82959
Q13464	ROCK1	Rho-associated protein kinase 1 OS=Homo sapiens OX=9606 GN=ROCK1 PE=1 SV=1 - [ROCK1_HUMAN]	50.3181	21.12	20	22	45.6553	19.13	19	21	55.8718	22.16	21	22	82.5855	20.38	19	24	79.2688	26.22	29	33	68.8899	24.22	23	24	9.61309	8.42	11	12	6.70513	5.69	5	5	16.019	7.02	9	9	1354	158.076	5.89697
P22626	HNRNPA2B1	Heterogeneous nuclear ribonucleoproteins A2/B1 OS=Homo sapiens OX=9606 GN=HNRNPA2B1 PE=1 SV=2 - [ROA2_HUMAN]	21.9797	25.78	8	8									22.3355	27.76	8	9	17.2421	30.31	7	8	13.1269	17.85	5	7													353	37.4067	8.95361
P63092	GNAS	Guanine nucleotide-binding protein G(s) subunit alpha isoforms short OS=Homo sapiens OX=9606 GN=GNAS PE=1 SV=1 - [GNAS2_HUMAN]	24.9222	28.43	9	9	35.5496	41.37	12	12	19.6593	17.51	7	7																									394	45.6359	5.8208
P67809	YBX1	Y-box-binding protein 1 OS=Homo sapiens OX=9606 GN=YBX1 PE=1 SV=3 - [YBOX1_HUMAN]	29.2079	38.27	7	9	17.1612	16.36	3	4	7.94281	12.65	3	3	18.1967	18.83	4	5	25.198	38.27	6	12	31.2271	31.48	5	9													324	35.9027	9.87646
Q8N163	CCAR2	Cell cycle and apoptosis regulator protein 2 OS=Homo sapiens OX=9606 GN=CCAR2 PE=1 SV=2 - [CCAR2_HUMAN]	78.2152	33.04	20	24	43.3621	18.2	11	12	49.7608	22.21	13	16	91.8517	35.1	19	27	99.3498	35.32	19	28	87.7236	28.28	17	22													923	102.838	5.22412
P60900	PSMA6	Proteasome subunit alpha type-6 OS=Homo sapiens OX=9606 GN=PSMA6 PE=1 SV=1 - [PSA6_HUMAN]	38.5777	43.5	10	12	38.4114	41.06	8	11	29.933	36.18	7	8	40.7558	36.18	9	12	37.4238	43.5	10	12	33.513	38.21	8	10													246	27.3818	6.75635
P62805	H4C1	Histone H4 OS=Homo sapiens OX=9606 GN=H4C1 PE=1 SV=2 - [H4_HUMAN]	34.1465	43.69	7	12																																	103	11.3604	11.356
P04075	ALDOA	Fructose-bisphosphate aldolase A OS=Homo sapiens OX=9606 GN=ALDOA PE=1 SV=2 - [ALDOA_HUMAN]	32.518	30.77	11	12									16.2284	24.18	6	8	12.6359	23.35	5	5	4.99179	13.46	3	3					5.06091	10.16	3	3	2.8239	7.97	2	2	364	39.3953	8.08936
Q99832	CCT7	T-complex protein 1 subunit eta OS=Homo sapiens OX=9606 GN=CCT7 PE=1 SV=2 - [TCPH_HUMAN]	8.21991	5.34	2	3									49.1382	29.1	11	16	50.486	31.49	11	13	48.0074	35.54	12	14					3.86731	5.34	2	2					543	59.3289	7.6499
P11021	HSPA5	Endoplasmic reticulum chaperone BiP OS=Homo sapiens OX=9606 GN=HSPA5 PE=1 SV=2 - [BIP_HUMAN]	80.3754	41.9	22	29	18.4667	4.28	3	6	14.4156	6.73	3	4	27.8902	4.13	2	7	16.5044	4.13	2	4	20.3605	4.13	2	5	2.54805	5.2	3	3	9.55906	5.2	3	4					654	72.2884	5.16064
P78371	CCT2	T-complex protein 1 subunit beta OS=Homo sapiens OX=9606 GN=CCT2 PE=1 SV=4 - [TCPB_HUMAN]	16.4831	20.93	7	8	0	6.36	2	2					40.8631	27.29	9	11	44.9023	26.54	9	11	50.5152	35.14	12	13									2.43595	7.1	2	2	535	57.4521	6.45557
P28072	PSMB6	Proteasome subunit beta type-6 OS=Homo sapiens OX=9606 GN=PSMB6 PE=1 SV=4 - [PSB6_HUMAN]	6.70662	9.21	2	2	9.97453	13.39	3	4	6.16185	13.39	3	3	14.0096	22.59	4	5	26.7388	33.89	5	6	6.85058	9.21	2	2					4.02856	8.79	2	2					239	25.3414	4.91943
P05388	RPLP0	Large ribosomal subunit protein uL10 OS=Homo sapiens OX=9606 GN=RPLP0 PE=1 SV=1 - [RLA0_HUMAN]	20.2975	17.35	5	7	18.1034	37.85	7	7	9.57848	11.04	3	4	49.3512	34.38	8	12	44.1329	36.28	8	11	19.8682	27.76	5	5													317	34.2518	5.97314
P31689	DNAJA1	DnaJ homolog subfamily A member 1 OS=Homo sapiens OX=9606 GN=DNAJA1 PE=1 SV=2 - [DNJA1_HUMAN]	23.0656	31.23	6	11	26.9072	31.23	6	11	20.5373	39.29	8	10	22.9659	30.48	8	9	20.5645	26.2	6	6	21.6759	30.48	6	6									2.41693	9.32	2	3	397	44.8395	7.07861
P04083	ANXA1	Annexin A1 OS=Homo sapiens OX=9606 GN=ANXA1 PE=1 SV=2 - [ANXA1_HUMAN]	66.2818	42.77	13	16																									8.16653	12.43	3	4					346	38.69	7.02002
P60891	PRPS1	Ribose-phosphate pyrophosphokinase 1 OS=Homo sapiens OX=9606 GN=PRPS1 PE=1 SV=2 - [PRPS1_HUMAN]													38.0028	34.28	8	12	33.4542	40.25	9	11	16.5675	20.44	5	5													318	34.8119	6.97607
P17544-4	ATF7	Isoform 4 of Cyclic AMP-dependent transcription factor ATF-7 OS=Homo sapiens OX=9606 GN=ATF7 - [ATF7_HUMAN]	14.4848	18.89	4	4	10.0373	33.55	5	5	11.7971	14.01	3	3																									307	33.6599	7.18115
Q13561	DCTN2	Dynactin subunit 2 OS=Homo sapiens OX=9606 GN=DCTN2 PE=1 SV=4 - [DCTN2_HUMAN]	4.80976	6.73	3	3									30.4253	33.17	6	9	28.0258	29.68	8	9	17.3148	15.96	4	5													401	44.2039	5.21143
P02545	LMNA	Prelamin-A/C OS=Homo sapiens OX=9606 GN=LMNA PE=1 SV=1 - [LMNA_HUMAN]	116.863	42.17	24	34																																	664	74.0947	7.02002
P46781	RPS9	Small ribosomal subunit protein uS4 OS=Homo sapiens OX=9606 GN=RPS9 PE=1 SV=3 - [RS9_HUMAN]	31.5598	38.14	11	14	22.0954	37.11	9	9	32.1398	33.51	9	13																									194	22.5776	10.6528
Q96P11	NSUN5	28S rRNA (cytosine-C(5))-methyltransferase OS=Homo sapiens OX=9606 GN=NSUN5 PE=1 SV=2 - [NSUN5_HUMAN]	29.7581	34.03	12	12	36.0362	33.8	12	13	43.0826	36.13	12	14	4.32861	7.46	2	2	5.0339	7.69	2	2																	429	46.6623	8.6167
P33992	MCM5	DNA replication licensing factor MCM5 OS=Homo sapiens OX=9606 GN=MCM5 PE=1 SV=5 - [MCM5_HUMAN]													58.0396	34.06	17	20	32.439	21.12	10	12	33.2229	18.94	10	11													734	82.2332	8.36768
Q9HB71-3	CACYBP	Isoform 3 of Calcyclin-binding protein OS=Homo sapiens OX=9606 GN=CACYBP - [CYBP_HUMAN]	4.2977	11.35	2	2									12.5617	33.51	4	4	8.18627	22.7	3	3																	185	21.2149	7.89893
P30041	PRDX6	Peroxiredoxin-6 OS=Homo sapiens OX=9606 GN=PRDX6 PE=1 SV=3 - [PRDX6_HUMAN]	15.7939	28.13	6	8	29.8801	33.48	8	10	15.0226	29.02	5	5																									224	25.0192	6.37939
Q96GD4	AURKB	Aurora kinase B OS=Homo sapiens OX=9606 GN=AURKB PE=1 SV=3 - [AURKB_HUMAN]	31.8576	30.23	8	9	43.0621	36.63	10	12	22.4852	25	7	8	16.0186	23.55	6	6	22.5254	32.85	8	9	19.2187	23.84	6	6													344	39.2856	9.29053
P55072	VCP	Transitional endoplasmic reticulum ATPase OS=Homo sapiens OX=9606 GN=VCP PE=1 SV=4 - [TERA_HUMAN]	56.1216	22.21	13	18	6.55975	3.6	3	3					56.5997	24.07	14	17	52.1422	24.32	13	15	71.8066	27.42	15	21	7.00713	7.07	4	4	2.25356	4.84	3	3					806	89.2657	5.26221
P06753-2	TPM3	Isoform 2 of Tropomyosin alpha-3 chain OS=Homo sapiens OX=9606 GN=TPM3 - [TPM3_HUMAN]	20.0566	37.5	8	8																					3.44824	17.74	3	3									248	29.0147	4.77979
O00571	DDX3X	ATP-dependent RNA helicase DDX3X OS=Homo sapiens OX=9606 GN=DDX3X PE=1 SV=3 - [DDX3X_HUMAN]	7.55076	4.68	3	3									40.0476	26.44	15	15	40.2885	21.75	12	12	31.822	21	11	11													662	73.198	7.18115
Q9NRX2	MRPL17	Large ribosomal subunit protein bL17m OS=Homo sapiens OX=9606 GN=MRPL17 PE=1 SV=1 - [RM17_HUMAN]	11.2733	23.43	5	5	17.9231	27.43	6	7	18.0434	36	7	7																									175	20.0376	10.1108
P46783	RPS10	Small ribosomal subunit protein eS10 OS=Homo sapiens OX=9606 GN=RPS10 PE=1 SV=1 - [RS10_HUMAN]	39.0725	30.3	6	14	50.9115	40	7	12	45.8036	40	7	16	6.26519	14.55	2	2	25.3474	33.33	4	7	10.3591	24.24	3	3													165	18.8859	10.1548
P35268	RPL22	Large ribosomal subunit protein eL22 OS=Homo sapiens OX=9606 GN=RPL22 PE=1 SV=2 - [RL22_HUMAN]	5.86653	9.38	2	2									18.4569	39.06	3	4	13.3248	30.47	2	3	10.8783	30.47	2	2													128	14.7778	9.18799
Q96HJ9	FMC1	Protein FMC1 homolog OS=Homo sapiens OX=9606 GN=FMC1 PE=1 SV=2 - [FMC1_HUMAN]	5.06127	32.74	4	5	9.73971	32.74	3	3	12.4172	39.82	5	5																									113	12.7407	10.0669
P05109	S100A8	Protein S100-A8 OS=Homo sapiens OX=9606 GN=S100A8 PE=1 SV=1 - [S10A8_HUMAN]	22.0433	39.78	4	7																																	93	10.8276	7.03467
Q9Y617	PSAT1	Phosphoserine aminotransferase OS=Homo sapiens OX=9606 GN=PSAT1 PE=1 SV=2 - [SERC_HUMAN]	4.73991	18.11	6	6	16.378	14.32	5	6	9.83991	11.08	4	5					10.3748	17.3	4	4													2.01483	6.49	2	2	370	40.3968	7.66455
P60228	EIF3E	Eukaryotic translation initiation factor 3 subunit E OS=Homo sapiens OX=9606 GN=EIF3E PE=1 SV=1 - [EIF3E_HUMAN]	7.81785	9.21	4	4	10.955	16.18	6	7					26.5305	23.82	9	9	25.8109	26.74	10	12	19.4121	23.37	8	8					7.03871	9.21	3	3	2.54093	6.74	2	2	445	52.1874	6.03662
P36952	SERPINB5	Serpin B5 OS=Homo sapiens OX=9606 GN=SERPINB5 PE=1 SV=2 - [SPB5_HUMAN]	28.9217	39.47	12	12																																	375	42.0734	6.04932
P40227	CCT6A	T-complex protein 1 subunit zeta OS=Homo sapiens OX=9606 GN=CCT6A PE=1 SV=3 - [TCPZ_HUMAN]	14.3191	15.63	6	7	5.07712	11.68	3	3					40.5973	26.74	9	11	36.3695	24.48	9	11	24.742	25.99	10	10					2.01612	6.97	2	2	4.48223	6.97	2	2	531	57.9876	6.68311
P62701	RPS4X	Small ribosomal subunit protein eS4, X isoform OS=Homo sapiens OX=9606 GN=RPS4X PE=1 SV=2 - [RS4X_HUMAN]	20.2093	27	6	6	15.4287	22.05	5	5					25.7072	34.22	9	9	19.462	18.63	6	7	22.9909	33.46	7	7					4.63594	11.79	3	3					263	29.5791	10.1548
P46060	RANGAP1	Ran GTPase-activating protein 1 OS=Homo sapiens OX=9606 GN=RANGAP1 PE=1 SV=1 - [RAGP1_HUMAN]	33.1404	24.7	8	13	14.8175	17.55	6	7	8.94489	8.18	3	4	15.4699	14.48	5	5	12.5115	10.56	4	6	30.3419	17.21	8	10													587	63.5023	4.67822
P49721	PSMB2	Proteasome subunit beta type-2 OS=Homo sapiens OX=9606 GN=PSMB2 PE=1 SV=1 - [PSB2_HUMAN]	8.00412	30.35	5	6	14.0074	29.85	6	6	18.4262	36.32	8	9	9.13206	28.86	4	4	9.34614	26.87	4	4	6.288	11.94	2	2													201	22.8217	7.02002
O43809	NUDT21	Cleavage and polyadenylation specificity factor subunit 5 OS=Homo sapiens OX=9606 GN=NUDT21 PE=1 SV=1 - [CPSF5_HUMAN]	45.1639	35.68	8	15	42.4425	35.68	7	14	41.1966	33.48	7	12	11.7883	19.82	4	4	31.7907	29.07	6	8	28.5246	29.07	5	8													227	26.2107	8.82178
P17844	DDX5	Probable ATP-dependent RNA helicase DDX5 OS=Homo sapiens OX=9606 GN=DDX5 PE=1 SV=1 - [DDX5_HUMAN]	4.78451	4.89	3	3									46.2494	33.06	16	16	39.7995	30.78	14	14	20.0844	15.15	7	7													614	69.1047	8.92432
Cont_P68138	ACTA1	Actin, alpha skeletal muscle OS=Bos taurus OX=9913 GN=ACTA1 PE=1 SV=1 - [ACTS_BOVIN]	45.4015	25.2	7	17	4.68456	19.1	5	5					4.85873	6.37	2	2	7.45248	11.94	4	4	5.82438	6.37	2	2	41.3352	20.95	9	18	46.2653	23.61	10	17	27.3216	15.92	7	10	377	42.0239	5.38916
O95218-2	ZRANB2	Isoform 2 of Zinc finger Ran-binding domain-containing protein 2 OS=Homo sapiens OX=9606 GN=ZRANB2 - [ZRAB2_HUMAN]	50.8345	31.87	13	15	53.4793	35.31	12	14	41.8328	26.25	9	13	24.7228	32.19	8	8	28.8077	26.88	8	9	21.7869	30.63	8	8													320	36.2965	9.75928
P62277	RPS13	Small ribosomal subunit protein uS15 OS=Homo sapiens OX=9606 GN=RPS13 PE=1 SV=2 - [RS13_HUMAN]	16.4077	38.41	6	6	5.78416	15.89	2	2	6.704	25.83	3	3	11.8569	29.8	4	4	14.9894	29.8	5	5	9.06292	25.17	4	4													151	17.2117	10.5356
Q14011	CIRBP	Cold-inducible RNA-binding protein OS=Homo sapiens OX=9606 GN=CIRBP PE=1 SV=1 - [CIRBP_HUMAN]													9.98416	38.37	4	4	10.6729	31.98	3	3																	172	18.6367	9.51025
P06576	ATP5F1B	ATP synthase subunit beta, mitochondrial OS=Homo sapiens OX=9606 GN=ATP5F1B PE=1 SV=3 - [ATPB_HUMAN]	31.6381	29.68	11	13																									5.22953	8.51	2	3	7.18253	8.51	2	2	529	56.5246	5.40186
P82930	MRPS34	Small ribosomal subunit protein mS34 OS=Homo sapiens OX=9606 GN=MRPS34 PE=1 SV=2 - [RT34_HUMAN]	13.6854	22.48	4	5	17.4829	38.07	6	7	22.6063	38.07	6	8																									218	25.6345	9.979
P84103-2	SRSF3	Isoform 2 of Serine/arginine-rich splicing factor 3 OS=Homo sapiens OX=9606 GN=SRSF3 - [SRSF3_HUMAN]	2.28509	32.26	3	3									3.27771	30.65	2	2	11.9062	37.9	3	4																	124	14.1942	10.0815
Q1KMD3	HNRNPUL2	Heterogeneous nuclear ribonucleoprotein U-like protein 2 OS=Homo sapiens OX=9606 GN=HNRNPUL2 PE=1 SV=1 - [HNRL2_HUMAN]	38.3448	21.69	11	14	29.1738	20.62	10	12	16.4801	15.93	8	10					5.8289	3.61	3	3	5.12286	9.77	4	4													747	85.0522	4.90674
P28070	PSMB4	Proteasome subunit beta type-4 OS=Homo sapiens OX=9606 GN=PSMB4 PE=1 SV=4 - [PSB4_HUMAN]	16.8025	32.2	5	7	29.4526	37.88	6	10	31.9365	34.09	5	8	22.4517	34.09	5	7	40.8942	34.09	5	9	34.5941	34.09	5	9													264	29.1855	5.97314
Q9UJW0	DCTN4	Dynactin subunit 4 OS=Homo sapiens OX=9606 GN=DCTN4 PE=1 SV=1 - [DCTN4_HUMAN]	17.0947	20.87	6	6	14.5182	19.57	6	6	6.30648	14.13	4	4	10.1712	12.61	2	2	8.76304	11.96	3	3																	460	52.3036	7.34229
P27482	CALML3	Calmodulin-like protein 3 OS=Homo sapiens OX=9606 GN=CALML3 PE=1 SV=2 - [CALL3_HUMAN]	16.4542	37.58	4	5																																	149	16.88	4.42432
Q8N1G4	LRRC47	Leucine-rich repeat-containing protein 47 OS=Homo sapiens OX=9606 GN=LRRC47 PE=1 SV=1 - [LRC47_HUMAN]													39.8265	21.96	9	12	47.5759	32.08	12	14	28.5281	23.33	9	10													583	63.4337	8.27979
P50990	CCT8	T-complex protein 1 subunit theta OS=Homo sapiens OX=9606 GN=CCT8 PE=1 SV=4 - [TCPQ_HUMAN]	13.0709	9.67	5	5									18.1022	16.97	8	8	33.1884	22.81	12	13	23.6785	19.53	10	10													548	59.5825	5.60498
Q15208	STK38	Serine/threonine-protein kinase 38 OS=Homo sapiens OX=9606 GN=STK38 PE=1 SV=1 - [STK38_HUMAN]	24.3994	27.1	11	11	26.2358	29.03	10	11	25.6689	17.42	7	10	6.5545	6.02	2	2	7.87333	6.02	2	2	17.7285	11.4	5	5					11.7592	12.9	5	6	2.91564	8.17	3	3	465	54.1554	7.15186
P17535	JUND	Transcription factor JunD OS=Homo sapiens OX=9606 GN=JUND PE=1 SV=3 - [JUND_HUMAN]	16.4429	27.09	5	6	14.7797	26.8	5	8	12.824	23.05	4	5																									347	35.1523	7.37158
O95071-2	UBR5	Isoform 2 of E3 ubiquitin-protein ligase UBR5 OS=Homo sapiens OX=9606 GN=UBR5 - [UBR5_HUMAN]	136.194	20.23	37	54	175.989	23.84	43	55	117.85	18.69	31	43	25.0656	6.61	10	10	13.547	2.93	5	6	24.6284	6.58	11	12	47.5076	11.87	22	27	90.4211	16.12	36	52	104.599	19.41	39	47	2798	309.03	5.84619
P62314	SNRPD1	Small nuclear ribonucleoprotein Sm D1 OS=Homo sapiens OX=9606 GN=SNRPD1 PE=1 SV=1 - [SMD1_HUMAN]	8.12279	27.73	2	2	6.60564	26.05	2	3	9.49635	27.73	2	3					4.66019	36.97	3	3																	119	13.2734	11.561
Q9NQ29-2	LUC7L	Isoform 2 of Putative RNA-binding protein Luc7-like 1 OS=Homo sapiens OX=9606 GN=LUC7L - [LUC7L_HUMAN]	24.3693	26.46	7	9	36.4222	32.31	10	13	29.3095	25.23	7	8					5.93105	11.69	3	3	6.68145	8	2	2													325	38.3818	10.0376
P61956-2	SUMO2	Isoform 2 of Small ubiquitin-related modifier 2 OS=Homo sapiens OX=9606 GN=SUMO2 - [SUMO2_HUMAN]	2.48163	36.62	2	2																																	71	8.106	5.41455
P05412	JUN	Transcription factor Jun OS=Homo sapiens OX=9606 GN=JUN PE=1 SV=2 - [JUN_HUMAN]	15.2167	29.91	5	8	11.4106	18.13	4	5	5.07004	8.76	2	3																									331	35.6532	8.76318
P62195-2	PSMC5	Isoform 2 of 26S proteasome regulatory subunit 8 OS=Homo sapiens OX=9606 GN=PSMC5 - [PRS8_HUMAN]	18.0589	24.62	6	7	14.0159	13.82	4	5	13.7152	23.87	6	7	15.0016	20.35	5	6	18.3021	18.09	5	6	21.531	22.11	6	6													398	44.7557	8.17725
P25398	RPS12	Small ribosomal subunit protein eS12 OS=Homo sapiens OX=9606 GN=RPS12 PE=1 SV=3 - [RS12_HUMAN]					5.66573	15.15	2	2	8.63568	26.52	3	3	15.4581	36.36	5	5	9.1274	25.76	3	3	4.06609	25.76	3	3													132	14.5055	7.21045
P62857	RPS28	Small ribosomal subunit protein eS28 OS=Homo sapiens OX=9606 GN=RPS28 PE=1 SV=1 - [RS28_HUMAN]	5.81849	30.43	2	2									5.73619	23.19	2	2																					69	7.8362	10.6968
Q6UWP8	SBSN	Suprabasin OS=Homo sapiens OX=9606 GN=SBSN PE=1 SV=2 - [SBSN_HUMAN]	24.2473	33.73	9	14																									5.40352	8.47	2	3					590	60.5046	7.00537
P62424	RPL7A	Large ribosomal subunit protein eL8 OS=Homo sapiens OX=9606 GN=RPL7A PE=1 SV=2 - [RL7A_HUMAN]	23.9908	28.57	7	8													3.02249	13.53	2	2																	266	29.977	10.6089
P58107	EPPK1	Epiplakin OS=Homo sapiens OX=9606 GN=EPPK1 PE=1 SV=3 - [EPIPL_HUMAN]	156.788	36.07	44	56																																	5088	555.316	5.61768
Q12906-5	ILF3	Isoform 5 of Interleukin enhancer-binding factor 3 OS=Homo sapiens OX=9606 GN=ILF3 - [ILF3_HUMAN]													31.2141	23.04	12	12	59.6139	32.61	14	28	31.3897	17.1	10	11									5.20414	3.19	2	2	690	74.5603	8.23584
P15924	DSP	Desmoplakin OS=Homo sapiens OX=9606 GN=DSP PE=1 SV=3 - [DESP_HUMAN]	307.661	32.32	75	113																					28.2124	6.83	20	20	51.5141	9.16	28	30	9.65497	1.53	5	5	2871	331.569	6.81494
O00231	PSMD11	26S proteasome non-ATPase regulatory subunit 11 OS=Homo sapiens OX=9606 GN=PSMD11 PE=1 SV=3 - [PSD11_HUMAN]	8.0056	9.95	5	5	16.5667	25.12	9	9	9.96627	11.37	4	4	12.9683	12.8	4	5	25.3154	25.59	9	9	15.2518	11.37	4	5													422	47.434	6.48096
P51149	RAB7A	Ras-related protein Rab-7a OS=Homo sapiens OX=9606 GN=RAB7A PE=1 SV=1 - [RAB7A_HUMAN]	17.6342	35.75	6	7																																	207	23.4748	6.69775
P63173	RPL38	Large ribosomal subunit protein eL38 OS=Homo sapiens OX=9606 GN=RPL38 PE=1 SV=2 - [RL38_HUMAN]																					4.93307	35.71	2	2													70	8.21273	10.0962
O00487	PSMD14	26S proteasome non-ATPase regulatory subunit 14 OS=Homo sapiens OX=9606 GN=PSMD14 PE=1 SV=1 - [PSDE_HUMAN]	11.3557	23.55	3	5									8.09788	20.32	4	4	4.26657	17.42	3	3	3.7974	10.65	2	2													310	34.5546	6.52197
P60174	TPI1	Triosephosphate isomerase OS=Homo sapiens OX=9606 GN=TPI1 PE=1 SV=4 - [TPIS_HUMAN]	15.8461	35.34	6	6																																	249	26.6527	6.90283
Q9Y262	EIF3L	Eukaryotic translation initiation factor 3 subunit L OS=Homo sapiens OX=9606 GN=EIF3L PE=1 SV=1 - [EIF3L_HUMAN]	4.75973	4.61	3	3	0	5.32	3	3					27.7244	23.05	12	12	21.6314	17.73	9	10	14.4949	12.06	6	6	0	6.56	3	5	30.9508	17.55	10	13	29.5842	21.1	11	14	564	66.6844	6.34131
Cont_Q3SZR3	ORM1	Alpha-1-acid glycoprotein OS=Bos taurus OX=9913 GN=ORM1 PE=2 SV=1 - [A1AG_BOVIN]					17.1126	35.15	5	6																													202	23.1676	5.87158
Q12905	ILF2	Interleukin enhancer-binding factor 2 OS=Homo sapiens OX=9606 GN=ILF2 PE=1 SV=2 - [ILF2_HUMAN]	2.55777	9.49	2	2									46.0198	32.56	7	11	33.0263	28.21	8	10	20.3368	18.72	4	5													390	43.0352	5.26221
P18124	RPL7	Large ribosomal subunit protein uL30 OS=Homo sapiens OX=9606 GN=RPL7 PE=1 SV=1 - [RL7_HUMAN]	21.1041	30.24	7	8	16.3168	31.45	6	6	8.84497	12.1	2	2	14.1097	29.84	6	6	12.2652	26.21	5	6																	248	29.2072	10.6528
P98179	RBM3	RNA-binding protein 3 OS=Homo sapiens OX=9606 GN=RBM3 PE=1 SV=1 - [RBM3_HUMAN]	4.23253	19.11	2	2													7.14525	27.39	3	3																	157	17.16	8.90967
Q9P215	POGK	Pogo transposable element with KRAB domain OS=Homo sapiens OX=9606 GN=POGK PE=1 SV=2 - [POGK_HUMAN]	53.3124	21.84	11	18	79.2647	30.05	12	21	80.4244	28.08	12	22	9.5145	6.73	3	3	3.36311	3.45	2	2	12.1198	7.22	4	4													609	69.3994	5.13525
Q04917	YWHAH	14-3-3 protein eta OS=Homo sapiens OX=9606 GN=YWHAH PE=1 SV=4 - [1433F_HUMAN]	20.5416	15.04	4	9	15.3077	23.98	5	7	12.2567	10.16	2	5					2.06331	7.32	2	2	3.38496	7.32	2	2													246	28.201	4.84326
[truncated: 594 more rows]

## Sheet: Peptides
Accession	Description	Score FLAG-1	Coverage FLAG-1	# Peptides FLAG-1	# PSM FLAG-1	Score FLAG-2	Coverage FLAG-2	# Peptides FLAG-2	# PSM FLAG-2	Score FLAG-3	Coverage FLAG-3	# Peptides FLAG-3	# PSM FLAG-3	Score RAN-1	Coverage RAN-1	# Peptides RAN-1	# PSM RAN-1	Score RAN-2	Coverage RAN-2	# Peptides RAN-2	# PSM RAN-2	Score RAN-3	Coverage RAN-3	# Peptides RAN-3	# PSM RAN-3	Score Control-1	Coverage Control-1	# Peptides Control-1	# PSM Control-1	Score Control-2	Coverage Control-2	# Peptides Control-2	# PSM Control-2	Score Control-3	Coverage Control-3	# Peptides Control-3	# PSM Control-3	# AAs	MW [kDa]	calc. pI
[truncated: 11,466 more rows]
